# Supplementary material for: 13-(N,N-Di­methyl­amino)­micheliolide 0.08-hydrate
Source: Acta Crystallogr Sect E Struct Rep Online. 2013 Nov 20;69(Pt 12):o1789–90. doi: 10.1107/S1600536813030304 (PMC3885054; doi:10.1107/S1600536813030304)
Supplement: Supplementary file 1 [file e-69-o1789-sup1.cif]

##############################################################################
#                                                                            #
# This CIF contains the data in a paper accepted for publication in          #
# Acta Crystallographica Section E. It conforms to the requirements of       #
# Notes for Authors for Acta Crystallographica Section E, and has been       #
# peer reviewed under the auspices of the IUCr Commission on Journals.       #
#                                                                            #
# Full details of the Crystallographic Information File format               #
# are given in the paper "The Crystallographic Information File (CIF):       #
# a New Standard Archive File for Crystallography" by S. R. Hall, F. H.      #
# Allen and I. D. Brown [Acta Cryst. (1991), A47, 655-685].                  #
#                                                                            #
# The current version of the core CIF dictionary is obtainable from          #
# ftp://ftp.iucr.org/pub/cif_core.dic.                                       #
#                                                                            #
# Software is freely available for graphical display of the structure(s)     #
# in this CIF. For information consult the CIF software page                 #
# http://www.iucr.org/resources/cif/software.                                #
#                                                                            #
# This file may be used for bona fide research purposes within the           #
# scientific community so long as proper attribution is given to the journal # 
# article from which it was obtained.                                        #
#                                                                            #
##############################################################################
data_global
_audit_creation_method     'SHELXL-2013 CIF, edited IUCr template'
_journal_date_recd_electronic     2013-10-28
_journal_date_accepted     2013-11-05
_journal_name_full     'Acta Crystallographica, Section E'
_journal_year     2013
_journal_volume     69
_journal_issue     12
_journal_page_first     o1789
_journal_page_last     o1790
_journal_paper_category     QO
_journal_paper_doi     10.1107/S1600536813030304
_journal_coeditor_code     SJ5365
_publ_contact_author_name     'Dr P.A. Crooks'
_publ_contact_author_address
;
Dept. of Pharm. Sciences
College of Pharmacy
University of Arkansas for Medical Sciences
Little Rock, AR 72205
USA
;
_publ_contact_author_email     'pacrooks@uams.edu'
_publ_contact_author_fax     '501 686 6057'
_publ_contact_author_phone     '501 686 6495'
_publ_section_title
;
13-(<i>N</i>,<i>N</i>-Dimethylamino)micheliolide 0.08-hydrate
;
loop_
    _publ_author_name
    _publ_author_address
    'Shobanbabu Bommagani'
;
Dept. of Pharm. Sciences
College of Pharmacy
University of Arkansas for Medical Sciences
Little Rock, AR 72205
USA
;
    'Narsimha Reddy Penthala'
;
Dept. of Pharm. Sciences
College of Pharmacy
University of Arkansas for Medical Sciences
Little Rock, AR 72205
USA
;
    'Venumadhav Janganati'
;
Dept. of Pharm. Sciences
College of Pharmacy
University of Arkansas for Medical Sciences
Little Rock, AR 72205
USA
;
    'Parkin, Sean'
;
Dept. of Chemistry
University of Kentucky
Lexington KY 40506
USA
;
    'Crooks, Peter A.'
;
Dept. of Pharm. Sciences
College of Pharmacy
University of Arkansas for Medical Sciences
Little Rock, AR 72205
USA
;
data_I
_audit_creation_method     SHELXL-2013
_database_code_depnum_ccdc_archive     'CCDC 970424'
_chemical_name_systematic
;\
(3<i>R</i>,3a<i>S</i>,9<i>R</i>,9a<i>S</i>,9b<i>S</i>)-3-\
[(Dimethylamino)methyl]-9-hydroxy-6,9-dimethyl-3,3a,4,5,7,8,9,9a-\
octahydroazuleno[4,5-<i>b</i>]furan-2(9b<i>H</i>)-one 0.08-hydrate
;
_chemical_name_common
;
13-(<i>N</i>,<i>N</i>-Dimethylamino)micheliolide 0.08-hydrate
;
_chemical_formula_moiety     'C17 H27 N O3, 0.08(H2 O)'
_chemical_formula_sum     'C17 H27.16 N O3.08'
_chemical_formula_iupac     'C17 H27 N O3, 0.08H2 O'
_chemical_formula_weight     295.01
_chemical_melting_point     ?
_shelx_space_group_comment
;
The symmetry employed for this shelxl refinement is uniquely defined
by the following loop, which should always be used as a source of
symmetry information in preference to the above space-group names.
They are only intended as comments.
;
_space_group_crystal_system     orthorhombic
_space_group_name_H-M_alt     'P 21 21 21'
_space_group_name_Hall     'P 2ac 2ab'
loop_
    _space_group_symop_operation_xyz
    'x, y, z'
    '-x+1/2, -y, z+1/2'
    '-x, y+1/2, -z+1/2'
    'x+1/2, -y+1/2, -z'
_cell_length_a     9.1329(2)
_cell_length_b     10.5227(2)
_cell_length_c     16.7194(3)
_cell_angle_alpha     90
_cell_angle_beta     90
_cell_angle_gamma     90
_cell_volume     1606.78(5)
_cell_formula_units_Z     4
_cell_measurement_reflns_used     9518
_cell_measurement_theta_min     5.29
_cell_measurement_theta_max     68.33
_cell_measurement_temperature     90.0(2)
_exptl_crystal_description     block
_exptl_crystal_colour     colourless
_exptl_crystal_size_max     0.180
_exptl_crystal_size_mid     0.160
_exptl_crystal_size_min     0.120
_exptl_crystal_density_diffrn     1.220
_exptl_crystal_density_meas     ?
_exptl_crystal_density_method     ?
_exptl_crystal_F_000     644
_exptl_absorpt_coefficient_mu     0.662
_exptl_absorpt_correction_type     multi-scan
_exptl_absorpt_process_details     '(<i>SADABS</i>; Sheldrick, 2008<i>a</i>)'
_shelx_estimated_absorpt_T_min     0.890
_shelx_estimated_absorpt_T_max     0.925
_exptl_absorpt_correction_T_min     0.854
_exptl_absorpt_correction_T_max     0.942
_exptl_special_details
;
The crystal was mounted with polyisobutene oil on the tip of a fine glass fibre,
fastened in a copper mounting pin with electrical solder. It was placed
directly into the cold stream of a liquid nitrogen based cryostat, according
to published methods (Hope, 1994; Parkin & Hope, 1998).
Diffraction data were collected with the crystal at 90 K, which is standard
practice in this laboratory for the majority of flash-cooled crystals.
;
_diffrn_ambient_temperature     90.0(2)
_diffrn_radiation_type     CuK\a
_diffrn_radiation_wavelength     1.54178
_diffrn_measurement_device_type     'Bruker X8 Proteum'
_diffrn_measurement_method     '\f and \w scans'
_diffrn_detector_area_resol_mean     5.6
_diffrn_reflns_number     20070
_diffrn_reflns_av_R_equivalents     0.0321
_diffrn_reflns_theta_min     5.291
_diffrn_reflns_theta_max     68.323
_diffrn_reflns_theta_full     67.679
_diffrn_measured_fraction_theta_max     0.995
_diffrn_measured_fraction_theta_full     0.995
_diffrn_reflns_limit_h_min     -10
_diffrn_reflns_limit_h_max     8
_diffrn_reflns_limit_k_min     -12
_diffrn_reflns_limit_k_max     12
_diffrn_reflns_limit_l_min     -16
_diffrn_reflns_limit_l_max     20
_refine_special_details
;
Refinement progress was checked using <i>PLATON</i> (Spek, 2009) and by an
<i>R</i>-tensor (Parkin, 2000). The final model was further checked with the
IUCr utility <i>checkCIF</i>.
The partial occupancy water molecule was modelled on the site of a difference
map peak of approximately 0.67 e A-3. It must have the same or smaller
occupancy as the minor disorder component of disorder in the main molecule,
which is a very small amount (less than 8%). Nevertheless, it gave a
noticeably better fit, and a much flatter difference map, and so was retained.
Hydrogen atoms for this water were placed so as to make reasonable H-bonds to
nearby acceptors. Overall, the fit is good and the absolute configuration is
well established.
;
_reflns_number_total     2925
_reflns_number_gt     2908
_reflns_threshold_expression     I>2\s(I)
_refine_ls_structure_factor_coef     Fsqd
_refine_ls_matrix_type     full
_refine_ls_R_factor_all     0.0254
_refine_ls_R_factor_gt     0.0252
_refine_ls_wR_factor_gt     0.0665
_refine_ls_wR_factor_ref     0.0666
_refine_ls_goodness_of_fit_ref     1.071
_refine_ls_restrained_S_all     1.070
_refine_ls_number_reflns     2925
_refine_ls_number_parameters     211
_refine_ls_number_restraints     41
_refine_ls_hydrogen_treatment     constr
_refine_ls_weighting_scheme     calc
_refine_ls_weighting_details
              'w=1/[\s^2^(Fo^2^)+(0.0378P)^2^+0.2700P] where P=(Fo^2^+2Fc^2^)/3'
_atom_sites_solution_hydrogens     mixed
_atom_sites_solution_primary     direct
_atom_sites_solution_secondary     difmap
_refine_ls_shift/su_max     0.000
_refine_ls_shift/su_mean     0.000
_refine_diff_density_max     0.181
_refine_diff_density_min     -0.127
_refine_ls_extinction_method     none
_refine_ls_extinction_coef     .
_refine_ls_abs_structure_details
;
Flack parameter determined using 1227 quotients
[(<i>I</i>^+^)-(<i>I</i>^-^)]/[(<i>I</i>^+^)+(<i>I</i>^-^)]
(Parsons <i>et al.</i>, 2013)
;
_refine_ls_abs_structure_Flack     -0.01(3)
loop_
    _atom_type_symbol
    _atom_type_description
    _atom_type_scat_dispersion_real
    _atom_type_scat_dispersion_imag
    _atom_type_scat_source
    'C' 'C' 0.0181 0.0091
                         'International Tables Vol C Tables 4.2.6.8 and 6.1.1.4'
    'H' 'H' 0.0000 0.0000
                         'International Tables Vol C Tables 4.2.6.8 and 6.1.1.4'
    'N' 'N' 0.0311 0.0180
                         'International Tables Vol C Tables 4.2.6.8 and 6.1.1.4'
    'O' 'O' 0.0492 0.0322
                         'International Tables Vol C Tables 4.2.6.8 and 6.1.1.4'
_computing_data_collection     '<i>APEX2</i> (Bruker, 2006)'
_computing_cell_refinement     '<i>SAINT</i> (Bruker, 2006)'
_computing_data_reduction     '<i>SAINT</i> (Bruker, 2006)'
_computing_structure_solution     '<i>SHELXS97</i> (Sheldrick, 2008<i>b</i>)'
_computing_structure_refinement
                                   '<i>SHELXL2013</i> (Sheldrick, 2008<i>b</i>)'
_computing_molecular_graphics
                                '<i>XP in SHELXTL</i> (Sheldrick, 2008<i>b</i>)'
_computing_publication_material
                                   '<i>SHELXL2013</i> (Sheldrick, 2008<i>b</i>)'
loop_
    _atom_site_type_symbol
    _atom_site_label
    _atom_site_fract_x
    _atom_site_fract_y
    _atom_site_fract_z
    _atom_site_U_iso_or_equiv
    _atom_site_adp_type
    _atom_site_calc_flag
    _atom_site_occupancy
    _atom_site_disorder_assembly
    _atom_site_disorder_group
    O O1 0.26340(11) 0.40697(10) 0.53330(6) 0.0210(2) Uani d 1 . .
    O O2 0.43064(11) 0.29124(9) 0.59801(6) 0.0165(2) Uani d 1 . .
    O O3 0.42055(12) 0.12939(12) 0.74254(7) 0.0265(3) Uani d 1 . .
    H H3 0.3662 0.1672 0.7098 0.040 Uiso calc 1 . .
    C C1 0.80039(15) 0.21088(14) 0.69190(8) 0.0163(3) Uani d 1 . .
    C C2 0.81758(16) 0.08807(15) 0.73919(9) 0.0214(3) Uani d 1 . .
    H H2A 0.8888 0.0991 0.7833 0.026 Uiso calc 1 . .
    H H2B 0.8513 0.0182 0.7041 0.026 Uiso calc 1 . .
    C C3 0.66481(17) 0.06029(15) 0.77202(9) 0.0213(3) Uani d 1 . .
    H H3A 0.6507 -0.0320 0.7804 0.026 Uiso calc 1 . .
    H H3B 0.6485 0.1051 0.8233 0.026 Uiso calc 1 . .
    C C4 0.56222(16) 0.11003(14) 0.70741(8) 0.0188(3) Uani d 1 . .
    C C5 0.63616(15) 0.23752(13) 0.68365(8) 0.0159(3) Uani d 1 . .
    H H5 0.6086 0.3030 0.7243 0.019 Uiso calc 1 . .
    C C6 0.59247(14) 0.28641(14) 0.60217(8) 0.0147(3) Uani d 1 . .
    H H6 0.6297 0.2268 0.5603 0.018 Uiso calc 1 . .
    C C7 0.63770(16) 0.42119(13) 0.58082(8) 0.0160(3) Uani d 1 . .
    H H7 0.6194 0.4773 0.6280 0.019 Uiso calc 1 . .
    C C8 0.79855(16) 0.43052(14) 0.55809(9) 0.0176(3) Uani d 1 . .
    H H8A 0.8169 0.5145 0.5333 0.021 Uiso calc 1 . .
    H H8B 0.8211 0.3645 0.5177 0.021 Uiso calc 1 . .
    C C9 0.90109(16) 0.41382(15) 0.62982(9) 0.0209(3) Uani d 1 . .
    H H9A 1.0007 0.4391 0.6127 0.025 Uiso calc 1 . .
    H H9B 0.8700 0.4747 0.6717 0.025 Uiso calc 1 . .
    C C10 0.91239(16) 0.28324(14) 0.66846(8) 0.0180(3) Uani d 1 . .
    C C11 0.52508(16) 0.45244(14) 0.51589(8) 0.0169(3) Uani d 1 . .
    H H11 0.5560 0.4102 0.4650 0.020 Uiso calc 1 A 1
    C C12 0.39005(16) 0.38521(14) 0.54730(8) 0.0166(3) Uani d 1 . .
    C C14 1.06853(17) 0.24418(15) 0.68593(9) 0.0220(3) Uani d 1 . .
    H H14A 1.1085 0.2982 0.7284 0.033 Uiso calc 1 . .
    H H14B 1.1278 0.2538 0.6375 0.033 Uiso calc 1 . .
    H H14C 1.0704 0.1552 0.7033 0.033 Uiso calc 1 . .
    C C15 0.55145(18) 0.01621(14) 0.63836(9) 0.0233(3) Uani d 1 . .
    H H15A 0.5178 -0.0662 0.6585 0.035 Uiso calc 1 . .
    H H15B 0.6479 0.0062 0.6135 0.035 Uiso calc 1 . .
    H H15C 0.4817 0.0482 0.5986 0.035 Uiso calc 1 . .
    C C13 0.4909(2) 0.5914(2) 0.4980(2) 0.0186(5) Uani d 0.922(2) B 1
    H H13A 0.4089 0.5954 0.4593 0.022 Uiso calc 0.922(2) B 1
    H H13B 0.4583 0.6334 0.5479 0.022 Uiso calc 0.922(2) B 1
    N N1 0.61597(15) 0.66157(13) 0.46532(8) 0.0194(3) Uani d 0.922(2) B 1
    C C16 0.6579(2) 0.6162(2) 0.38513(11) 0.0255(5) Uani d 0.922(2) B 1
    H H16A 0.6873 0.5268 0.3883 0.038 Uiso calc 0.922(2) B 1
    H H16B 0.7399 0.6671 0.3650 0.038 Uiso calc 0.922(2) B 1
    H H16C 0.5743 0.6246 0.3488 0.038 Uiso calc 0.922(2) B 1
    C C17 0.5765(2) 0.79590(17) 0.46031(11) 0.0294(4) Uani d 0.922(2) B 1
    H H17A 0.4966 0.8067 0.4218 0.044 Uiso calc 0.922(2) B 1
    H H17B 0.6617 0.8452 0.4428 0.044 Uiso calc 0.922(2) B 1
    H H17C 0.5447 0.8259 0.5130 0.044 Uiso calc 0.922(2) B 1
    C C13' 0.523(4) 0.596(3) 0.494(3) 0.0186(5) Uani d 0.078(2) B 2
    H H13C 0.4480 0.6372 0.5271 0.022 Uiso calc 0.078(2) B 2
    H H13D 0.6191 0.6318 0.5094 0.022 Uiso calc 0.078(2) B 2
    N N1' 0.4995(18) 0.6291(14) 0.4203(9) 0.0194(3) Uani d 0.078(2) B 2
    C C16' 0.656(3) 0.630(4) 0.408(2) 0.0255(5) Uani d 0.078(2) B 2
    H H16D 0.6789 0.6777 0.3587 0.038 Uiso calc 0.078(2) B 2
    H H16E 0.6917 0.5425 0.4020 0.038 Uiso calc 0.078(2) B 2
    H H16F 0.7047 0.6703 0.4533 0.038 Uiso calc 0.078(2) B 2
    C C17' 0.439(3) 0.7572(17) 0.4127(14) 0.0294(4) Uani d 0.078(2) B 2
    H H17D 0.4467 0.7851 0.3569 0.044 Uiso calc 0.078(2) B 2
    H H17E 0.4948 0.8155 0.4470 0.044 Uiso calc 0.078(2) B 2
    H H17F 0.3364 0.7569 0.4292 0.044 Uiso calc 0.078(2) B 2
    O O1W 0.2432(13) 0.7614(11) 0.3700(7) 0.014(3) Uiso d 0.078(2) B 2
    H H1W1 0.1696 0.7606 0.3398 0.022 Uiso d 0.078(2) B 2
    H H2W1 0.2082 0.7455 0.4153 0.022 Uiso d 0.078(2) B 2
loop_
    _atom_site_aniso_label
    _atom_site_aniso_U_11
    _atom_site_aniso_U_22
    _atom_site_aniso_U_33
    _atom_site_aniso_U_12
    _atom_site_aniso_U_13
    _atom_site_aniso_U_23
    O1 0.0166(5) 0.0232(5) 0.0233(5) 0.0005(4) -0.0031(4) 0.0017(4)
    O2 0.0131(5) 0.0184(5) 0.0179(5) -0.0009(4) -0.0010(4) 0.0031(4)
    O3 0.0163(5) 0.0348(6) 0.0284(6) 0.0003(5) 0.0050(5) 0.0113(5)
    C1 0.0156(7) 0.0191(7) 0.0143(6) 0.0009(6) -0.0018(5) -0.0010(6)
    C2 0.0178(7) 0.0245(7) 0.0219(7) 0.0011(6) -0.0012(6) 0.0042(6)
    C3 0.0212(8) 0.0231(8) 0.0197(7) -0.0008(6) -0.0002(6) 0.0056(6)
    C4 0.0155(7) 0.0234(7) 0.0176(7) -0.0016(6) 0.0013(6) 0.0051(6)
    C5 0.0151(7) 0.0174(7) 0.0152(6) -0.0008(5) 0.0008(5) -0.0002(5)
    C6 0.0109(6) 0.0171(6) 0.0162(6) -0.0005(5) 0.0003(5) -0.0008(5)
    C7 0.0162(7) 0.0155(7) 0.0162(6) -0.0001(5) 0.0005(6) -0.0011(5)
    C8 0.0170(7) 0.0151(7) 0.0207(7) -0.0014(5) 0.0015(6) 0.0018(5)
    C9 0.0149(7) 0.0196(7) 0.0283(8) -0.0038(6) -0.0010(6) 0.0000(6)
    C10 0.0161(7) 0.0196(7) 0.0181(6) 0.0001(6) -0.0012(6) -0.0036(6)
    C11 0.0173(7) 0.0169(7) 0.0166(6) 0.0004(5) 0.0005(5) -0.0001(5)
    C12 0.0189(7) 0.0166(7) 0.0143(6) 0.0006(5) -0.0006(5) -0.0019(5)
    C14 0.0172(7) 0.0224(7) 0.0266(7) -0.0007(6) -0.0018(6) -0.0001(6)
    C15 0.0261(8) 0.0198(7) 0.0240(7) -0.0063(6) -0.0033(6) 0.0044(6)
    C13 0.0156(14) 0.0200(8) 0.0204(8) 0.0008(8) 0.0040(11) 0.0033(6)
    N1 0.0209(7) 0.0168(7) 0.0205(7) -0.0012(5) 0.0002(5) 0.0032(5)
    C16 0.0328(8) 0.0234(10) 0.0202(13) 0.0006(7) 0.0104(8) 0.0018(10)
    C17 0.0363(10) 0.0179(8) 0.0340(9) -0.0005(8) 0.0027(8) 0.0020(7)
    C13' 0.0156(14) 0.0200(8) 0.0204(8) 0.0008(8) 0.0040(11) 0.0033(6)
    N1' 0.0209(7) 0.0168(7) 0.0205(7) -0.0012(5) 0.0002(5) 0.0032(5)
    C16' 0.0328(8) 0.0234(10) 0.0202(13) 0.0006(7) 0.0104(8) 0.0018(10)
    C17' 0.0363(10) 0.0179(8) 0.0340(9) -0.0005(8) 0.0027(8) 0.0020(7)
_geom_special_details
;
All e.s.d.'s (except the e.s.d. in the dihedral angle between two l.s. planes)
are estimated using the full covariance matrix. The cell e.s.d.'s are taken
into account individually in the estimation of e.s.d.'s in distances, angles
and torsion angles; correlations between e.s.d.'s in cell parameters are only
used when they are defined by crystal symmetry. An approximate (isotropic)
treatment of cell e.s.d.'s is used for estimating e.s.d.'s involving l.s.
planes.
;
loop_
    _geom_bond_atom_site_label_1
    _geom_bond_atom_site_label_2
    _geom_bond_site_symmetry_2
    _geom_bond_distance
    _geom_bond_publ_flag
    O1 C12 . 1.2021(18) ?
    O2 C12 . 1.3542(17) ?
    O2 C6 . 1.4804(15) ?
    O3 C4 . 1.4355(18) ?
    O3 H3 . 0.8400 ?
    C1 C10 . 1.334(2) ?
    C1 C2 . 1.523(2) ?
    C1 C5 . 1.5321(18) ?
    C2 C3 . 1.528(2) ?
    C2 H2A . 0.9900 ?
    C2 H2B . 0.9900 ?
    C3 C4 . 1.523(2) ?
    C3 H3A . 0.9900 ?
    C3 H3B . 0.9900 ?
    C4 C15 . 1.522(2) ?
    C4 C5 . 1.5536(19) ?
    C5 C6 . 1.5098(18) ?
    C5 H5 . 1.0000 ?
    C6 C7 . 1.5198(19) ?
    C6 H6 . 1.0000 ?
    C7 C8 . 1.5206(19) ?
    C7 C11 . 1.531(2) ?
    C7 H7 . 1.0000 ?
    C8 C9 . 1.532(2) ?
    C8 H8A . 0.9900 ?
    C8 H8B . 0.9900 ?
    C9 C10 . 1.522(2) ?
    C9 H9A . 0.9900 ?
    C9 H9B . 0.9900 ?
    C10 C14 . 1.513(2) ?
    C11 C12 . 1.516(2) ?
    C11 C13 . 1.525(3) ?
    C11 C13' . 1.55(2) ?
    C11 H11 . 1.0000 ?
    C14 H14A . 0.9800 ?
    C14 H14B . 0.9800 ?
    C14 H14C . 0.9800 ?
    C15 H15A . 0.9800 ?
    C15 H15B . 0.9800 ?
    C15 H15C . 0.9800 ?
    C13 N1 . 1.466(2) ?
    C13 H13A . 0.9900 ?
    C13 H13B . 0.9900 ?
    N1 C17 . 1.461(2) ?
    N1 C16 . 1.474(2) ?
    C16 H16A . 0.9800 ?
    C16 H16B . 0.9800 ?
    C16 H16C . 0.9800 ?
    C17 H17A . 0.9800 ?
    C17 H17B . 0.9800 ?
    C17 H17C . 0.9800 ?
    C13' N1' . 1.29(5) ?
    C13' C16' . 1.92(5) ?
    C13' H13C . 0.9900 ?
    C13' H13D . 0.9900 ?
    N1' C16' . 1.45(2) ?
    N1' C17' . 1.460(19) ?
    C16' H16D . 0.9800 ?
    C16' H16E . 0.9800 ?
    C16' H16F . 0.9800 ?
    C17' O1W . 1.93(3) ?
    C17' H17D . 0.9800 ?
    C17' H17E . 0.9800 ?
    C17' H17F . 0.9800 ?
    O1W H1W1 . 0.8400 ?
    O1W H2W1 . 0.8400 ?
loop_
    _geom_angle_atom_site_label_1
    _geom_angle_atom_site_label_2
    _geom_angle_atom_site_label_3
    _geom_angle_site_symmetry_1
    _geom_angle_site_symmetry_3
    _geom_angle
    _geom_angle_publ_flag
    C12 O2 C6 . . 109.14(11) ?
    C4 O3 H3 . . 109.5 ?
    C10 C1 C2 . . 123.90(13) ?
    C10 C1 C5 . . 128.30(14) ?
    C2 C1 C5 . . 107.63(12) ?
    C1 C2 C3 . . 104.76(12) ?
    C1 C2 H2A . . 110.8 ?
    C3 C2 H2A . . 110.8 ?
    C1 C2 H2B . . 110.8 ?
    C3 C2 H2B . . 110.8 ?
    H2A C2 H2B . . 108.9 ?
    C4 C3 C2 . . 103.97(11) ?
    C4 C3 H3A . . 111.0 ?
    C2 C3 H3A . . 111.0 ?
    C4 C3 H3B . . 111.0 ?
    C2 C3 H3B . . 111.0 ?
    H3A C3 H3B . . 109.0 ?
    O3 C4 C15 . . 110.13(12) ?
    O3 C4 C3 . . 108.25(11) ?
    C15 C4 C3 . . 110.78(13) ?
    O3 C4 C5 . . 111.95(12) ?
    C15 C4 C5 . . 113.22(11) ?
    C3 C4 C5 . . 102.16(12) ?
    C6 C5 C1 . . 113.72(11) ?
    C6 C5 C4 . . 114.20(12) ?
    C1 C5 C4 . . 104.15(12) ?
    C6 C5 H5 . . 108.2 ?
    C1 C5 H5 . . 108.2 ?
    C4 C5 H5 . . 108.2 ?
    O2 C6 C5 . . 108.54(10) ?
    O2 C6 C7 . . 103.19(11) ?
    C5 C6 C7 . . 117.26(12) ?
    O2 C6 H6 . . 109.2 ?
    C5 C6 H6 . . 109.2 ?
    C7 C6 H6 . . 109.2 ?
    C6 C7 C8 . . 112.43(12) ?
    C6 C7 C11 . . 100.62(11) ?
    C8 C7 C11 . . 117.25(12) ?
    C6 C7 H7 . . 108.7 ?
    C8 C7 H7 . . 108.7 ?
    C11 C7 H7 . . 108.7 ?
    C7 C8 C9 . . 112.81(12) ?
    C7 C8 H8A . . 109.0 ?
    C9 C8 H8A . . 109.0 ?
    C7 C8 H8B . . 109.0 ?
    C9 C8 H8B . . 109.0 ?
    H8A C8 H8B . . 107.8 ?
    C10 C9 C8 . . 118.52(12) ?
    C10 C9 H9A . . 107.7 ?
    C8 C9 H9A . . 107.7 ?
    C10 C9 H9B . . 107.7 ?
    C8 C9 H9B . . 107.7 ?
    H9A C9 H9B . . 107.1 ?
    C1 C10 C14 . . 120.73(13) ?
    C1 C10 C9 . . 126.02(13) ?
    C14 C10 C9 . . 113.03(12) ?
    C12 C11 C13 . . 110.41(12) ?
    C12 C11 C7 . . 101.57(11) ?
    C13 C11 C7 . . 118.86(16) ?
    C12 C11 C13' . . 121.9(15) ?
    C7 C11 C13' . . 112.7(18) ?
    C12 C11 H11 . . 108.5 ?
    C13 C11 H11 . . 108.5 ?
    C7 C11 H11 . . 108.5 ?
    O1 C12 O2 . . 121.62(13) ?
    O1 C12 C11 . . 128.80(13) ?
    O2 C12 C11 . . 109.58(12) ?
    C10 C14 H14A . . 109.5 ?
    C10 C14 H14B . . 109.5 ?
    H14A C14 H14B . . 109.5 ?
    C10 C14 H14C . . 109.5 ?
    H14A C14 H14C . . 109.5 ?
    H14B C14 H14C . . 109.5 ?
    C4 C15 H15A . . 109.5 ?
    C4 C15 H15B . . 109.5 ?
    H15A C15 H15B . . 109.5 ?
    C4 C15 H15C . . 109.5 ?
    H15A C15 H15C . . 109.5 ?
    H15B C15 H15C . . 109.5 ?
    N1 C13 C11 . . 113.35(14) ?
    N1 C13 H13A . . 108.9 ?
    C11 C13 H13A . . 108.9 ?
    N1 C13 H13B . . 108.9 ?
    C11 C13 H13B . . 108.9 ?
    H13A C13 H13B . . 107.7 ?
    C17 N1 C13 . . 108.44(15) ?
    C17 N1 C16 . . 108.97(15) ?
    C13 N1 C16 . . 112.23(18) ?
    N1 C16 H16A . . 109.5 ?
    N1 C16 H16B . . 109.5 ?
    H16A C16 H16B . . 109.5 ?
    N1 C16 H16C . . 109.5 ?
    H16A C16 H16C . . 109.5 ?
    H16B C16 H16C . . 109.5 ?
    N1 C17 H17A . . 109.5 ?
    N1 C17 H17B . . 109.5 ?
    H17A C17 H17B . . 109.5 ?
    N1 C17 H17C . . 109.5 ?
    H17A C17 H17C . . 109.5 ?
    H17B C17 H17C . . 109.5 ?
    N1' C13' C11 . . 120(3) ?
    N1' C13' C16' . . 49.1(17) ?
    C11 C13' C16' . . 111(3) ?
    N1' C13' H13C . . 107.4 ?
    C11 C13' H13C . . 107.4 ?
    C16' C13' H13C . . 141.5 ?
    N1' C13' H13D . . 107.4 ?
    C11 C13' H13D . . 107.4 ?
    C16' C13' H13D . . 64.5 ?
    H13C C13' H13D . . 106.9 ?
    C13' N1' C16' . . 89(2) ?
    C13' N1' C17' . . 113(2) ?
    C16' N1' C17' . . 111(2) ?
    N1' C16' C13' . . 42.4(17) ?
    N1' C16' H16D . . 109.5 ?
    C13' C16' H16D . . 148.7 ?
    N1' C16' H16E . . 109.5 ?
    C13' C16' H16E . . 95.9 ?
    H16D C16' H16E . . 109.5 ?
    N1' C16' H16F . . 109.5 ?
    C13' C16' H16F . . 77.4 ?
    H16D C16' H16F . . 109.5 ?
    H16E C16' H16F . . 109.5 ?
    N1' C17' O1W . . 113.7(15) ?
    N1' C17' H17D . . 109.5 ?
    O1W C17' H17D . . 72.8 ?
    N1' C17' H17E . . 109.5 ?
    O1W C17' H17E . . 132.9 ?
    H17D C17' H17E . . 109.5 ?
    N1' C17' H17F . . 109.5 ?
    O1W C17' H17F . . 38.1 ?
    H17D C17' H17F . . 109.5 ?
    H17E C17' H17F . . 109.5 ?
    C17' O1W H1W1 . . 164.8 ?
    C17' O1W H2W1 . . 90.8 ?
    H1W1 O1W H2W1 . . 103.6 ?
loop_
    _geom_torsion_atom_site_label_1
    _geom_torsion_atom_site_label_2
    _geom_torsion_atom_site_label_3
    _geom_torsion_atom_site_label_4
    _geom_torsion_site_symmetry_1
    _geom_torsion_site_symmetry_2
    _geom_torsion_site_symmetry_3
    _geom_torsion_site_symmetry_4
    _geom_torsion
    _geom_torsion_publ_flag
    C10 C1 C2 C3 . . . . 164.39(14) ?
    C5 C1 C2 C3 . . . . -11.20(15) ?
    C1 C2 C3 C4 . . . . 33.25(15) ?
    C2 C3 C4 O3 . . . . -160.27(12) ?
    C2 C3 C4 C15 . . . . 78.88(15) ?
    C2 C3 C4 C5 . . . . -42.00(14) ?
    C10 C1 C5 C6 . . . . 45.2(2) ?
    C2 C1 C5 C6 . . . . -139.44(12) ?
    C10 C1 C5 C4 . . . . 170.15(14) ?
    C2 C1 C5 C4 . . . . -14.51(15) ?
    O3 C4 C5 C6 . . . . -85.21(15) ?
    C15 C4 C5 C6 . . . . 40.01(17) ?
    C3 C4 C5 C6 . . . . 159.18(11) ?
    O3 C4 C5 C1 . . . . 150.16(11) ?
    C15 C4 C5 C1 . . . . -84.62(14) ?
    C3 C4 C5 C1 . . . . 34.56(14) ?
    C12 O2 C6 C5 . . . . 150.78(11) ?
    C12 O2 C6 C7 . . . . 25.69(13) ?
    C1 C5 C6 O2 . . . . 172.18(11) ?
    C4 C5 C6 O2 . . . . 52.82(15) ?
    C1 C5 C6 C7 . . . . -71.48(16) ?
    C4 C5 C6 C7 . . . . 169.16(12) ?
    O2 C6 C7 C8 . . . . -163.62(11) ?
    C5 C6 C7 C8 . . . . 77.15(15) ?
    O2 C6 C7 C11 . . . . -38.06(13) ?
    C5 C6 C7 C11 . . . . -157.29(12) ?
    C6 C7 C8 C9 . . . . -71.33(15) ?
    C11 C7 C8 C9 . . . . 172.75(12) ?
    C7 C8 C9 C10 . . . . 69.48(17) ?
    C2 C1 C10 C14 . . . . 1.9(2) ?
    C5 C1 C10 C14 . . . . 176.57(13) ?
    C2 C1 C10 C9 . . . . -172.40(13) ?
    C5 C1 C10 C9 . . . . 2.2(2) ?
    C8 C9 C10 C1 . . . . -50.3(2) ?
    C8 C9 C10 C14 . . . . 135.02(14) ?
    C6 C7 C11 C12 . . . . 36.38(13) ?
    C8 C7 C11 C12 . . . . 158.62(12) ?
    C6 C7 C11 C13 . . . . 157.67(14) ?
    C8 C7 C11 C13 . . . . -80.10(18) ?
    C6 C7 C11 C13' . . . . 168.5(17) ?
    C8 C7 C11 C13' . . . . -69.3(17) ?
    C6 O2 C12 O1 . . . . 179.20(13) ?
    C6 O2 C12 C11 . . . . -1.67(15) ?
    C13 C11 C12 O1 . . . . 29.4(2) ?
    C7 C11 C12 O1 . . . . 156.38(15) ?
    C13' C11 C12 O1 . . . . 30(2) ?
    C13 C11 C12 O2 . . . . -149.67(17) ?
    C7 C11 C12 O2 . . . . -22.67(14) ?
    C13' C11 C12 O2 . . . . -149(2) ?
    C12 C11 C13 N1 . . . . -178.49(19) ?
    C7 C11 C13 N1 . . . . 64.8(3) ?
    C13' C11 C13 N1 . . . . 5(10) ?
    C11 C13 N1 C17 . . . . -172.80(19) ?
    C11 C13 N1 C16 . . . . 66.8(3) ?
    C12 C11 C13' N1' . . . . -94(3) ?
    C13 C11 C13' N1' . . . . -91(11) ?
    C7 C11 C13' N1' . . . . 144(3) ?
    C12 C11 C13' C16' . . . . -148.3(17) ?
    C13 C11 C13' C16' . . . . -145(12) ?
    C7 C11 C13' C16' . . . . 91(3) ?
    C11 C13' N1' C16' . . . . -93(3) ?
    C11 C13' N1' C17' . . . . 155(2) ?
    C16' C13' N1' C17' . . . . -112(2) ?
    C17' N1' C16' C13' . . . . 114(2) ?
    C13' N1' C17' O1W . . . . -115(2) ?
    C16' N1' C17' O1W . . . . 147.4(19) ?
loop_
    _geom_hbond_atom_site_label_D
    _geom_hbond_atom_site_label_H
    _geom_hbond_atom_site_label_A
    _geom_hbond_site_symmetry_A
    _geom_hbond_distance_DH
    _geom_hbond_distance_HA
    _geom_hbond_distance_DA
    _geom_hbond_angle_DHA
    O3 H3 O2 . 0.84 2.35 2.9578(15) 129.2
    O1W H1W1 O3 2_564 0.84 2.16 2.845(12) 138.7
_shelx_hkl_checksum     24808
_shelx_hkl_file
;
   1   0   0    0.02    0.03
   1   0   0    0.09    0.03
   1   0   0    0.04    0.02
  -1   0   0    0.03    0.03
  -1   0   0    0.04    0.02
  -1   0   0    0.04    0.02
  -1   0   0    0.09    0.02
  -1   0   0    0.09    0.02
  -1   0   0    0.04    0.03
  -1   0   0    0.09    0.03
   3   0   0   -0.27    0.08
   3   0   0   -0.36    0.07
  -3   0   0   -0.27    0.07
  -3   0   0   -0.14    0.05
  -3   0   0   -0.32    0.05
  -3   0   0   -0.27    0.06
  -3   0   0   -0.32    0.06
  -3   0   0   -0.29    0.05
  -3   0   0   -0.30    0.07
  -3   0   0   -0.28    0.06
  -4   0   0  677.06   29.40
   4   0   0  654.83   29.36
  -4   0   0  695.86   29.42
  -4   0   0  632.92   31.43
  -4   0   0  710.99   30.90
  -4   0   0  626.33   31.24
  -4   0   0  634.18   30.90
  -5   0   0    0.63    0.10
  -6   0   0  234.46   10.63
  -6   0   0  223.36    7.93
  -6   0   0  230.39    7.15
  -6   0   0  221.66    8.41
  -6   0   0  213.18    8.91
  -6   0   0  232.79   10.75
  -6   0   0  220.01    7.93
  -6   0   0  218.98    8.16
  -7   0   0    0.15    0.08
  -7   0   0    0.05    0.06
  -7   0   0   -0.01    0.06
  -7   0   0    0.00    0.04
  -7   0   0    0.02    0.07
  -7   0   0    0.06    0.03
  -7   0   0    0.19    0.06
  -7   0   0    0.00    0.05
  -8   0   0   29.26    1.06
  -8   0   0   29.18    1.20
  -8   0   0   29.98    0.95
  -8   0   0   30.23    1.10
  -9   0   0   -0.05    0.06
  -9   0   0   -0.02    0.05
  -9   0   0    0.06    0.04
  -9   0   0    0.02    0.03
 -10   0   0   10.55    0.39
 -10   0   0   11.37    0.41
 -10   0   0   11.07    0.34
 -10   0   0    9.86    0.44
   0   1   0   -0.05    0.04
   0  -1   0    0.00    0.04
   0  -1   0   -0.02    0.03
   0   1   0    0.05    0.04
   0  -1   0    0.05    0.04
   0   1   0   -0.03    0.03
   0   1   0    0.04    0.02
  -1  -1   0    9.98    0.51
   1   1   0    9.64    0.51
   1  -1   0   11.12    0.49
   1  -1   0   11.54    0.49
  -1  -1   0   10.45    0.49
   1   1   0   10.54    0.49
   1   1   0    9.62    0.51
  -1   1   0   10.32    0.51
   1   1   0   10.85    0.50
  -1   1   0   11.37    0.49
  -1   1   0   10.75    0.51
  -1   1   0    9.53    0.51
  -1  -1   0   10.08    0.52
  -1  -1   0   10.42    0.49
  -1   1   0   10.82    0.51
  -2   1   0  439.92   20.33
   2   1   0  412.01   20.67
  -2  -1   0  427.74   20.68
  -2  -1   0  408.58   20.33
  -2   1   0  432.84   20.66
  -2   1   0  489.97   20.29
   3   1   0  107.61    4.72
  -3   1   0   96.08    5.02
  -3  -1   0  111.49    5.05
  -3  -1   0  106.69    4.72
   3  -1   0  109.60    4.72
  -3  -1   0   99.16    5.02
  -3  -1   0  112.49    5.13
  -3  -1   0  105.70    4.72
  -3   1   0  105.72    4.71
  -3   1   0  107.25    5.03
  -3   1   0   96.06    4.94
   3   1   0  106.03    4.72
  -3   1   0  113.04    5.14
  -3   1   0  106.67    5.01
   3  -1   0  110.37    4.72
  -3   1   0  105.45    4.71
  -3  -1   0   96.48    4.94
   4  -1   0    0.69    0.10
  -4   1   0    0.71    0.10
  -4   1   0    0.95    0.13
  -4   1   0    0.81    0.11
  -4   1   0    0.90    0.11
  -4   1   0    0.75    0.11
  -4  -1   0    0.65    0.11
  -4  -1   0    1.05    0.13
  -4  -1   0    0.91    0.10
  -4  -1   0    0.92    0.12
  -4   1   0    0.82    0.11
   4   1   0    0.81    0.12
  -4  -1   0    0.76    0.12
  -4   1   0    0.72    0.10
  -5   1   0   47.91    2.26
  -5  -1   0   50.37    2.30
  -5   1   0   47.24    2.30
  -5  -1   0   43.75    2.29
  -5   1   0   48.95    2.28
  -5  -1   0   48.75    2.27
  -6   1   0   27.69    1.02
  -6  -1   0   29.42    1.42
  -6  -1   0   28.54    1.16
  -6  -1   0   30.53    0.93
  -6  -1   0   30.16    1.10
  -6  -1   0   29.26    1.03
  -6   1   0   29.12    1.06
  -6   1   0   29.74    1.41
  -6   1   0   29.37    1.16
  -6   1   0   26.86    1.03
  -6   1   0   28.43    1.39
  -6  -1   0   28.44    1.40
  -6   1   0   28.91    0.92
  -6   1   0   29.26    1.10
  -6  -1   0   29.65    1.06
  -6  -1   0   27.57    1.03
  -7   1   0   15.44    0.55
  -7  -1   0   15.09    0.64
  -7   1   0   15.96    0.58
  -7   1   0   15.18    0.64
  -7  -1   0   15.95    0.55
  -7   1   0   16.09    0.60
  -7   1   0   15.71    0.50
  -7   1   0   14.88    0.56
  -7   1   0   14.62    0.76
  -7  -1   0   15.64    0.58
  -7  -1   0   15.57    0.78
  -7  -1   0   14.57    0.78
  -7  -1   0   16.07    0.50
  -7  -1   0   15.81    0.57
  -7   1   0   14.96    0.78
  -8   1   0  108.04    3.54
  -8   1   0  105.43    4.38
  -8  -1   0  112.17    3.91
  -8  -1   0  111.52    4.04
  -8  -1   0  113.07    3.54
  -8  -1   0  106.42    4.37
  -8   1   0  105.68    3.87
  -8   1   0  113.44    4.16
  -8   1   0  114.17    4.05
  -8  -1   0  111.14    3.89
  -9   1   0    1.41    0.11
  -9   1   0    1.26    0.10
  -9   1   0    1.52    0.08
  -9  -1   0    1.57    0.11
  -9   1   0    1.52    0.12
  -9  -1   0    1.55    0.08
  -9  -1   0    1.47    0.11
  -9  -1   0    1.40    0.10
 -10  -1   0   13.55    0.49
 -10   1   0   13.75    0.50
 -10  -1   0   13.45    0.50
 -10  -1   0   13.67    0.43
 -10   1   0   12.39    0.54
   0   2   0   48.91    2.50
   0   2   0   50.96    2.46
   0  -2   0   55.54    2.36
   0  -2   0   54.41    2.36
   0   2   0   53.97    2.36
   0  -2   0   49.12    2.46
   0   2   0   54.17    2.36
   1   2   0  306.13   15.23
  -1   2   0  310.97   14.98
   1  -2   0  326.95   14.26
   1   2   0  313.13   14.98
   1   2   0  334.28   14.28
   1  -2   0  336.63   14.25
  -1  -2   0  332.61   15.00
   1   2   0  339.02   14.27
  -1  -2   0  323.73   14.26
   1  -2   0  310.19   15.22
  -1   2   0  334.70   14.26
  -1   2   0  278.26   15.20
   1  -2   0  282.56   14.95
  -1   2   0  327.15   14.25
  -1  -2   0  339.79   14.27
  -1   2   0  309.20   14.88
  -1   2   0  328.91   15.23
  -2  -2   0   98.34    4.14
  -2  -2   0   94.63    4.51
  -2   2   0   82.30    4.32
  -2   2   0   95.20    4.13
   2   2   0   86.97    4.33
  -2   2   0   83.54    4.40
   2   2   0   82.62    4.40
  -2   2   0   94.61    4.38
  -2   2   0   97.56    4.43
   2  -2   0   97.48    4.13
   2   2   0   96.47    4.14
   2  -2   0   93.29    4.13
  -2   2   0   95.12    4.13
   2   2   0  100.02    4.14
  -2   2   0   97.03    4.50
  -2  -2   0   96.94    4.42
  -2  -2   0   81.47    4.40
  -2  -2   0   96.29    4.14
  -3  -2   0    0.53    0.09
  -3   2   0    0.22    0.08
  -3   2   0    0.25    0.08
  -3  -2   0    0.30    0.09
  -3   2   0    0.23    0.07
   3  -2   0    0.22    0.08
  -3   2   0    0.25    0.07
  -3   2   0    0.24    0.07
   3   2   0    0.28    0.09
  -3  -2   0    0.29    0.06
  -3  -2   0    0.34    0.08
  -3   2   0    0.50    0.09
   3  -2   0    0.26    0.08
  -3   2   0    0.36    0.08
   3   2   0    0.63    0.11
  -4   2   0  248.05   12.05
  -4   2   0  254.13   11.85
  -4  -2   0  250.02   12.09
  -4   2   0  249.48   11.82
  -4  -2   0  256.51   11.91
  -4  -2   0  245.33   12.03
  -5   2   0   21.14    1.09
  -5   2   0   22.30    1.07
  -5   2   0   22.80    1.10
  -5  -2   0   21.22    1.10
  -5  -2   0   22.87    1.10
  -5  -2   0   22.02    1.08
  -6  -2   0  264.99    9.84
  -6  -2   0  280.54   13.12
  -6  -2   0  276.46    9.59
  -6   2   0  275.05    9.85
  -6   2   0  272.00    9.56
  -6   2   0  270.54   13.03
  -6   2   0  268.41   10.75
  -6   2   0  265.92    8.62
  -6   2   0  287.54   12.78
  -6  -2   0  267.74    8.63
  -6  -2   0  265.09   10.76
  -6   2   0  270.67   10.16
  -6  -2   0  268.43   12.81
  -6  -2   0  258.09    9.57
  -7  -2   0    1.43    0.10
  -7  -2   0    1.46    0.16
  -7  -2   0    1.57    0.16
  -7   2   0    1.49    0.08
  -7  -2   0    1.49    0.09
  -7   2   0    1.48    0.14
  -7  -2   0    1.47    0.11
  -7  -2   0    1.52    0.11
  -7   2   0    1.55    0.11
  -7   2   0    1.51    0.12
  -7   2   0    1.58    0.11
  -7   2   0    1.58    0.14
  -7   2   0    1.56    0.08
  -7  -2   0    1.81    0.12
  -8   2   0   17.73    0.65
  -8  -2   0   17.51    0.64
  -8   2   0   17.71    0.67
  -8  -2   0   16.46    0.71
  -8   2   0   17.16    0.71
  -8   2   0   17.77    0.56
  -8  -2   0   17.04    0.61
  -8  -2   0   17.10    0.65
  -8  -2   0   16.92    0.56
  -9   2   0    2.89    0.16
  -9   2   0    3.04    0.12
  -9  -2   0    3.08    0.15
  -9  -2   0    2.80    0.14
  -9   2   0    3.09    0.15
  -9  -2   0    2.65    0.15
  -9  -2   0    2.86    0.12
 -10  -2   0    7.02    0.28
 -10   2   0    7.50    0.29
 -10  -2   0    7.54    0.28
 -10   2   0    6.67    0.31
 -10  -2   0    7.49    0.24
   0  -3   0   -1.18    0.07
   0   3   0   -1.24    0.09
   0  -3   0   -1.12    0.08
   0   3   0   -1.20    0.07
   0   3   0   -1.13    0.07
   0   3   0   -1.18    0.08
   0  -3   0   -1.16    0.09
   0  -3   0   -1.19    0.09
  -1   3   0    6.79    0.32
  -1  -3   0    5.81    0.33
  -1   3   0    5.53    0.32
   1  -3   0    5.35    0.32
  -1   3   0    5.70    0.32
   1   3   0    5.38    0.31
  -1   3   0    5.68    0.32
  -1  -3   0    6.05    0.33
   1   3   0    5.98    0.32
   1   3   0    6.09    0.34
   1  -3   0    5.60    0.33
   1  -3   0    5.34    0.31
   1  -3   0    5.99    0.33
  -1   3   0    5.71    0.32
   1   3   0    5.73    0.33
  -1  -3   0    6.20    0.33
  -1  -3   0    5.72    0.31
   2   3   0  210.90    9.01
  -2   3   0  200.83    9.00
  -2   3   0  199.90    9.62
  -2  -3   0  218.00    9.84
  -2  -3   0  210.35    9.64
   2  -3   0  172.69    9.60
   2  -3   0  202.43    9.00
  -2   3   0  211.66    9.59
  -2  -3   0  198.76    9.00
  -2  -3   0  211.53    9.03
   2   3   0  188.76    9.45
   2   3   0  196.50    9.65
   2   3   0  206.04    9.01
   2  -3   0  210.31    9.02
  -2   3   0  206.72    9.79
  -3   3   0   88.48    4.17
  -3   3   0  101.11    4.35
   3  -3   0   90.11    4.17
  -3  -3   0  101.01    4.37
  -3   3   0   97.16    4.38
  -3  -3   0   88.57    4.18
  -3  -3   0   90.82    4.18
  -3   3   0   88.34    4.17
  -3   3   0   93.94    4.48
   3   3   0   92.90    4.18
   3   3   0   89.42    4.18
   3  -3   0   90.13    4.17
  -3  -3   0   97.57    4.44
  -4  -3   0   81.39    3.98
  -4   3   0   81.89    3.90
  -4   3   0   84.90    3.91
  -4   3   0   83.76    3.97
  -4  -3   0   84.24    3.91
  -5   3   0   19.58    0.98
  -5   3   0   19.22    0.96
  -5  -3   0   19.21    0.95
  -5  -3   0   18.85    0.98
  -5   3   0   19.01    0.94
  -5  -3   0   19.25    0.97
  -6  -3   0   34.78    1.33
  -6   3   0   36.92    1.45
  -6   3   0   36.84    1.37
  -6  -3   0   34.88    1.51
  -6  -3   0   37.10    1.79
  -6   3   0   36.50    1.77
  -6   3   0   36.50    1.78
  -6  -3   0   34.46    1.79
  -6   3   0   37.82    1.74
  -6  -3   0   37.83    1.76
  -6  -3   0   35.34    1.45
  -6   3   0   38.30    1.16
  -6  -3   0   33.92    1.47
  -6  -3   0   36.60    1.29
  -6  -3   0   36.80    1.29
  -6   3   0   37.18    1.29
  -6   3   0   36.67    1.33
  -7  -3   0   17.09    0.60
  -7   3   0   15.12    0.80
  -7   3   0   17.23    0.53
  -7   3   0   15.69    0.88
  -7  -3   0   15.82    0.67
  -7   3   0   17.32    0.62
  -7  -3   0   15.97    0.84
  -7   3   0   14.86    0.81
  -7  -3   0   16.67    0.61
  -7   3   0   16.90    0.64
  -7  -3   0   15.55    0.84
  -7   3   0   16.77    0.68
  -7   3   0   16.65    0.58
  -7  -3   0   16.57    0.59
  -7  -3   0   16.73    0.54
  -8   3   0   78.68    2.75
  -8  -3   0   73.42    2.74
  -8  -3   0   72.80    2.41
  -8   3   0   79.61    2.45
  -8   3   0   74.59    3.00
  -8   3   0   72.01    2.83
  -8  -3   0   77.14    2.69
  -8  -3   0   77.42    2.67
  -9  -3   0    0.51    0.05
  -9   3   0    0.53    0.05
  -9   3   0    0.59    0.07
  -9   3   0    0.61    0.07
  -9  -3   0    0.56    0.06
  -9  -3   0    0.64    0.07
 -10   3   0    0.27    0.05
 -10   3   0    0.25    0.04
 -10  -3   0    0.15    0.02
 -10  -3   0    0.18    0.05
   0   4   0  122.83    5.45
   0   4   0  123.98    5.70
   0  -4   0  126.61    5.45
   0  -4   0  126.95    5.46
   0   4   0  118.08    5.79
   0  -4   0  114.51    5.79
   0  -4   0  118.25    5.70
   0   4   0  123.55    5.45
   1   4   0  157.63    7.37
   1   4   0  160.57    7.03
  -1   4   0  155.20    7.50
  -1  -4   0  162.19    7.03
  -1   4   0  154.94    7.03
  -1  -4   0  166.48    7.04
   1   4   0  164.74    7.04
   1  -4   0  160.94    7.03
  -1  -4   0  157.75    7.60
  -1   4   0  159.73    7.47
   1  -4   0  147.61    7.48
  -1   4   0  158.91    7.03
   1  -4   0  156.93    7.03
   1  -4   0  139.94    7.36
   1   4   0  154.99    7.49
  -1   4   0  161.00    7.59
  -1  -4   0  162.41    7.42
  -2  -4   0   34.74    1.67
   2  -4   0   33.86    1.60
  -2   4   0   32.34    1.59
  -2   4   0   34.94    1.63
  -2  -4   0   35.43    1.64
  -2   4   0   35.64    1.66
  -2  -4   0   33.41    1.61
   2  -4   0   32.21    1.60
  -2  -4   0   34.96    1.60
  -2   4   0   32.54    1.59
   2   4   0   33.56    1.61
  -2   4   0   35.13    1.64
   2   4   0   34.89    1.61
  -3   4   0   20.43    1.00
  -3  -4   0   18.26    1.00
  -3   4   0   21.23    1.00
  -3  -4   0   19.79    1.02
  -3   4   0   20.61    1.01
  -3  -4   0   21.18    1.01
  -4   4   0    0.22    0.09
  -4  -4   0    0.30    0.12
  -4   4   0    0.26    0.10
  -4  -4   0    0.46    0.10
  -4   4   0    0.36    0.09
  -5   4   0    2.59    0.14
  -5  -4   0    2.55    0.14
  -5  -4   0    2.95    0.23
  -5   4   0    2.51    0.23
  -5  -4   0    2.44    0.12
  -5   4   0    2.82    0.21
  -5   4   0    2.91    0.21
  -5  -4   0    2.83    0.24
  -5   4   0    2.59    0.13
  -5   4   0    2.51    0.13
  -5   4   0    2.59    0.11
  -5   4   0    2.60    0.11
  -5   4   0    2.62    0.14
  -5  -4   0    2.66    0.22
  -5  -4   0    2.56    0.11
  -5  -4   0    2.56    0.12
  -6  -4   0    0.33    0.04
  -6  -4   0    0.44    0.06
  -6  -4   0    0.44    0.05
  -6   4   0    0.41    0.06
  -6  -4   0    0.36    0.14
  -6   4   0    0.39    0.04
  -6   4   0    0.41    0.11
  -6  -4   0    0.44    0.05
  -6  -4   0    0.49    0.11
  -6  -4   0    0.34    0.06
  -6   4   0    0.51    0.07
  -6   4   0    0.48    0.06
  -6   4   0    0.27    0.13
  -6   4   0    0.44    0.10
  -6  -4   0    0.51    0.13
  -6   4   0    0.47    0.04
  -7  -4   0   86.38    2.93
  -7   4   0   83.96    2.68
  -7  -4   0   83.68    2.66
  -7   4   0   82.11    2.93
  -7  -4   0   82.94    2.95
  -7  -4   0   79.45    3.31
  -7   4   0   85.40    3.00
  -7   4   0   83.43    3.30
  -7   4   0   82.31    3.09
  -7   4   0   76.97    3.93
  -8  -4   0   23.71    0.86
  -8  -4   0   25.04    0.78
  -8  -4   0   24.43    0.87
  -8   4   0   23.29    0.92
  -8   4   0   25.02    0.90
  -8   4   0   23.44    0.98
  -8   4   0   24.08    0.78
  -9  -4   0   13.39    0.49
  -9   4   0   13.45    0.50
  -9   4   0   13.47    0.43
  -9  -4   0   13.06    0.43
  -9   4   0   12.96    0.55
 -10  -4   0    3.95    0.13
 -10  -4   0    4.15    0.16
 -10   4   0    3.95    0.16
 -10   4   0    3.63    0.18
   0   5   0    0.41    0.12
   0   5   0    0.01    0.09
   0   5   0   -0.03    0.10
   0  -5   0    0.05    0.10
   0  -5   0   -0.02    0.11
   1  -5   0    0.25    0.12
  -1  -5   0    0.31    0.09
   1   5   0    0.35    0.10
  -1   5   0    0.27    0.10
  -1   5   0    0.27    0.12
   1   5   0    0.36    0.08
   1   5   0    0.20    0.09
  -1   5   0    0.26    0.10
  -1  -5   0    0.22    0.10
  -1  -5   0    0.34    0.10
  -1  -5   0    0.35    0.09
   1   5   0    0.29    0.10
  -1   5   0    0.26    0.09
  -2   5   0  395.59   17.79
  -2  -5   0  370.57   18.07
  -2  -5   0  357.93   16.64
   2   5   0  357.58   16.64
  -2   5   0  379.79   18.07
  -2  -5   0  382.30   17.79
  -2   5   0  383.39   17.66
  -3  -5   0   70.81    3.38
  -3   5   0   68.11    3.37
  -3  -5   0   71.05    3.33
  -3   5   0   70.65    3.32
  -3   5   0   69.58    3.30
  -4   5   0   51.69    2.37
  -4  -5   0   49.73    2.39
  -4  -5   0   48.68    2.35
  -4   5   0   49.28    1.55
  -4   5   0   47.88    1.94
  -4   5   0   48.62    2.33
  -4  -5   0   51.18    2.39
  -4   5   0   45.09    1.72
  -4  -5   0   45.41    2.03
  -4   5   0   47.07    2.03
  -4   5   0   52.84    2.35
  -5  -5   0    4.31    0.30
  -5  -5   0    4.09    0.32
  -5   5   0    4.02    0.17
  -5   5   0    4.09    0.18
  -5  -5   0    4.33    0.17
  -5   5   0    4.32    0.20
  -5  -5   0    4.07    0.20
  -5  -5   0    3.91    0.16
  -5   5   0    4.13    0.31
  -5   5   0    4.32    0.19
  -5   5   0    3.89    0.28
  -5   5   0    4.29    0.15
  -5  -5   0    3.95    0.17
  -5   5   0    4.09    0.18
  -5   5   0    3.75    0.28
  -5  -5   0    4.05    0.31
  -6  -5   0   41.39    2.19
  -6   5   0   44.43    1.41
  -6   5   0   42.87    1.66
  -6   5   0   41.46    2.14
  -6   5   0   45.36    1.56
  -6  -5   0   45.02    1.57
  -6  -5   0   42.58    2.17
  -6   5   0   45.87    1.76
  -6   5   0   43.29    2.11
  -6  -5   0   44.77    1.83
  -6   5   0   44.54    1.61
  -6  -5   0   46.07    1.57
  -6  -5   0   42.26    2.14
  -6  -5   0   47.20    1.41
  -7  -5   0   26.39    1.08
  -7  -5   0   26.95    0.86
  -7  -5   0   26.18    0.95
  -7   5   0   26.99    1.07
  -7   5   0   26.44    0.98
  -7   5   0   27.51    0.85
  -7   5   0   25.11    1.01
  -7   5   0   27.00    0.94
  -7  -5   0   26.00    0.95
  -8   5   0   30.98    1.11
  -8  -5   0   31.55    1.09
  -8   5   0   28.80    1.14
  -8   5   0   29.58    1.22
  -8  -5   0   30.43    1.07
  -8  -5   0   31.04    0.97
  -8   5   0   30.43    0.97
  -8  -5   0   29.24    1.23
  -9  -5   0    4.70    0.17
  -9   5   0    4.88    0.20
  -9  -5   0    4.94    0.20
  -9   5   0    4.89    0.16
  -9   5   0    4.79    0.22
 -10  -5   0    4.37    0.17
   0   6   0  790.85   37.53
   0   6   0  834.25   37.29
   0   6   0  771.56   38.14
  -1   6   0  319.04   15.06
  -1   6   0  330.90   15.17
  -1   6   0  308.14   15.29
  -2   6   0   22.64    1.14
  -2  -6   0   22.37    1.15
  -2   6   0   22.76    1.12
  -2   6   0   23.33    1.15
  -2  -6   0   22.08    1.14
  -3  -6   0   38.58    1.80
  -3   6   0   34.76    1.15
  -3   6   0   35.78    1.50
  -3   6   0   38.68    1.78
  -3  -6   0   36.54    1.77
  -3   6   0   33.60    1.28
  -3  -6   0   31.94    1.51
  -3   6   0   38.67    1.76
  -3   6   0   36.47    1.75
  -4   6   0    0.12    0.04
  -4   6   0    0.10    0.04
  -4   6   0    0.33    0.06
  -4   6   0    0.10    0.06
  -4  -6   0    0.26    0.12
  -4  -6   0    0.23    0.05
  -4   6   0    0.17    0.10
  -4   6   0    0.20    0.04
  -4  -6   0    0.44    0.13
  -4  -6   0    0.06    0.12
  -4  -6   0    0.12    0.05
  -4   6   0    0.03    0.10
  -4   6   0    0.26    0.12
  -5  -6   0   10.67    0.41
  -5   6   0   11.19    0.41
  -5   6   0   10.83    0.46
  -5   6   0   10.21    0.43
  -5  -6   0   10.69    0.38
  -5   6   0   11.76    0.37
  -5   6   0   11.17    0.61
  -5   6   0   11.64    0.60
  -5  -6   0   11.34    0.65
  -5  -6   0   11.27    0.42
  -5   6   0   11.79    0.47
  -5  -6   0   10.65    0.63
  -5  -6   0   11.86    0.49
  -5  -6   0   11.46    0.64
  -5   6   0   11.72    0.64
  -5   6   0   10.80    0.44
  -6  -6   0    1.46    0.10
  -6  -6   0    1.11    0.10
  -6   6   0    1.42    0.21
  -6  -6   0    1.38    0.10
  -6  -6   0    1.33    0.20
  -6  -6   0    1.43    0.13
  -6   6   0    1.46    0.09
  -6   6   0    1.41    0.09
  -6   6   0    1.23    0.11
  -6  -6   0    1.47    0.10
  -6   6   0    1.29    0.10
  -6   6   0    1.34    0.12
  -7  -6   0   46.77    1.69
  -7  -6   0   47.20    1.69
  -7   6   0   46.84    1.73
  -7  -6   0   47.11    1.52
  -7   6   0   48.51    1.52
  -7   6   0   49.23    1.68
  -7  -6   0   47.72    1.93
  -7   6   0   47.65    1.90
  -8   6   0    1.02    0.08
  -8  -6   0    1.11    0.09
  -8   6   0    1.05    0.07
  -8   6   0    1.11    0.10
  -8  -6   0    1.11    0.09
  -8  -6   0    1.12    0.09
  -8  -6   0    1.16    0.07
  -9   6   0    9.99    0.39
  -9  -6   0   10.80    0.34
  -9  -6   0   10.32    0.38
  -9   6   0   10.02    0.43
  -9   6   0   10.35    0.33
   0   7   0   -0.08    0.09
  -1   7   0   41.21    1.89
  -1   7   0   46.36    2.21
  -1   7   0   48.63    2.18
  -1   7   0   45.76    2.24
  -2   7   0    0.42    0.12
  -2  -7   0    0.16    0.06
  -2   7   0    0.15    0.05
  -2   7   0    0.09    0.06
  -2   7   0    0.22    0.12
  -2  -7   0    0.41    0.14
  -2   7   0    0.19    0.12
  -2   7   0    0.16    0.04
  -3   7   0    7.02    0.24
  -3  -7   0    6.39    0.44
  -3   7   0    6.99    0.42
  -3  -7   0    6.91    0.31
  -3   7   0    6.71    0.28
  -3   7   0    6.84    0.31
  -3  -7   0    6.19    0.43
  -3   7   0    7.02    0.43
  -3   7   0    6.85    0.26
  -3   7   0    6.49    0.43
  -3  -7   0    7.36    0.46
  -4   7   0   14.99    0.80
  -4   7   0   15.65    0.82
  -4   7   0   15.40    0.50
  -4   7   0   15.76    0.55
  -4  -7   0   15.62    0.85
  -4  -7   0   14.14    0.82
  -4   7   0   14.69    0.81
  -4  -7   0   14.27    0.82
  -4   7   0   15.20    0.64
  -4  -7   0   14.98    0.65
  -4   7   0   15.41    0.62
  -4  -7   0   14.43    0.56
  -5   7   0    0.11    0.12
  -5   7   0    0.03    0.05
  -5  -7   0    0.08    0.06
  -5  -7   0    0.09    0.14
  -5   7   0    0.10    0.07
  -5   7   0    0.13    0.04
  -5  -7   0    0.22    0.05
  -5  -7   0   -0.01    0.06
  -6   7   0    2.70    0.15
  -6  -7   0    2.26    0.12
  -6  -7   0    2.40    0.16
  -6   7   0    2.52    0.12
  -6  -7   0    2.44    0.13
  -6  -7   0    2.38    0.13
  -6   7   0    2.52    0.12
  -7  -7   0    9.62    0.38
  -7   7   0   10.33    0.43
  -7  -7   0   10.31    0.44
  -7  -7   0    9.85    0.35
  -7  -7   0   10.44    0.38
  -7   7   0   10.39    0.34
  -8   7   0    0.01    0.05
  -8  -7   0    0.02    0.05
  -8  -7   0    0.05    0.04
  -8   7   0   -0.01    0.03
  -8  -7   0    0.04    0.03
  -8  -7   0    0.00    0.03
  -9   7   0    0.10    0.04
  -9  -7   0    0.05    0.03
   0   8   0    0.09    0.06
   0   8   0    0.09    0.10
   0  -8   0    0.00    0.10
   1   8   0   18.36    0.95
  -1   8   0   18.91    0.96
  -1   8   0   18.78    0.79
  -1  -8   0   18.81    0.98
  -1   8   0   17.41    0.70
  -2   8   0   12.80    0.75
  -2   8   0   14.08    0.58
  -2  -8   0   13.27    0.59
  -2  -8   0   14.05    0.77
  -2   8   0   13.53    0.74
  -2   8   0   12.67    0.74
  -2   8   0   14.06    0.50
  -3   8   0   40.70    1.37
  -3   8   0   36.09    1.91
  -3   8   0   38.80    1.24
  -3   8   0   39.59    1.60
  -3   8   0   37.88    1.88
  -3   8   0   37.14    1.89
  -3  -8   0   37.69    1.61
  -3  -8   0   38.96    1.94
  -4   8   0   14.60    0.47
  -4   8   0   14.60    0.60
  -4  -8   0   14.11    0.61
  -4   8   0   13.15    0.77
  -4  -8   0   13.03    0.80
  -4   8   0   14.09    0.52
  -4  -8   0   13.42    0.52
  -4   8   0   15.07    0.59
  -5   8   0    5.74    0.26
  -5  -8   0    5.30    0.26
  -5   8   0    5.54    0.22
  -5   8   0    5.53    0.20
  -5  -8   0    5.59    0.23
  -6  -8   0   20.66    0.74
  -6  -8   0   19.49    0.66
  -6   8   0   20.38    0.66
  -6  -8   0   20.21    0.84
  -6   8   0   20.72    0.83
  -6   8   0   20.47    0.72
  -7   8   0   38.27    1.50
  -7  -8   0   37.83    1.51
  -7  -8   0   36.86    1.20
  -7   8   0   36.78    1.19
  -7  -8   0   37.40    1.33
  -8  -8   0    0.03    0.04
  -8  -8   0    0.00    0.03
  -8   8   0    0.00    0.02
  -8   8   0    0.05    0.04
   0   9   0    0.02    0.06
   0   9   0   -0.07    0.10
   1   9   0   38.30    1.93
  -1   9   0   38.91    1.93
  -1   9   0   40.95    1.65
   1   9   0   40.13    1.66
  -1  -9   0   38.46    1.98
  -2   9   0   30.19    1.00
  -2   9   0   25.17    1.39
  -2  -9   0   28.22    1.18
  -2  -9   0   27.18    1.45
   2   9   0   25.91    1.39
  -2   9   0   29.70    1.17
  -3   9   0    4.17    0.17
  -3  -9   0    3.93    0.22
  -3   9   0    3.74    0.16
  -3   9   0    4.09    0.20
  -4   9   0    3.31    0.17
  -4  -9   0    3.27    0.18
  -4   9   0    3.11    0.15
  -4   9   0    2.93    0.14
  -4  -9   0    3.10    0.16
  -5  -9   0   16.81    0.70
  -5   9   0   17.05    0.69
  -5   9   0   16.42    0.55
  -5  -9   0   16.15    0.61
  -5  -9   0   16.41    0.71
  -5   9   0   17.23    0.60
  -6  -9   0   54.36    2.15
  -6  -9   0   51.03    1.71
  -6  -9   0   53.92    1.89
  -6   9   0   53.21    1.88
  -6   9   0   54.13    2.13
  -6   9   0   54.20    1.70
  -7   9   0    0.71    0.05
  -7  -9   0    0.71    0.08
  -7   9   0    0.77    0.07
  -7  -9   0    0.68    0.06
  -7  -9   0    0.75    0.06
   0  10   0   88.68    3.70
  -1 -10   0    0.18    0.07
   1  10   0    0.07    0.06
  -1  10   0    0.12    0.07
  -1  10   0    0.10    0.06
  -2 -10   0    0.85    0.09
   2  10   0    0.72    0.09
  -2  10   0    0.87    0.08
  -2  10   0    0.89    0.09
  -3  10   0    0.06    0.05
  -3 -10   0    0.04    0.07
  -3  10   0    0.04    0.06
  -3  10   0    0.02    0.04
  -4  10   0    0.26    0.05
  -4  10   0    0.25    0.06
  -4  10   0    0.27    0.04
  -4 -10   0    0.31    0.05
  -4 -10   0    0.23    0.07
  -4 -10   0    0.28    0.06
  -5 -10   0    0.00    0.05
  -5  10   0    0.01    0.04
  -5 -10   0   -0.02    0.03
  -5  10   0   -0.01    0.03
  -5  10   0    0.05    0.05
  -5 -10   0    0.02    0.06
  -6 -10   0   35.20    1.43
  -6 -10   0   37.11    1.26
  -6  10   0   34.89    1.41
  -6  10   0   34.66    1.13
   0  11   0   -0.02    0.06
  -1  11   0    4.09    0.18
   1  11   0    4.15    0.21
  -1 -11   0    4.30    0.22
  -1  11   0    4.27    0.21
  -2  11   0   42.13    1.75
  -2 -11   0   41.44    1.77
  -2  11   0   42.16    1.50
   2  11   0   43.11    1.77
  -3  11   0    0.94    0.09
   3  11   0    0.71    0.09
  -3  11   0    0.78    0.08
  -3 -11   0    0.70    0.08
  -3 -11   0    0.73    0.08
  -4  11   0    0.17    0.04
  -4  11   0    0.26    0.05
  -4 -11   0    0.19    0.05
  -4 -11   0    0.16    0.05
  -4  11   0    0.16    0.04
  -4 -11   0    0.19    0.05
  -5  11   0   48.15    1.91
  -5 -11   0   48.06    1.70
  -5 -11   0   47.23    1.93
  -5  11   0   49.13    1.53
   0 -12   0    1.63    0.11
   0  12   0    1.66    0.10
  -1  12   0    1.55    0.08
  -1 -12   0    1.42    0.11
  -1  12   0    1.42    0.09
   1  12   0    1.50    0.10
  -1  12   0    1.42    0.09
  -2  12   0   19.21    0.71
  -2 -12   0   20.52    0.84
   2  12   0   20.21    0.84
  -2  12   0   19.48    0.80
  -3  12   0   36.27    1.24
  -3  12   0   34.45    1.39
   3  12   0   33.50    1.46
  -3 -12   0   35.69    1.45
   0   0  -1   -0.06    0.02
   0   0   1   -0.05    0.02
   0   0   1   -0.05    0.02
   0   0   1   -0.05    0.02
  -1   0  -1  196.20    9.70
  -1   0   1  209.22    9.71
   1   0   1  205.00    9.77
  -1   0  -1  210.44    9.94
  -1   0  -1  216.87    9.30
  -1   0   1  202.86    9.88
   1   0   1  209.86    9.29
   1   0   1  196.17    9.92
  -1   0  -1  210.64    9.77
  -1   0  -1  222.10    9.30
   1   0   1  217.27    9.30
   2   0   1  138.12    7.43
  -2   0   1  145.17    7.43
  -2   0  -1  162.23    7.01
  -2   0   1  157.92    7.32
   2   0   1  167.94    6.99
  -2   0   1  160.25    6.97
   2   0   1  170.72    7.00
  -2   0  -1  147.20    7.48
  -2   0   1  154.19    7.44
  -2   0  -1  153.56    7.34
  -2   0  -1  161.26    7.38
   2   0   1  145.23    7.33
  -2   0   1  145.16    7.31
  -2   0  -1  167.91    7.02
   2   0  -1  161.51    6.96
  -2   0   1  152.43    7.35
  -2   0   1  156.46    7.45
  -2   0   1  157.89    6.96
   2   0  -1  157.01    6.97
  -3   0   1   80.41    3.53
  -3   0  -1   75.73    3.36
   3   0   1   78.99    3.36
  -3   0  -1   78.90    3.36
  -3   0   1   76.43    3.33
  -3   0   1   76.07    3.59
  -3   0   1   70.36    3.54
  -3   0  -1   67.75    3.50
  -3   0  -1   76.65    3.59
  -3   0  -1   77.59    3.63
   3   0   1   76.28    3.36
  -3   0   1   76.05    3.63
  -3   0   1   76.05    3.34
  -3   0   1   71.04    3.58
   3   0  -1   76.69    3.34
  -3   0  -1   67.71    3.56
   3   0  -1   75.97    3.34
  -3   0   1   67.90    3.52
  -3   0  -1   78.33    3.53
  -4   0   1   78.33    3.58
  -4   0   1   83.96    3.80
  -4   0  -1   85.37    3.89
   4   0   1   76.23    3.60
  -4   0   1   76.25    3.80
  -4   0   1   81.42    3.58
   4   0  -1   77.29    3.58
  -4   0  -1   77.84    3.61
  -4   0   1   82.91    3.91
  -4   0   1   77.30    3.81
  -4   0  -1   78.36    3.61
  -4   0   1   87.39    3.76
  -4   0  -1   87.10    3.83
   4   0   1   79.41    3.61
  -4   0  -1   74.52    3.79
  -4   0   1   76.51    3.75
  -5   0  -1  124.48    5.93
  -5   0   1  129.69    6.00
  -5   0   1  127.76    6.13
  -5   0  -1  123.10    6.12
  -6   0  -1   71.48    3.22
  -6   0  -1   71.08    3.17
  -6   0   1   67.42    3.14
  -6   0   1   63.01    2.38
  -6   0  -1   65.99    2.38
  -6   0   1   69.16    3.20
  -6   0   1   67.18    2.14
  -6   0  -1   66.69    2.13
  -6   0   1   69.65    2.51
  -6   0  -1   67.87    2.43
  -6   0   1   66.09    2.36
  -6   0   1   67.48    2.66
  -6   0   1   67.82    2.43
  -6   0  -1   61.70    2.78
  -6   0  -1   63.54    2.65
  -6   0  -1   65.83    2.36
  -6   0  -1   67.85    2.51
  -7   0  -1    1.91    0.09
  -7   0  -1    2.03    0.12
  -7   0  -1    1.75    0.11
  -7   0  -1    1.83    0.11
  -7   0   1    1.80    0.08
  -7   0   1    1.86    0.11
  -7   0   1    1.73    0.12
  -7   0  -1    1.63    0.17
  -7   0   1    1.74    0.11
  -7   0   1    1.45    0.12
  -7   0  -1    1.71    0.09
  -7   0   1    1.49    0.12
  -7   0   1    1.37    0.07
  -7   0   1    1.78    0.12
  -7   0  -1    1.71    0.18
  -8   0   1   76.03    2.72
  -8   0   1   76.41    3.06
  -8   0  -1   77.60    2.74
  -8   0   1   78.18    2.47
  -8   0  -1   73.22    3.05
  -8   0  -1   78.84    2.47
  -8   0  -1   76.62    2.80
  -8   0  -1   77.69    2.72
  -8   0   1   79.09    2.82
  -9   0   1   13.35    0.49
  -9   0  -1   13.27    0.49
  -9   0  -1   12.36    0.47
  -9   0  -1   13.30    0.42
  -9   0  -1   11.63    0.52
  -9   0   1   12.32    0.53
  -9   0   1   12.93    0.41
  -9   0   1   12.23    0.47
 -10   0   1    2.45    0.12
 -10   0  -1    2.45    0.12
 -10   0   1    2.22    0.11
 -10   0  -1    2.27    0.11
 -10   0   1    2.29    0.12
 -10   0  -1    2.39    0.09
  -2   1   1  151.90    6.51
  -2   1   1  147.98    6.84
  -2   1   1  146.75    6.50
  -2   1   1  146.51    6.95
   2  -1   1  149.60    6.51
  -2   1   1  134.71    6.89
  -2  -1  -1  151.90    6.55
   2  -1   1  129.43    6.79
  -2   1   1  150.30    6.88
  -2  -1  -1  145.26    6.91
  -2   1   1  136.59    6.83
   2  -1   1  126.77    6.91
   2   1  -1  152.75    6.51
  -2   1   1  141.80    6.95
   2   1  -1  153.97    6.53
   2  -1   1  155.02    6.52
  -2  -1  -1  145.65    7.02
  -2  -1  -1  146.66    6.54
  -2   1  -1  146.10    6.52
   2   1   1  130.67    6.85
  -2  -1   1  133.65    6.96
   2  -1  -1  154.91    6.54
  -2  -1   1  153.44    7.00
   2   1   1  155.24    6.56
  -2   1  -1  143.03    7.01
   2   1   1  132.52    6.96
  -2  -1   1  143.25    6.87
  -2   1  -1  137.33    6.53
   2   1   1  149.14    6.56
  -2  -1   1  149.63    6.88
  -2  -1   1  149.80    6.51
   2  -1  -1  151.64    6.52
  -2  -1   1  152.64    6.55
  -2  -1   1  145.15    6.99
  -2   1  -1  146.85    6.88
  -2   1  -1  146.10    6.89
  -3  -1  -1    3.59    0.22
  -3   1   1    3.20    0.19
   3  -1   1    3.31    0.22
  -3  -1  -1    3.56    0.21
  -3   1   1    3.64    0.20
   3   1  -1    3.36    0.21
  -3   1   1    3.80    0.20
   3  -1   1    4.07    0.24
  -3   1   1    3.38    0.19
  -3   1   1    3.04    0.18
  -3   1   1    3.35    0.19
  -3   1   1    3.52    0.20
   3   1  -1    3.82    0.22
  -3   1   1    3.46    0.21
  -3  -1  -1    3.32    0.23
   3   1   1    3.15    0.22
  -3  -1   1    3.04    0.20
  -3   1  -1    2.70    0.20
   3   1   1    3.23    0.22
  -3   1  -1    3.25    0.21
  -3   1  -1    3.02    0.20
  -3  -1   1    3.86    0.20
  -3  -1   1    3.47    0.19
  -3  -1   1    3.33    0.20
  -3  -1   1    3.92    0.21
   3  -1  -1    3.71    0.19
   3  -1  -1    3.28    0.19
  -3   1  -1    3.97    0.22
  -3  -1   1    3.01    0.19
  -3  -1   1    3.31    0.20
  -3   1  -1    3.04    0.20
   3   1   1    2.81    0.21
  -3   1  -1    3.43    0.20
  -4   1   1   31.97    1.51
  -4   1   1   30.44    1.53
  -4   1   1   33.77    1.53
  -4  -1  -1   31.92    1.49
  -4   1   1   30.59    1.45
   4   1  -1   29.03    1.46
  -4   1   1   29.99    1.45
  -4  -1  -1   35.19    1.53
  -4  -1  -1   32.24    1.49
  -4   1   1   33.07    1.53
  -4   1   1   30.05    1.51
  -4  -1  -1   33.94    1.55
  -4   1  -1   30.77    1.48
   4  -1  -1   28.92    1.45
  -4   1  -1   31.65    1.49
  -4   1  -1   33.85    1.53
  -4  -1   1   30.39    1.54
  -4   1  -1   35.20    1.53
  -4  -1   1   33.69    1.52
  -4   1  -1   34.61    1.55
  -4  -1   1   30.81    1.47
  -4  -1   1   29.40    1.51
  -4  -1   1   31.69    1.54
  -4  -1   1   29.88    1.46
  -4  -1   1   33.85    1.54
  -5  -1  -1  151.14    7.74
  -5   1   1  165.73    7.89
  -5  -1  -1  165.54    7.78
  -5   1   1  165.67    7.75
  -5   1   1  167.62    7.74
  -5  -1  -1  168.83    7.89
  -5  -1   1  173.23    7.94
  -5   1  -1  168.63    7.82
  -5   1  -1  164.50    8.08
  -5  -1   1  162.97    8.06
  -5   1  -1  163.82    7.85
  -6  -1  -1  104.23    3.63
  -6   1   1  106.69    4.94
  -6   1   1  107.45    4.85
  -6  -1  -1   97.42    4.07
  -6  -1  -1  107.47    3.31
  -6   1   1  104.99    4.08
  -6   1   1  100.03    3.65
  -6  -1  -1  104.73    4.92
  -6   1   1  105.69    3.31
  -6  -1  -1  102.23    4.84
  -6  -1  -1   99.12    4.28
  -6  -1  -1  100.52    3.67
  -6   1   1   96.19    3.61
  -6   1   1  103.57    3.85
  -6  -1  -1  102.53    3.72
  -6   1   1  105.76    4.84
  -6   1   1  102.49    3.75
  -6   1  -1  103.00    3.84
  -6  -1   1  101.99    3.63
  -6  -1   1  106.01    3.30
  -6  -1   1  105.78    4.82
  -6  -1   1  107.25    3.88
  -6  -1   1   96.43    3.66
  -6   1  -1   99.54    4.08
  -6   1  -1   97.38    3.62
  -6   1  -1  105.55    4.92
  -6   1  -1  108.40    4.84
  -6   1  -1  102.26    3.67
  -6  -1   1  103.16    3.75
  -6   1  -1  103.06    3.29
  -6  -1   1  103.19    4.08
  -6   1  -1  103.32    3.76
  -7   1   1   51.72    1.64
  -7   1   1   52.84    1.86
  -7  -1  -1   50.93    1.81
  -7  -1  -1   50.34    2.47
  -7   1   1   54.08    1.92
  -7   1   1   49.40    1.80
  -7  -1  -1   50.12    2.43
  -7   1   1   47.01    2.42
  -7   1   1   51.36    2.03
  -7  -1  -1   49.47    2.03
  -7   1   1   48.83    1.80
  -7  -1  -1   51.37    1.86
  -7  -1  -1   53.42    1.81
  -7  -1  -1   53.68    1.63
  -7  -1   1   50.79    2.41
  -7   1  -1   52.71    1.87
  -7  -1   1   52.29    1.81
  -7   1  -1   50.06    2.47
  -7   1  -1   49.28    1.81
  -7  -1   1   52.71    1.64
  -7  -1   1   49.83    1.82
  -7  -1   1   48.28    2.45
  -7  -1   1   51.55    2.04
  -7  -1   1   52.63    1.87
  -7   1  -1   53.85    1.63
  -7   1  -1   49.86    2.04
  -7   1  -1   51.59    1.81
  -7   1  -1   50.88    2.43
  -7   1  -1   51.91    1.93
  -8   1   1   10.64    0.42
  -8  -1  -1   12.02    0.38
  -8   1   1   11.44    0.45
  -8   1   1   11.19    0.48
  -8   1   1   11.13    0.37
  -8   1   1   10.99    0.44
  -8  -1  -1   11.27    0.44
  -8  -1  -1   11.91    0.43
  -8  -1  -1   11.45    0.41
  -8  -1  -1   10.40    0.47
  -8   1  -1   10.90    0.42
  -8   1  -1   10.66    0.46
  -8  -1   1   10.63    0.46
  -8   1  -1   10.18    0.40
  -8   1  -1   11.13    0.39
  -8  -1   1   10.87    0.42
  -8  -1   1   11.20    0.41
  -8   1  -1   10.85    0.36
  -9  -1  -1   17.97    0.66
  -9   1   1   16.55    0.64
  -9  -1  -1   18.50    0.65
  -9   1   1   17.33    0.72
  -9   1   1   17.90    0.66
  -9   1  -1   16.53    0.63
  -9   1  -1   16.94    0.71
  -9  -1   1   17.24    0.72
  -9  -1   1   17.61    0.57
  -9  -1   1   18.43    0.66
  -9  -1   1   17.51    0.64
  -9   1  -1   18.40    0.66
  -9   1  -1   17.55    0.57
 -10  -1  -1    0.68    0.07
 -10  -1  -1    0.67    0.07
 -10  -1  -1    0.80    0.06
 -10   1   1    0.79    0.08
 -10   1   1    0.68    0.07
 -10   1  -1    0.78    0.07
 -10  -1   1    0.73    0.08
 -10   1  -1    0.71    0.05
 -10  -1   1    0.71    0.07
   0  -2  -1   65.60    2.81
   0   2   1   66.66    2.81
   0   2  -1   65.02    2.81
   0  -2   1   64.31    2.81
   0   2   1   60.36    2.97
   0   2  -1   58.84    2.94
   0  -2   1   60.75    2.94
   0  -2   1   66.07    2.82
   0   2   1   65.50    2.81
   0   2  -1   55.95    2.99
   0  -2  -1   59.42    2.94
   0  -2  -1   65.63    2.81
   0   2   1   59.95    3.01
   0   2  -1   63.99    2.81
  -1  -2  -1  160.82    7.64
   1  -2   1  163.13    7.66
  -1   2   1  156.08    7.60
   1   2  -1  170.01    7.27
  -1  -2  -1  170.64    7.29
  -1  -2  -1  168.11    7.22
  -1   2   1  162.03    7.25
   1   2  -1  148.55    7.62
  -1  -2  -1  154.41    7.75
   1  -2   1  176.28    7.31
   1   2  -1  172.79    7.28
  -1   2   1  164.02    7.75
   1  -2   1  175.30    7.30
   1   2  -1  158.15    7.74
   1  -2   1  154.21    7.77
  -1   2   1  169.47    7.23
  -1   2   1  145.57    7.58
  -1   2   1  165.96    7.63
  -1   2   1  146.31    7.71
   1  -2   1  154.57    7.68
   1  -2  -1  168.37    7.35
  -1   2  -1  178.40    7.39
   1  -2  -1  144.96    7.79
   1   2   1  158.23    7.74
  -1   2  -1  174.56    7.39
   1  -2  -1  167.49    7.33
  -1   2  -1  169.89    7.78
  -1  -2   1  163.12    7.85
  -1   2  -1  155.96    7.88
  -1  -2   1  161.67    7.75
   1   2   1  153.20    7.85
   1   2   1  166.72    7.33
   1   2   1  169.16    7.37
  -1  -2   1  171.80    7.36
  -1  -2   1  165.21    7.37
  -1   2  -1  154.76    7.67
  -2   2   1   50.49    2.66
  -2  -2  -1   58.66    2.63
  -2   2   1   57.76    2.50
   2   2  -1   57.00    2.51
   2  -2   1   58.25    2.52
   2  -2   1   49.67    2.62
  -2   2   1   58.68    2.50
   2   2  -1   58.04    2.51
   2  -2   1   51.76    2.66
  -2  -2  -1   57.26    2.67
  -2   2   1   55.31    2.61
  -2  -2  -1   55.81    2.52
  -2   2   1   59.72    2.68
  -2  -2  -1   60.75    2.53
   2   2  -1   49.32    2.66
   2  -2   1   58.73    2.52
  -2   2   1   51.45    2.61
  -2   2   1   57.67    2.71
  -2  -2   1   51.91    2.69
  -2   2  -1   57.61    2.63
  -2  -2   1   57.56    2.73
  -2   2  -1   59.17    2.69
  -2  -2   1   49.71    2.64
  -2   2  -1   57.69    2.54
  -2  -2   1   57.46    2.54
  -2   2  -1   58.26    2.65
   2   2   1   53.45    2.69
   2  -2  -1   59.12    2.53
  -2   2  -1   57.53    2.54
   2   2   1   54.61    2.65
   2  -2  -1   60.36    2.53
  -2  -2   1   57.96    2.67
   2   2   1   57.58    2.55
  -2  -2   1   56.83    2.53
  -2   2  -1   49.15    2.69
   2   2   1   60.58    2.55
  -3   2   1   58.89    2.99
  -3  -2  -1   68.31    3.00
   3  -2   1   65.71    2.89
  -3   2   1   64.54    3.05
  -3   2   1   58.95    3.04
  -3  -2  -1   65.94    3.05
  -3   2   1   63.69    2.86
  -3   2   1   62.66    3.09
   3   2  -1   61.89    2.87
  -3  -2  -1   65.05    2.89
   3   2  -1   66.83    2.88
  -3   2   1   64.41    2.99
   3  -2   1   64.80    2.88
  -3   2   1   60.16    2.86
  -3  -2  -1   66.25    2.89
  -3   2  -1   54.20    2.95
   3   2   1   63.98    2.85
  -3  -2   1   64.42    2.83
  -3  -2   1   56.88    2.95
   3   2   1   67.11    2.85
   3  -2  -1   62.70    2.82
  -3   2  -1   66.86    2.95
  -3   2  -1   63.81    3.00
  -3   2  -1   65.59    2.84
  -3  -2   1   63.70    3.05
  -3  -2   1   63.90    2.95
  -3  -2   1   55.42    2.99
  -3  -2   1   63.78    3.00
   3  -2  -1   64.42    2.82
  -3   2  -1   70.04    2.96
  -3   2  -1   62.17    2.84
  -3  -2   1   60.04    2.83
  -4   2   1   31.89    1.63
  -4   2   1   36.66    1.66
  -4   2   1   36.13    1.66
  -4   2   1   32.39    1.65
  -4   2   1   32.36    1.57
  -4  -2  -1   36.19    1.65
  -4   2   1   36.37    1.63
  -4  -2  -1   35.51    1.68
  -4  -2  -1   31.16    1.60
  -4  -2   1   37.67    1.78
  -4   2  -1   37.07    1.76
  -4  -2   1   34.53    1.79
  -4   2  -1   38.55    1.77
  -4  -2   1   35.35    1.75
  -4   2  -1   37.87    1.79
  -5   2   1    8.79    0.45
  -5   2   1    8.97    0.48
  -5  -2  -1    8.24    0.47
  -5  -2  -1    8.94    0.48
  -5   2   1    8.74    0.44
  -5  -2  -1    8.40    0.47
  -5   2  -1    8.61    0.47
  -5  -2   1    7.63    0.45
  -5  -2   1    8.21    0.44
  -5   2  -1    8.40    0.45
  -5   2  -1    8.45    0.45
  -5  -2   1    8.42    0.44
  -6   2   1   27.13    1.02
  -6   2   1   26.25    1.08
  -6   2   1   26.41    0.98
  -6   2   1   25.61    0.95
  -6   2   1   26.89    1.28
  -6  -2  -1   24.54    1.07
  -6  -2  -1   26.06    1.11
  -6   2   1   27.97    1.34
  -6  -2  -1   27.24    1.32
  -6  -2  -1   27.81    1.34
  -6  -2  -1   25.82    0.95
  -6   2   1   28.09    1.30
  -6   2   1   28.41    1.07
  -6  -2  -1   27.44    0.96
  -6  -2  -1   26.22    0.98
  -6  -2  -1   26.70    0.86
  -6   2   1   26.96    0.86
  -6   2  -1   26.77    1.33
  -6   2  -1   28.02    1.35
  -6  -2   1   27.89    1.33
  -6  -2   1   27.73    0.86
  -6  -2   1   27.36    0.99
  -6  -2   1   27.87    1.30
  -6  -2   1   26.89    1.08
  -6   2  -1   26.41    1.02
  -6  -2   1   23.84    1.09
  -6  -2   1   27.21    0.96
  -6   2  -1   26.61    0.87
  -6   2  -1   27.46    0.99
  -6  -2   1   26.91    0.96
  -6   2  -1   26.53    0.96
  -6   2  -1   26.44    1.08
  -6   2  -1   27.95    1.32
  -7  -2  -1   44.33    1.50
  -7  -2  -1   42.57    2.04
  -7   2   1   42.75    1.60
  -7   2   1   42.23    1.35
  -7  -2  -1   41.73    1.55
  -7  -2  -1   39.99    1.69
  -7  -2  -1   43.09    1.51
  -7   2   1   42.83    1.55
  -7  -2  -1   40.70    2.07
  -7   2   1   43.08    1.69
  -7  -2  -1   43.01    1.36
  -7  -2   1   39.31    1.99
  -7  -2   1   42.07    1.65
  -7  -2   1   40.69    1.96
  -7   2  -1   38.65    1.97
  -7  -2   1   41.68    1.51
  -7   2  -1   41.73    1.32
  -7   2  -1   42.73    1.51
  -7   2  -1   40.99    1.65
  -7   2  -1   39.59    2.00
  -7  -2   1   42.06    1.46
  -7  -2   1   43.61    1.47
  -7   2  -1   41.47    1.46
  -7   2  -1   40.95    1.55
  -8   2   1  101.47    3.69
  -8   2   1  102.16    3.79
  -8   2   1  103.26    4.04
  -8  -2  -1   98.55    3.65
  -8  -2  -1   94.39    3.99
  -8   2   1  103.86    3.24
  -8  -2  -1  101.64    3.60
  -8  -2  -1  101.90    3.59
  -8  -2   1  100.15    3.99
  -8   2  -1   99.76    3.55
  -8  -2   1  103.12    3.60
  -8  -2   1   99.40    3.65
  -8  -2   1   99.45    3.24
  -8   2  -1  102.06    3.68
  -8   2  -1   97.69    3.97
  -8   2  -1  100.10    3.24
  -8   2  -1  102.07    3.75
  -9  -2  -1   11.88    0.47
  -9   2   1   11.96    0.52
  -9   2   1   12.44    0.40
  -9  -2  -1   12.84    0.41
  -9   2   1   13.10    0.48
  -9  -2  -1   12.57    0.47
  -9  -2   1   11.78    0.51
  -9  -2   1   11.97    0.47
  -9   2  -1   12.39    0.40
  -9   2  -1   11.59    0.51
  -9  -2   1   12.74    0.46
  -9  -2   1   13.12    0.40
  -9   2  -1   12.87    0.48
 -10  -2  -1    2.99    0.11
 -10   2   1    3.15    0.14
 -10  -2  -1    2.92    0.13
 -10  -2  -1    3.07    0.14
 -10  -2   1    3.08    0.14
 -10  -2   1    3.15    0.14
 -10   2  -1    3.45    0.15
   0  -3   1  139.29    5.94
   0  -3  -1  138.07    5.94
   0   3   1  132.39    6.45
   0   3   1  132.87    5.94
   0   3   1  138.47    5.94
   0  -3  -1  124.69    6.36
   0  -3  -1  141.05    5.94
   0  -3  -1  126.45    6.22
   0   3  -1  132.08    6.43
   0   3  -1  132.19    5.94
   0  -3   1  130.87    6.33
   0   3  -1  136.99    5.94
   0  -3   1  136.48    5.95
   0  -3   1  134.10    6.45
   0   3   1  132.83    6.33
   0   3  -1  127.51    6.30
   1  -3   1  278.11   11.72
  -1  -3  -1  264.94   11.67
   1   3  -1  259.28   11.68
  -1   3   1  281.28   12.54
  -1  -3  -1  260.11   12.54
  -1   3   1  257.55   12.25
   1  -3   1  259.37   11.64
  -1   3   1  268.54   11.70
  -1   3   1  269.63   11.70
  -1  -3  -1  264.31   12.34
  -1  -3  -1  246.85   11.66
   1  -3   1  244.55   12.45
   1  -3   1  255.32   12.32
   1   3  -1  244.58   12.49
   1   3  -1  272.74   11.72
  -1   3   1  273.48   12.33
   1   3  -1  239.01   12.28
  -1   3  -1  257.14   11.55
  -1   3  -1  270.97   12.28
  -1   3  -1  254.54   12.41
  -1  -3   1  278.80   11.65
  -1  -3   1  257.86   12.45
  -1   3  -1  274.19   11.62
  -1  -3   1  257.73   12.25
   1   3   1  256.99   12.26
   1  -3  -1  230.65   12.35
  -1   3  -1  249.74   12.14
   1  -3  -1  278.07   11.63
  -1  -3   1  258.69   11.61
   1   3   1  257.73   11.59
   1   3   1  268.37   11.62
   1  -3  -1  237.91   12.14
   1  -3  -1  270.67   11.63
   1   3   1  251.55   12.45
  -2  -3  -1  159.16    7.68
  -2   3   1  169.28    7.11
  -2  -3  -1  169.18    7.13
   2  -3   1  143.72    7.46
   2  -3   1  167.04    7.13
   2   3  -1  169.61    7.12
  -2   3   1  141.17    7.58
  -2   3   1  171.16    7.77
   2   3  -1  167.91    7.13
   2  -3   1  145.35    7.57
   2   3  -1  152.14    7.59
  -2  -3  -1  167.06    7.13
   2  -3   1  150.90    7.59
  -2  -3  -1  176.77    7.68
  -2   3   1  141.90    7.46
  -2   3   1  171.11    7.64
   2   3  -1  145.29    7.46
  -2   3   1  164.51    7.54
  -2   3   1  161.41    7.11
   2  -3   1  167.60    7.12
   2   3   1  168.80    7.43
   2   3   1  155.45    7.91
  -2  -3   1  168.15    7.95
  -2  -3   1  161.61    7.42
  -2   3  -1  166.62    7.94
  -2   3  -1  166.65    7.42
   2  -3  -1  170.02    7.41
  -2  -3   1  174.77    8.11
  -2   3  -1  169.93    7.90
   2   3   1  158.44    7.78
   2   3   1  168.65    7.43
  -2   3  -1  164.73    7.42
  -2  -3   1  168.94    7.42
  -2   3  -1  170.57    8.09
   2  -3  -1  168.53    7.41
   3   3  -1   59.82    2.75
  -3   3   1   59.11    2.73
  -3  -3  -1   65.12    2.86
  -3   3   1   62.26    2.89
   3  -3   1   57.52    2.75
  -3  -3  -1   59.91    2.76
  -3   3   1   62.91    2.84
  -3   3   1   63.15    2.84
  -3   3   1   57.08    2.73
   3   3  -1   59.27    2.74
  -3  -3  -1   59.02    2.76
  -3  -3  -1   61.59    2.90
   3  -3   1   59.42    2.75
  -3   3  -1   62.66    2.86
   3   3   1   59.24    2.77
  -3   3  -1   62.20    2.91
  -3  -3   1   56.57    2.75
  -3  -3   1   58.33    2.75
   3  -3  -1   60.90    2.74
   3   3   1   62.08    2.77
  -3   3  -1   55.95    2.75
  -3   3  -1   64.92    2.85
  -3  -3   1   60.95    2.91
  -3  -3   1   60.76    2.91
  -3  -3   1   63.86    2.86
  -4  -3  -1   41.18    2.06
  -4   3   1   41.80    2.01
  -4  -3  -1   43.04    2.03
  -4   3   1   43.05    2.03
  -4   3   1   42.89    2.04
  -4   3  -1   43.57    2.03
  -4  -3   1   42.57    2.07
  -4   3  -1   45.01    2.06
  -4  -3   1   41.29    2.06
  -4   3  -1   41.16    2.02
  -4  -3   1   41.65    2.03
  -5  -3  -1   19.81    1.00
  -5  -3  -1   19.37    1.00
  -5  -3  -1   17.96    0.82
  -5   3   1   20.07    0.97
  -5   3   1   19.89    1.00
  -5   3   1   20.16    0.96
  -5  -3  -1   20.21    0.98
  -5   3  -1   19.90    0.99
  -5  -3   1   19.05    1.00
  -5  -3   1   21.15    0.99
  -5   3  -1   19.44    1.01
  -5   3  -1   20.39    1.01
  -5  -3   1   19.86    1.02
  -6   3   1   26.60    1.31
  -6   3   1   26.24    1.26
  -6   3   1   26.55    0.83
  -6   3   1   25.64    0.92
  -6   3   1   25.71    0.98
  -6   3   1   25.78    1.24
  -6  -3  -1   25.60    1.30
  -6  -3  -1   26.10    0.93
  -6  -3  -1   23.62    1.04
  -6   3   1   26.89    1.03
  -6  -3  -1   25.48    1.08
  -6  -3  -1   25.80    0.93
  -6  -3  -1   26.93    1.28
  -6  -3  -1   26.35    1.30
  -6  -3  -1   27.36    0.83
  -6  -3  -1   24.15    0.95
  -6   3   1   25.30    0.95
  -6   3   1   26.05    1.04
  -6   3  -1   25.31    1.02
  -6   3  -1   25.72    0.94
  -6  -3   1   26.04    1.25
  -6  -3   1   24.84    1.28
  -6  -3   1   25.22    0.93
  -6   3  -1   24.46    0.96
  -6  -3   1   24.55    1.26
  -6  -3   1   25.60    0.91
  -6   3  -1   26.41    0.91
  -6  -3   1   24.79    0.90
  -6   3  -1   25.97    1.27
  -6   3  -1   25.86    1.28
  -6   3  -1   26.10    0.82
  -6   3  -1   26.81    1.25
  -6  -3   1   25.35    1.02
  -6  -3   1   23.71    1.03
  -6  -3   1   25.13    0.82
  -7  -3  -1   66.99    2.26
  -7  -3  -1   57.93    3.09
  -7  -3  -1   62.01    2.32
  -7  -3  -1   63.41    2.28
  -7   3   1   67.15    2.54
  -7   3   1   67.01    2.07
  -7   3   1   61.96    3.07
  -7   3   1   66.44    2.32
  -7   3   1   65.64    2.40
  -7  -3  -1   60.62    2.54
  -7  -3   1   65.45    2.59
  -7   3  -1   65.10    2.32
  -7  -3   1   61.01    3.12
  -7  -3   1   67.64    2.30
  -7   3  -1   68.59    2.11
  -7  -3   1   69.07    2.09
  -7   3  -1   61.36    3.13
  -7   3  -1   65.42    2.44
  -7  -3   1   66.55    2.36
  -7  -3   1   60.10    2.61
  -7   3  -1   64.32    2.59
  -7   3  -1   67.72    2.37
  -7  -3   1   64.10    2.32
  -8  -3  -1   10.93    0.40
  -8  -3  -1   11.10    0.41
  -8  -3  -1   10.29    0.41
  -8   3   1   10.52    0.46
  -8   3   1   10.69    0.36
  -8   3   1   10.86    0.43
  -8   3   1   11.06    0.42
  -8  -3  -1   10.97    0.37
  -8   3  -1   11.06    0.36
  -8  -3   1   11.07    0.36
  -8  -3   1   10.57    0.42
  -8   3  -1   10.46    0.46
  -8   3  -1   10.57    0.38
  -8   3  -1   10.90    0.42
  -8   3  -1   10.39    0.43
  -8  -3   1   11.23    0.41
  -8  -3   1   10.73    0.46
  -9  -3  -1    3.43    0.16
  -9   3   1    3.51    0.16
  -9  -3  -1    3.30    0.13
  -9   3   1    3.35    0.16
  -9  -3  -1    2.89    0.15
  -9   3   1    3.30    0.17
  -9   3   1    3.35    0.12
  -9   3  -1    3.38    0.16
  -9   3  -1    3.36    0.13
  -9  -3   1    3.28    0.15
  -9   3  -1    3.03    0.16
  -9  -3   1    3.19    0.13
  -9  -3   1    3.26    0.15
 -10   3   1    1.84    0.10
 -10  -3  -1    1.76    0.07
 -10  -3  -1    1.77    0.10
 -10   3   1    1.55    0.11
 -10  -3   1    1.80    0.10
 -10   3  -1    1.77    0.10
 -10  -3   1    1.53    0.09
   0  -4   1   18.19    0.89
   0  -4  -1   18.84    0.89
   0   4   1   19.33    0.90
   0   4  -1   17.66    0.90
   0   4  -1   17.71    0.91
   0  -4   1   17.99    0.90
   0   4   1   17.26    0.88
   0  -4  -1   18.86    0.90
   0  -4   1   17.62    0.90
   0   4   1   18.60    0.90
   0   4  -1   17.51    0.90
   0   4  -1   18.20    0.89
   0  -4   1   17.57    0.91
   0  -4  -1   18.12    0.91
   0  -4  -1   17.50    0.90
   0   4   1   18.97    0.91
  -1   4   1   60.15    2.75
  -1   4   1   61.79    2.79
   1   4  -1   59.09    2.66
   1   4  -1   59.97    2.66
   1  -4   1   53.82    2.75
   1   4  -1   57.27    2.75
   1  -4   1   56.28    2.66
  -1   4   1   58.02    2.73
  -1  -4  -1   59.70    2.75
   1  -4   1   58.73    2.80
  -1   4   1   57.22    2.65
   1  -4   1   59.00    2.66
  -1   4   1   56.49    2.64
   1   4  -1   57.72    2.79
  -1  -4  -1   58.88    2.66
  -1  -4  -1   55.95    2.79
  -1  -4   1   61.33    2.84
   1   4   1   56.82    2.88
   1  -4  -1   59.77    2.73
  -1   4  -1   60.22    2.74
  -1  -4   1   60.97    2.74
  -1  -4   1   62.58    2.88
   1   4   1   59.98    2.74
   1   4   1   59.95    2.74
  -1   4  -1   61.97    2.88
   1  -4  -1   59.89    2.73
  -1   4  -1   58.65    2.83
   1   4   1   60.49    2.84
  -1   4  -1   56.77    2.73
  -1   4  -1   59.58    2.81
  -1  -4   1   60.61    2.73
   2   4  -1   47.56    2.20
   2  -4   1   46.99    2.20
  -2   4   1   49.41    2.26
  -2   4   1   48.27    2.29
  -2  -4  -1   50.14    2.31
   2   4  -1   46.67    2.19
  -2  -4  -1   45.35    2.20
  -2   4   1   45.95    2.18
  -2  -4  -1   49.21    2.27
  -2  -4  -1   47.52    2.20
   2  -4   1   45.87    2.19
  -2   4   1   48.07    2.25
  -2   4  -1   44.56    2.16
  -2   4  -1   50.68    2.23
  -2   4  -1   49.16    2.27
  -2   4  -1   46.94    2.17
   2   4   1   46.78    2.27
   2   4   1   45.78    2.17
  -2  -4   1   46.37    2.17
  -2  -4   1   44.27    2.16
  -2   4  -1   48.91    2.21
   2   4   1   46.93    2.17
  -2  -4   1   46.27    2.26
   2   4   1   43.65    2.23
  -2  -4   1   49.12    2.23
   2  -4  -1   46.65    2.15
  -3   4   1   83.36    3.87
  -3  -4  -1   82.28    3.88
  -3   4   1   83.80    3.86
  -3  -4  -1   86.09    3.95
  -3  -4  -1   72.19    3.73
  -3   4   1   86.13    3.93
  -3  -4   1   82.90    3.91
  -3   4  -1   84.34    3.83
  -3   4  -1   81.48    3.85
  -3   4  -1   81.02    3.91
  -3  -4   1   80.36    3.91
  -3  -4   1   80.62    3.85
  -4  -4  -1   29.50    1.44
  -4  -4  -1   29.84    1.47
  -4   4   1   29.51    1.42
  -4   4   1   30.26    1.44
  -4   4   1   28.45    1.44
  -4  -4   1   30.12    1.46
  -4   4  -1   29.60    1.45
  -4   4  -1   30.03    1.46
  -4   4  -1   29.78    1.48
  -4  -4   1   29.72    1.48
  -4  -4   1   30.61    1.49
  -5  -4  -1   30.67    1.14
  -5  -4  -1   32.01    1.59
  -5  -4  -1   33.50    1.60
  -5   4   1   31.73    1.13
  -5  -4  -1   29.98    1.03
  -5  -4  -1   30.37    1.14
  -5   4   1   31.55    1.02
  -5   4   1   33.58    1.58
  -5   4   1   33.69    1.56
  -5   4   1   32.34    1.28
  -5   4   1   31.74    1.21
  -5   4   1   33.25    1.54
  -5  -4  -1   34.34    1.58
  -5   4   1   32.99    1.27
  -5   4   1   30.26    1.17
  -5  -4  -1   30.74    1.34
  -5  -4   1   32.89    1.58
  -5   4  -1   30.96    1.28
  -5  -4   1   32.99    1.56
  -5   4  -1   30.60    1.33
  -5   4  -1   31.90    1.27
  -5   4  -1   33.93    1.58
  -5  -4   1   32.70    1.60
  -5   4  -1   31.49    1.02
  -5  -4   1   30.55    1.14
  -5   4  -1   32.04    1.14
  -5  -4   1   30.99    1.33
  -5   4  -1   32.94    1.55
  -5  -4   1   32.24    1.02
  -5   4  -1   32.38    1.58
  -5  -4   1   31.85    1.14
  -6   4   1    4.61    0.21
  -6   4   1    4.44    0.33
  -6   4   1    4.46    0.27
  -6  -4  -1    4.55    0.18
  -6   4   1    4.64    0.19
  -6   4   1    4.42    0.17
  -6   4   1    4.33    0.20
  -6   4   1    4.42    0.21
  -6  -4  -1    4.24    0.21
  -6  -4  -1    4.26    0.19
  -6  -4  -1    4.23    0.31
  -6   4   1    4.24    0.16
  -6  -4  -1    3.93    0.31
  -6  -4  -1    4.41    0.32
  -6   4   1    4.20    0.26
  -6  -4  -1    4.49    0.17
  -6   4  -1    4.23    0.29
  -6   4  -1    4.40    0.16
  -6  -4   1    4.15    0.32
  -6  -4   1    4.72    0.18
  -6  -4   1    4.36    0.19
  -6   4  -1    4.41    0.29
  -6  -4   1    4.68    0.30
  -6   4  -1    3.99    0.19
  -6   4  -1    4.52    0.18
  -6  -4   1    4.14    0.21
  -6  -4   1    4.59    0.30
  -6  -4   1    4.26    0.17
  -6  -4   1    4.11    0.19
  -6   4  -1    4.58    0.19
  -6   4  -1    4.25    0.21
  -6   4  -1    4.27    0.32
  -7  -4  -1   88.97    3.00
  -7   4   1   81.32    2.72
  -7  -4  -1   88.81    3.04
  -7  -4  -1   86.19    2.71
  -7   4   1   85.23    3.17
  -7   4   1   87.18    3.07
  -7  -4  -1   80.15    3.40
  -7   4   1   77.71    4.03
  -7   4   1   87.04    3.38
  -7   4  -1   84.28    2.72
  -7   4  -1   77.63    4.00
  -7  -4   1   87.38    2.97
  -7  -4   1   81.93    3.04
  -7  -4   1   84.15    2.99
  -7   4  -1   89.80    3.06
  -7   4  -1   84.43    3.33
  -7  -4   1   85.10    2.71
  -7   4  -1   83.99    3.14
  -7  -4   1   82.05    3.37
  -7   4  -1   84.02    2.99
  -8   4   1   27.92    0.90
  -8  -4  -1   28.34    0.91
  -8   4   1   28.59    1.04
  -8   4   1   27.94    1.14
  -8   4   1   27.81    1.07
  -8  -4  -1   28.41    1.01
  -8  -4   1   26.83    0.95
  -8   4  -1   27.44    1.09
  -8  -4   1   27.34    0.87
  -8  -4   1   28.53    0.97
  -8   4  -1   26.20    1.02
  -8   4  -1   27.60    0.99
  -8  -4   1   24.79    1.09
  -8  -4   1   26.56    0.99
  -8   4  -1   27.02    0.87
  -9   4   1    3.64    0.13
  -9  -4  -1    3.79    0.17
  -9   4   1    3.67    0.18
  -9   4   1    3.59    0.17
  -9   4   1    3.78    0.17
  -9  -4  -1    3.77    0.14
  -9   4  -1    3.97    0.14
  -9   4  -1    3.79    0.17
  -9  -4   1    3.59    0.14
  -9   4  -1    3.63    0.18
  -9  -4   1    3.63    0.17
 -10   4   1    8.62    0.32
 -10  -4  -1    8.54    0.27
 -10   4   1    7.94    0.35
 -10   4  -1    8.42    0.33
 -10  -4   1    8.86    0.32
   0   5   1  744.54   33.88
   0   5  -1  700.46   31.52
   0  -5   1  710.19   33.35
   0  -5   1  694.85   31.45
   0   5   1  673.26   31.38
   0  -5   1  727.58   31.59
   0  -5  -1  686.93   31.36
   0   5  -1  693.44   31.45
   0   5   1  713.55   31.50
   0   5  -1  706.34   33.36
   0   5   1  708.36   33.33
   0  -5   1  726.88   33.90
   0   5  -1  746.29   33.91
   1  -5   1  187.95    8.76
  -1   5   1  190.23    8.74
  -1  -5  -1  181.57    8.21
  -1  -5  -1  177.77    8.19
  -1  -5  -1  183.40    8.57
   1   5  -1  180.00    8.19
  -1   5   1  175.62    8.19
  -1   5   1  182.64    8.71
  -1   5   1  189.67    8.87
  -1  -5  -1  186.99    8.72
   1  -5   1  182.46    8.19
   1   5   1  193.59    8.88
  -1  -5   1  186.99    8.35
  -1  -5   1  193.78    8.80
  -1   5  -1  193.88    8.97
   1   5   1  178.37    8.35
  -1   5  -1  187.65    8.85
  -1   5  -1  198.53    8.84
  -1  -5   1  184.91    8.34
   1   5   1  187.72    8.73
   1   5   1  173.54    8.34
  -1  -5   1  182.76    8.90
  -1   5  -1  180.15    8.34
  -2   5   1   14.49    0.72
  -2  -5  -1   14.21    0.74
  -2  -5  -1   13.01    0.76
  -2  -5  -1   13.73    0.73
  -2   5   1   14.20    0.73
  -2   5   1   14.73    0.72
  -2   5  -1   13.92    0.69
  -2  -5   1   12.37    0.72
  -2  -5   1   14.03    0.71
   2   5   1   11.69    0.72
  -2   5  -1   13.63    0.71
  -2  -5   1   14.22    0.70
  -2   5  -1   13.73    0.70
  -3   5   1   26.54    1.30
  -3   5   1   26.46    1.29
  -3  -5  -1   25.50    1.30
  -3  -5  -1   26.07    1.32
  -3   5   1   27.22    1.29
  -3  -5   1   27.36    1.37
  -3  -5   1   27.56    1.36
  -3  -5   1   27.42    1.34
  -3   5  -1   27.37    1.34
  -3   5  -1   26.65    1.35
  -3   5  -1   27.28    1.33
  -4   5   1   34.48    1.47
  -4   5   1   32.53    1.33
  -4   5   1   34.79    1.42
  -4   5   1   36.60    1.74
  -4  -5  -1   33.64    1.48
  -4  -5  -1   37.90    1.74
  -4   5   1   33.89    1.26
  -4   5   1   36.61    1.71
  -4  -5  -1   37.37    1.76
  -4   5   1   35.43    1.13
  -4   5   1   37.69    1.73
  -4   5  -1   37.97    1.74
  -4   5  -1   34.80    1.49
  -4  -5   1   32.11    1.27
  -4   5  -1   35.20    1.27
  -4   5  -1   33.79    1.14
  -4   5  -1   38.09    1.74
  -4  -5   1   33.85    1.49
  -4  -5   1   38.10    1.77
  -4   5  -1   34.75    1.43
  -4   5  -1   38.56    1.77
  -4  -5   1   35.03    1.74
  -4  -5   1   37.78    1.78
  -5   5   1   34.68    1.59
  -5   5   1   34.15    1.32
  -5   5   1   32.71    1.06
  -5  -5  -1   30.96    1.06
  -5  -5  -1   32.46    1.17
  -5   5   1   34.36    1.31
  -5  -5  -1   32.15    1.18
  -5  -5  -1   31.90    1.38
  -5   5   1   34.43    1.62
  -5  -5  -1   33.15    1.63
  -5  -5  -1   32.37    1.65
  -5   5   1   33.37    1.63
  -5   5   1   33.73    1.17
  -5  -5  -1   33.93    1.66
  -5   5   1   32.52    1.25
  -5   5   1   31.11    1.20
  -5   5  -1   33.44    1.67
  -5   5  -1   34.43    1.36
  -5   5  -1   34.86    1.67
  -5   5  -1   32.51    1.65
  -5  -5   1   33.84    1.66
  -5  -5   1   34.09    1.20
  -5   5  -1   35.32    1.09
  -5   5  -1   32.26    1.20
  -5  -5   1   32.97    1.20
  -5  -5   1   33.13    1.41
  -5  -5   1   34.53    1.70
  -5   5  -1   34.24    1.41
  -5  -5   1   33.80    1.09
  -5  -5   1   34.55    1.68
  -6  -5  -1    0.33    0.12
  -6  -5  -1    0.35    0.14
  -6  -5  -1    0.43    0.14
  -6  -5  -1    0.42    0.06
  -6   5   1    0.28    0.04
  -6   5   1    0.28    0.10
  -6   5   1    0.32    0.14
  -6   5   1    0.37    0.06
  -6   5   1    0.32    0.09
  -6   5   1    0.37    0.07
  -6   5   1    0.34    0.07
  -6  -5  -1    0.32    0.05
  -6  -5  -1    0.35    0.06
  -6   5   1    0.43    0.04
  -6   5   1    0.40    0.06
  -6  -5  -1    0.32    0.06
  -6   5  -1    0.29    0.07
  -6  -5   1    0.41    0.07
  -6  -5   1    0.34    0.12
  -6   5  -1    0.24    0.13
  -6   5  -1    0.33    0.05
  -6   5  -1    0.25    0.04
  -6   5  -1    0.42    0.06
  -6  -5   1    0.31    0.05
  -6   5  -1    0.38    0.11
  -6  -5   1    0.24    0.13
  -6   5  -1    0.18    0.11
  -6  -5   1    0.42    0.05
  -6  -5   1    0.39    0.06
  -6  -5   1    0.34    0.12
  -7   5   1   39.62    1.56
  -7   5   1   39.20    1.24
  -7  -5  -1   39.78    1.25
  -7  -5  -1   37.93    1.58
  -7  -5  -1   39.37    1.39
  -7   5   1   38.55    1.47
  -7  -5  -1   38.24    1.39
  -7   5   1   38.87    1.42
  -7  -5   1   37.65    1.38
  -7   5  -1   40.08    1.25
  -7  -5   1   38.63    1.25
  -7   5  -1   38.16    1.38
  -7   5  -1   39.66    1.43
  -7   5  -1   39.89    1.56
  -7  -5   1   39.16    1.39
  -7  -5   1   38.31    1.58
  -8   5   1    3.23    0.17
  -8  -5  -1    3.20    0.15
  -8   5   1    3.14    0.12
  -8   5   1    3.20    0.16
  -8  -5  -1    2.98    0.16
  -8  -5  -1    3.00    0.14
  -8  -5  -1    3.13    0.14
  -8   5   1    3.27    0.15
  -8   5  -1    3.08    0.17
  -8  -5   1    3.33    0.14
  -8  -5   1    3.36    0.12
  -8   5  -1    3.21    0.16
  -8   5  -1    3.22    0.13
  -8  -5   1    3.34    0.16
  -8  -5   1    2.99    0.17
  -9   5   1    3.63    0.17
  -9  -5  -1    4.12    0.15
  -9   5   1    3.96    0.17
  -9  -5  -1    4.25    0.17
  -9   5   1    3.98    0.19
  -9  -5   1    3.88    0.17
  -9   5  -1    3.95    0.17
  -9  -5   1    3.92    0.14
  -9   5  -1    3.79    0.18
 -10  -5  -1    3.32    0.11
 -10   5  -1    3.18    0.14
 -10  -5   1    3.44    0.14
   0   6  -1   32.79    1.63
   0   6   1   32.93    1.63
   0   6  -1   31.90    1.61
   0   6   1   33.24    1.60
   0   6   1   32.52    1.58
   0   6  -1   32.99    1.58
   0  -6   1   33.16    1.61
  -1   6   1   67.09    3.21
  -1   6   1   68.12    3.16
  -1   6   1   65.91    3.13
   1  -6   1   64.71    3.18
   1   6   1   60.08    3.02
  -1  -6   1   60.86    3.02
  -1  -6   1   66.22    3.06
  -1   6  -1   66.63    3.07
  -1   6  -1   66.14    2.99
   1   6   1   61.27    3.07
  -1   6  -1   63.36    3.02
  -1  -6   1   61.98    3.07
  -2   6   1  146.79    6.86
  -2   6   1  151.92    6.97
  -2  -6  -1  140.83    6.98
  -2   6   1  147.43    6.82
  -2  -6  -1  144.34    6.87
  -2   6  -1  149.36    7.02
  -2  -6   1  150.85    7.12
  -2  -6   1  148.77    7.14
  -2  -6   1  152.61    7.03
  -2   6  -1  148.09    6.97
  -2   6  -1  148.26    7.14
  -3   6   1   24.52    0.98
  -3   6   1   28.05    1.30
  -3   6   1   26.89    1.29
  -3   6   1   27.67    1.28
  -3   6   1   25.18    0.92
  -3   6   1   25.68    1.08
  -3  -6  -1   22.80    1.09
  -3  -6  -1   25.66    1.31
  -3   6   1   26.03    0.83
  -3  -6  -1   26.24    1.30
  -3  -6   1   27.25    1.31
  -3  -6   1   23.32    1.09
  -3  -6   1   26.92    1.30
  -3   6  -1   26.42    1.31
  -3   6  -1   25.25    1.08
  -3   6  -1   27.64    1.28
  -3   6  -1   26.05    1.29
  -3  -6   1   26.89    1.32
  -3   6  -1   23.60    0.92
  -4   6   1    6.25    0.27
  -4  -6  -1    5.50    0.24
  -4   6   1    5.58    0.26
  -4  -6  -1    6.14    0.40
  -4   6   1    6.30    0.21
  -4  -6  -1    6.02    0.40
  -4   6   1    5.85    0.25
  -4   6   1    6.55    0.40
  -4   6   1    6.01    0.26
  -4   6   1    5.86    0.23
  -4   6   1    5.81    0.37
  -4   6   1    6.31    0.37
  -4  -6  -1    5.95    0.28
  -4  -6   1    5.52    0.23
  -4   6  -1    6.18    0.38
  -4   6  -1    5.91    0.21
  -4  -6   1    6.38    0.41
  -4  -6   1    5.78    0.21
  -4   6  -1    6.01    0.38
  -4   6  -1    5.77    0.26
  -4   6  -1    6.23    0.38
  -4  -6   1    5.96    0.39
  -4  -6   1    5.67    0.38
  -4   6  -1    5.75    0.23
  -4  -6   1    5.71    0.27
  -5   6   1    0.19    0.10
  -5   6   1    0.10    0.04
  -5  -6  -1    0.17    0.13
  -5  -6  -1    0.04    0.06
  -5  -6  -1    0.19    0.04
  -5  -6  -1    0.10    0.12
  -5  -6  -1    0.22    0.06
  -5   6   1    0.04    0.05
  -5  -6  -1    0.28    0.13
  -5  -6  -1    0.13    0.05
  -5   6   1    0.11    0.10
  -5   6   1    0.09    0.04
  -5   6   1    0.15    0.06
  -5   6   1    0.11    0.05
  -5   6   1    0.13    0.12
  -5   6  -1    0.01    0.12
  -5  -6   1    0.06    0.05
  -5   6  -1    0.05    0.06
  -5   6  -1    0.06    0.05
  -5  -6   1    0.22    0.05
  -5  -6   1    0.13    0.13
  -5   6  -1    0.11    0.12
  -5  -6   1    0.31    0.12
  -5  -6   1    0.09    0.05
  -5   6  -1    0.11    0.04
  -5   6  -1    0.07    0.04
  -5   6  -1    0.05    0.05
  -5  -6   1    0.09    0.11
  -5  -6   1    0.14    0.04
  -5   6  -1    0.14    0.12
  -6   6   1   99.21    3.79
  -6   6   1  107.80    3.73
  -6  -6  -1  102.79    3.69
  -6  -6  -1  105.85    4.38
  -6   6   1  113.50    4.24
  -6   6   1  104.75    3.91
  -6   6   1   96.90    4.95
  -6  -6  -1  110.95    3.76
  -6   6   1  107.22    3.38
  -6  -6  -1  107.03    3.33
  -6  -6  -1   97.29    5.05
  -6   6  -1  105.34    3.76
  -6   6  -1  106.48    3.38
  -6   6  -1  108.92    4.21
  -6  -6   1  101.57    3.69
  -6  -6   1   95.15    5.05
  -6  -6   1  107.92    3.38
  -6  -6   1  107.63    4.25
  -6  -6   1  106.73    3.75
  -6   6  -1  104.24    3.79
  -7  -6  -1   45.93    1.65
  -7  -6  -1   46.14    1.88
  -7   6   1   49.42    1.86
  -7   6   1   45.78    1.75
  -7  -6  -1   45.63    1.49
  -7   6   1   47.61    1.48
  -7  -6  -1   47.23    1.65
  -7   6   1   44.63    1.69
  -7  -6   1   45.79    1.67
  -7  -6   1   46.11    1.67
  -7  -6   1   47.75    1.51
  -7   6  -1   47.68    1.88
  -7   6  -1   46.74    1.72
  -7   6  -1   48.00    1.66
  -7  -6   1   48.42    1.90
  -7   6  -1   46.16    1.50
  -8  -6  -1   36.83    1.26
  -8  -6  -1   33.35    1.44
  -8  -6  -1   36.31    1.14
  -8  -6  -1   35.69    1.27
  -8   6   1   34.05    1.30
  -8   6   1   37.26    1.13
  -8   6   1   34.76    1.34
  -8   6   1   36.63    1.43
  -8  -6   1   36.47    1.16
  -8  -6   1   35.66    1.47
  -8   6  -1   35.96    1.45
  -8   6  -1   35.80    1.32
  -8  -6   1   35.52    1.29
  -8   6  -1   37.95    1.16
  -9   6   1    1.67    0.09
  -9  -6  -1    1.91    0.08
  -9  -6  -1    1.86    0.09
  -9   6   1    1.85    0.12
  -9  -6   1    1.79    0.08
  -9   6  -1    1.64    0.09
  -9   6  -1    1.75    0.10
  -9   6  -1    1.86    0.07
  -9  -6   1    1.67    0.09
   0  -7   1   38.52    1.80
   0   7   1   36.38    1.81
   0   7   1   31.82    1.52
   0   7  -1   38.35    1.76
   0   7   1   36.90    1.77
   0   7   1   36.84    1.79
  -1   7   1   11.36    0.59
   1   7  -1   11.20    0.58
  -1   7   1   10.17    0.46
  -1   7   1    9.38    0.40
  -1   7   1   10.81    0.60
  -1   7   1   11.57    0.61
  -1  -7   1   11.71    0.64
  -1   7  -1   11.02    0.63
  -1   7  -1   11.71    0.64
  -1   7  -1   10.50    0.49
  -1   7  -1   11.63    0.61
  -2   7   1   44.51    2.14
  -2   7   1   43.42    1.41
  -2   7   1   45.88    2.13
  -2   7   1   46.34    2.17
  -2   7   1   43.74    1.83
  -2   7   1   41.95    1.56
  -2   7   1   42.38    1.65
  -2  -7   1   41.29    1.83
  -2   7  -1   39.96    1.55
  -2   7  -1   44.00    2.13
  -2  -7   1   43.31    2.16
  -2   7  -1   45.90    2.11
  -2  -7   1   47.84    2.17
  -2   7  -1   45.78    2.16
  -2   7  -1   42.17    1.82
  -3   7   1   17.25    0.87
  -3   7   1   17.14    0.87
  -3   7   1   16.75    0.54
  -3   7   1   16.18    0.85
  -3   7   1   15.85    0.59
  -3   7   1   15.55    0.63
  -3   7   1   16.26    0.69
  -3  -7  -1   16.20    0.71
  -3  -7   1   17.29    0.89
  -3  -7   1   16.36    0.88
  -3   7  -1   17.61    0.88
  -3   7  -1   16.27    0.70
  -3   7  -1   15.13    0.54
  -3   7  -1   16.22    0.60
  -3  -7   1   17.62    0.90
  -3  -7   1   15.59    0.60
  -3   7  -1   17.13    0.86
  -3  -7   1   15.65    0.70
  -3   7  -1   16.68    0.88
  -4   7   1   69.97    3.43
  -4   7   1   72.84    2.66
  -4   7   1   70.20    3.39
  -4   7   1   76.04    2.82
  -4   7   1   72.71    2.26
  -4  -7  -1   69.28    2.95
  -4   7   1   74.41    2.96
  -4  -7  -1   63.19    3.45
  -4   7   1   70.90    2.53
  -4  -7  -1   74.48    3.47
  -4  -7  -1   68.91    2.51
  -4   7   1   68.35    3.38
  -4  -7   1   68.84    3.40
  -4   7  -1   73.94    2.98
  -4   7  -1   70.97    3.44
  -4  -7   1   70.91    3.46
  -4   7  -1   66.84    3.39
  -4  -7   1   72.65    2.51
  -4   7  -1   70.59    3.38
  -4   7  -1   70.23    2.51
  -4   7  -1   72.63    2.26
  -4  -7   1   70.97    2.98
  -4  -7   1   71.52    3.46
  -5  -7  -1   29.82    1.21
  -5   7   1   29.59    0.92
  -5   7   1   26.95    1.45
  -5  -7  -1   28.10    1.49
  -5   7   1   28.58    1.02
  -5  -7  -1   28.63    1.03
  -5   7   1   27.92    1.09
  -5   7   1   29.24    1.16
  -5  -7   1   28.01    1.19
  -5   7  -1   29.49    1.15
  -5  -7   1   28.80    1.02
  -5   7  -1   28.70    0.92
  -5   7  -1   29.71    1.18
  -5  -7   1   27.65    0.92
  -5   7  -1   28.87    1.02
  -5   7  -1   25.88    1.43
  -6  -7  -1   59.72    2.47
  -6   7   1   60.39    2.11
  -6  -7  -1   56.85    1.90
  -6   7   1   60.25    1.89
  -6  -7  -1   60.16    2.11
  -6   7   1   61.18    2.37
  -6   7   1   57.17    2.23
  -6   7  -1   59.67    2.14
  -6   7  -1   61.71    1.92
  -6  -7   1   60.49    2.13
  -6   7  -1   63.52    2.40
  -6  -7   1   57.61    1.92
  -6  -7   1   62.19    2.43
  -6   7  -1   56.80    2.19
  -7  -7  -1    0.81    0.08
  -7  -7  -1    0.72    0.07
  -7  -7  -1    0.72    0.06
  -7   7   1    0.82    0.06
  -7   7   1    0.82    0.10
  -7  -7  -1    0.87    0.10
  -7   7   1    0.87    0.08
  -7  -7   1    0.82    0.10
  -7   7  -1    0.67    0.07
  -7  -7   1    0.81    0.07
  -7   7  -1    0.71    0.07
  -7   7  -1    0.67    0.06
  -7  -7   1    0.92    0.08
  -7  -7   1    0.93    0.07
  -7   7  -1    0.81    0.10
  -8  -7  -1    8.37    0.34
  -8  -7  -1    8.70    0.39
  -8   7   1    9.47    0.30
  -8   7   1    8.84    0.38
  -8  -7  -1    9.52    0.31
  -8  -7  -1    9.69    0.33
  -8   7  -1    9.29    0.38
  -8  -7   1    8.41    0.34
  -8  -7   1    9.54    0.30
  -8   7  -1    9.26    0.30
  -8   7  -1    8.52    0.34
  -8  -7   1    9.31    0.39
  -9   7   1    5.17    0.23
  -9  -7  -1    5.40    0.18
  -9  -7   1    5.12    0.17
   0   8  -1    8.35    0.40
   0   8   1    9.04    0.52
   0   8   1    8.91    0.40
   0  -8  -1    9.18    0.53
   0   8  -1    9.18    0.51
  -1   8   1    7.31    0.29
  -1   8   1    8.17    0.46
  -1   8   1    7.54    0.47
  -1   8   1    6.92    0.46
  -1   8   1    7.21    0.33
  -1   8   1    6.80    0.29
   1   8  -1    7.19    0.44
   1   8   1    6.66    0.33
  -1   8  -1    7.52    0.45
   1   8   1    7.48    0.45
  -1   8  -1    7.09    0.33
  -1  -8   1    7.78    0.47
  -2   8   1   28.26    1.00
  -2  -8  -1   27.66    1.43
  -2   8   1   28.85    1.40
  -2  -8  -1   26.38    1.17
  -2   8   1   28.11    1.05
  -2   8   1   27.96    1.16
  -2   8   1   28.25    1.40
  -2   8   1   26.43    1.41
  -2   8  -1   24.99    1.36
  -2  -8   1   27.49    1.12
  -2   8  -1   28.27    1.12
  -2   8  -1   26.48    1.33
  -2   8  -1   25.03    1.34
  -2   8  -1   26.24    0.95
  -3   8   1   60.25    2.09
  -3  -8  -1   58.82    2.90
  -3   8   1   61.29    1.88
  -3  -8  -1   60.06    2.46
  -3   8   1   58.21    2.21
  -3   8   1   55.15    2.83
  -3   8   1   56.44    2.83
  -3   8   1   60.71    2.45
  -3  -8   1   59.31    2.81
  -3  -8   1   58.07    2.02
  -3   8  -1   52.86    2.74
  -3   8  -1   58.50    2.01
  -3   8  -1   55.62    2.73
  -3   8  -1   59.02    2.36
  -3  -8   1   59.50    2.37
  -3   8  -1   50.74    2.78
  -4   8   1   14.76    0.58
  -4   8   1   14.22    0.46
  -4  -8  -1   14.25    0.61
  -4   8   1   12.54    0.76
  -4  -8  -1   14.12    0.52
  -4   8   1   14.19    0.51
  -4   8   1   13.77    0.54
  -4  -8  -1   12.65    0.78
  -4  -8   1   14.15    0.51
  -4   8  -1   14.35    0.46
  -4  -8   1   13.46    0.59
  -4   8  -1   11.86    0.75
  -4   8  -1   14.61    0.58
  -4  -8   1   12.66    0.79
  -4   8  -1   14.43    0.51
  -4   8  -1   13.79    0.59
  -5   8   1   11.81    0.50
  -5  -8  -1   12.35    0.56
  -5   8   1   13.64    0.47
  -5  -8  -1   12.80    0.48
  -5   8   1   12.74    0.43
  -5   8   1   13.54    0.54
  -5  -8   1   13.18    0.55
  -5  -8   1   12.84    0.48
  -5   8  -1   12.87    0.43
  -5  -8   1   13.29    0.55
  -5  -8   1   12.42    0.43
  -5   8  -1   13.13    0.48
  -5   8  -1   12.65    0.54
  -6   8   1   49.59    1.72
  -6  -8  -1   48.87    1.97
  -6   8   1   48.82    1.56
  -6  -8  -1   46.89    2.03
  -6   8   1   48.88    1.95
  -6  -8  -1   49.96    1.73
  -6   8  -1   48.31    1.94
  -6  -8   1   49.22    1.97
  -6   8  -1   50.45    1.72
  -6  -8   1   48.30    1.73
  -6  -8   1   48.31    1.56
  -6   8  -1   47.99    1.56
  -7   8   1   16.85    0.69
  -7  -8  -1   17.53    0.61
  -7  -8  -1   16.41    0.55
  -7   8   1   16.49    0.54
  -7  -8  -1   16.92    0.70
  -7  -8   1   16.70    0.70
  -7   8  -1   16.60    0.69
  -7   8  -1   16.72    0.55
  -7  -8   1   17.05    0.60
  -7  -8   1   17.29    0.55
  -8   8   1    1.71    0.06
  -8  -8  -1    1.84    0.10
  -8  -8  -1    1.80    0.08
  -8   8   1    1.89    0.10
  -8  -8   1    1.80    0.10
  -8  -8   1    1.81    0.08
  -8   8  -1    1.80    0.11
  -8   8  -1    1.89    0.08
   0   9  -1   21.05    0.88
   0   9   1   19.39    1.06
   0   9   1   20.85    0.87
  -1   9   1   25.28    1.04
  -1   9   1   23.52    1.25
  -1   9   1   25.31    0.94
  -1  -9  -1   23.81    1.28
  -1   9   1   24.53    0.89
  -1   9  -1   24.74    1.04
   1   9   1   23.77    1.25
   1   9   1   25.08    1.04
  -1  -9   1   24.21    1.04
  -2   9   1   54.88    2.03
  -2   9   1   56.96    1.92
  -2   9   1   56.37    2.25
  -2  -9  -1   51.15    2.67
  -2   9   1   49.35    2.61
  -2  -9  -1   55.44    2.27
  -2  -9   1   56.38    2.26
  -2   9  -1   55.64    1.92
   2   9   1   51.16    2.61
  -2  -9   1   51.95    2.67
  -2   9  -1   54.86    2.25
  -3   9   1   12.81    0.51
  -3  -9  -1   11.88    0.53
  -3   9   1   11.43    0.47
  -3   9   1   11.61    0.40
  -3   9   1   12.35    0.45
  -3   9  -1   12.41    0.52
  -3  -9   1   11.80    0.53
  -3   9  -1   12.36    0.45
  -3  -9   1   11.44    0.45
  -4  -9  -1   43.51    1.57
  -4   9   1   42.72    1.56
  -4   9   1   45.66    1.76
  -4  -9  -1   44.03    1.84
  -4   9   1   43.57    1.41
  -4  -9   1   43.25    1.58
  -4   9  -1   44.90    1.84
  -4  -9   1   45.27    1.80
  -4   9  -1   42.68    1.42
  -4  -9   1   44.88    1.86
  -4   9  -1   43.88    1.77
  -4   9  -1   45.97    1.58
  -5  -9  -1    4.14    0.21
  -5   9   1    4.17    0.16
  -5  -9  -1    4.36    0.19
  -5   9   1    4.24    0.21
  -5   9   1    4.15    0.17
  -5   9  -1    4.42    0.18
  -5  -9   1    4.23    0.21
  -5  -9   1    4.17    0.20
  -5   9  -1    4.18    0.17
  -5   9  -1    4.39    0.21
  -5  -9   1    4.19    0.19
  -6  -9  -1   11.23    0.48
  -6   9   1   11.47    0.47
  -6  -9  -1   11.02    0.42
  -6   9   1   11.53    0.37
  -6   9  -1   11.09    0.39
  -6   9  -1   10.33    0.36
  -6  -9   1   10.64    0.37
  -6   9  -1   11.20    0.46
  -6  -9   1   11.24    0.40
  -6  -9   1   11.01    0.47
  -7   9   1    5.28    0.18
  -7  -9  -1    5.07    0.19
  -7  -9  -1    5.43    0.24
  -7  -9   1    5.28    0.19
  -7  -9   1    5.24    0.24
  -7   9  -1    5.25    0.23
  -7   9  -1    5.27    0.18
  -7  -9   1    5.21    0.19
   0  10   1   11.90    0.50
   0  10   1   11.13    0.45
   0  10  -1   11.22    0.50
  -1  10   1   18.03    0.70
  -1  10   1   18.30    0.67
  -1  10   1   18.98    0.78
   1  10  -1   18.16    0.79
  -1 -10   1   18.75    0.83
  -1  10  -1   20.12    0.82
   1  10   1   18.79    0.82
  -2 -10  -1   13.96    0.62
  -2  10   1   14.79    0.61
  -2  10   1   13.93    0.53
  -2  10  -1   13.54    0.50
  -2 -10   1   13.33    0.57
  -2 -10   1   14.11    0.60
  -2  10  -1   13.61    0.58
   2  10   1   13.25    0.59
  -3  10   1   33.46    1.17
  -3 -10  -1   33.28    1.38
  -3  10   1   32.75    1.32
  -3  10   1   31.73    1.06
  -3  10  -1   32.85    1.18
  -3 -10   1   31.49    1.34
  -3 -10   1   34.28    1.38
  -4 -10  -1    3.05    0.16
  -4 -10  -1    3.30    0.18
  -4  10   1    3.54    0.15
  -4  10   1    3.50    0.13
  -4  10   1    3.45    0.17
  -4 -10   1    3.39    0.17
  -4  10  -1    3.17    0.13
  -4 -10   1    3.14    0.16
  -4 -10   1    3.24    0.16
  -4  10  -1    3.49    0.17
  -4  10  -1    3.18    0.15
  -5 -10  -1   15.16    0.55
  -5  10   1   15.40    0.54
  -5  10   1   15.11    0.49
  -5 -10  -1   14.34    0.62
  -5  10   1   15.53    0.62
  -5 -10  -1   14.72    0.63
  -5  10  -1   16.26    0.55
  -5  10  -1   14.24    0.50
  -5 -10   1   15.70    0.64
  -5 -10   1   15.07    0.56
  -5  10  -1   15.69    0.63
  -6  10   1    3.77    0.18
  -6  10   1    3.71    0.14
  -6 -10  -1    4.23    0.16
  -6 -10  -1    3.71    0.18
  -6 -10   1    3.95    0.15
  -6 -10   1    3.78    0.18
  -6  10  -1    3.79    0.14
  -6 -10   1    3.65    0.14
  -6  10  -1    3.92    0.18
   0  11  -1    4.55    0.21
   0  11   1    4.16    0.21
   0  11   1    4.04    0.18
   0 -11   1    4.00    0.22
  -1 -11  -1    2.22    0.16
  -1  11   1    2.37    0.13
   1  11  -1    2.40    0.15
   1  11   1    2.30    0.14
  -1 -11   1    2.32    0.15
  -1  11  -1    2.29    0.14
  -2 -11  -1    8.61    0.38
  -2 -11  -1    8.84    0.39
  -2  11   1    8.92    0.37
   2  11  -1    8.46    0.40
  -2  11   1    8.80    0.33
  -2  11   1    9.15    0.37
   2  11   1    8.76    0.39
   2  11   1    8.33    0.35
  -2  11  -1    9.21    0.38
  -2  11  -1    8.70    0.33
  -2 -11   1    9.20    0.40
  -3 -11  -1    4.63    0.22
  -3 -11  -1    4.35    0.21
  -3  11   1    4.65    0.21
  -3  11   1    4.29    0.16
  -3  11   1    4.51    0.18
  -3 -11   1    4.22    0.20
  -3  11  -1    4.35    0.20
  -3 -11   1    4.66    0.21
  -3  11  -1    4.42    0.18
  -3 -11   1    4.43    0.19
   3  11   1    4.09    0.22
  -4  11   1   13.21    0.43
  -4  11   1   13.18    0.47
  -4 -11  -1   12.37    0.48
  -4 -11  -1   13.83    0.56
  -4 -11  -1   12.93    0.55
  -4  11   1   13.32    0.54
  -4 -11   1   13.08    0.48
  -4  11  -1   13.39    0.54
  -4 -11   1   12.92    0.54
  -4  11  -1   14.03    0.47
  -4 -11   1   12.90    0.54
  -4  11  -1   11.95    0.43
  -5  11   1   22.97    0.74
  -5 -11  -1   23.11    0.94
  -5  11   1   23.47    0.93
  -5 -11  -1   23.28    0.83
  -5 -11   1   24.87    0.84
  -5  11  -1   23.95    0.94
  -5 -11   1   22.71    0.95
  -5  11  -1   22.22    0.75
   0  12   1    0.03    0.04
   0 -12   1   -0.03    0.06
   0  12  -1    0.08    0.05
   0  12   1    0.01    0.03
  -1  12   1   24.88    0.89
  -1 -12  -1   24.93    1.05
   1  12  -1   25.48    1.04
  -1  12   1   24.03    0.99
   1  12   1   25.93    1.06
  -1  12  -1   23.88    0.90
  -1 -12   1   25.50    1.06
  -1  12  -1   25.84    1.05
  -2  12   1    8.13    0.35
  -2 -12  -1    9.00    0.38
  -2  12   1    8.66    0.32
   2  12  -1    8.49    0.37
  -2 -12   1    8.70    0.38
   2  12   1    9.06    0.38
  -2  12  -1    8.97    0.33
  -2  12  -1    8.39    0.36
  -3  12   1    2.84    0.11
  -3 -12  -1    2.85    0.14
  -3  12  -1    2.99    0.14
   3  12   1    2.71    0.14
  -3  12  -1    2.95    0.12
   0   0   2   65.87    3.40
   0   0   2   64.47    3.41
   0   0  -2   67.24    3.41
   0   0   2   71.45    3.37
   0   0  -2   75.56    3.21
   0   0  -2   76.62    3.21
   0   0   2   75.41    3.21
   1   0   2   92.71    4.49
  -1   0  -2   95.34    4.18
  -1   0  -2   97.10    4.19
   1   0   2   97.42    4.21
   1   0   2   92.55    4.42
  -1   0   2   86.49    4.37
  -1   0  -2   90.43    4.40
   1   0   2   97.80    4.19
  -1   0   2   87.14    4.47
  -1   0  -2   94.72    4.50
  -2   0   2   27.53    1.27
  -2   0   2   27.84    1.19
   2   0  -2   27.65    1.19
  -2   0   2   27.33    1.29
   2   0   2   24.02    1.29
  -2   0  -2   26.34    1.27
  -2   0   2   27.03    1.26
   2   0  -2   28.93    1.19
  -2   0   2   25.89    1.26
   2   0   2   25.76    1.23
  -2   0   2   27.88    1.19
  -2   0  -2   26.03    1.23
   2   0   2   24.34    1.27
   2   0   2   27.11    1.23
  -2   0   2   26.59    1.28
  -2   0  -2   25.85    1.23
  -2   0   2   25.90    1.28
  -2   0  -2   26.39    1.29
   3   0   2   37.05    1.70
  -3   0  -2   38.50    1.71
  -3   0   2   36.79    1.79
  -3   0  -2   37.19    1.70
  -3   0   2   36.42    1.77
  -3   0  -2   38.62    1.79
   3   0  -2   37.62    1.66
  -3   0   2   37.62    1.77
  -3   0   2   36.12    1.74
  -3   0   2   38.92    1.75
  -3   0   2   37.81    1.79
   3   0  -2   38.85    1.66
  -3   0  -2   37.91    1.76
   3   0   2   32.29    1.76
   3   0   2   32.82    1.79
  -3   0   2   37.83    1.66
   3   0   2   38.42    1.71
  -3   0   2   36.76    1.66
  -4   0   2  252.87   12.47
  -4   0   2  287.68   12.43
  -4   0   2  252.48   12.48
  -4   0   2  269.18   12.28
  -4   0   2  245.45   11.63
  -4   0   2  250.58   11.64
   4   0  -2  243.82   11.62
  -4   0  -2  272.95   12.67
  -4   0  -2  290.05   12.44
  -4   0  -2  262.12   11.62
  -4   0   2  252.87   12.27
   4   0   2  267.20   11.63
  -5   0   2   10.59    0.56
  -5   0   2   11.43    0.57
  -5   0   2   11.72    0.61
  -5   0  -2   12.30    0.60
  -5   0   2   10.61    0.56
  -5   0  -2   12.18    0.61
  -5   0   2   11.73    0.56
  -6   0  -2    0.12    0.11
  -6   0  -2    0.34    0.11
  -6   0   2    0.20    0.05
  -6   0   2    0.20    0.05
  -6   0  -2    0.10    0.03
  -6   0   2    0.10    0.05
  -6   0   2    0.12    0.05
  -6   0  -2    0.22    0.05
  -6   0   2    0.11    0.03
  -6   0   2    0.08    0.04
  -6   0  -2    0.14    0.04
  -6   0  -2    0.14    0.04
  -6   0   2    0.20    0.05
  -7   0  -2    0.54    0.06
  -7   0  -2    0.84    0.13
  -7   0  -2    0.47    0.06
  -7   0   2    0.49    0.06
  -7   0  -2    0.44    0.06
  -7   0   2    0.49    0.07
  -7   0  -2    0.44    0.05
  -7   0   2    0.68    0.07
  -7   0   2    0.50    0.04
  -7   0  -2    0.55    0.12
  -7   0   2    0.46    0.07
  -7   0  -2    0.42    0.05
  -8   0   2  178.70    6.44
  -8   0   2  183.91    5.78
  -8   0  -2  180.14    6.43
  -8   0   2  184.66    6.65
  -8   0  -2  182.56    6.43
  -8   0  -2  177.32    5.80
  -8   0   2  187.61    6.86
  -8   0  -2  177.26    6.63
  -8   0   2  178.32    7.26
  -9   0  -2    2.34    0.10
  -9   0  -2    2.01    0.13
  -9   0   2    2.45    0.13
  -9   0   2    2.43    0.14
  -9   0   2    2.35    0.09
  -9   0   2    2.21    0.12
  -9   0  -2    2.19    0.13
 -10   0   2    7.33    0.29
 -10   0  -2    7.45    0.28
 -10   0  -2    6.94    0.27
 -10   0  -2    7.77    0.24
 -10   0   2    7.07    0.31
 -10   0   2    6.68    0.27
   0  -1   2  122.44    5.51
   0  -1   2  118.45    5.86
   0   1  -2  124.68    5.51
   0  -1  -2  133.87    5.51
   0  -1  -2  130.11    5.51
   0  -1  -2  115.83    5.87
   0   1   2  112.20    5.87
   0   1  -2  113.15    5.87
   0   1  -2  125.25    5.51
   0  -1   2  116.57    5.79
   0  -1   2  126.10    5.53
   0   1   2  128.76    5.79
   0   1  -2  113.14    5.77
   0   1   2  124.38    5.88
   0   1   2  132.99    5.51
  -2   1   2  214.83   10.00
  -2  -1  -2  212.75    9.54
   2   1  -2  224.34    9.48
   2  -1   2  222.54    9.55
  -2   1   2  199.61   10.10
   2  -1   2  196.51   10.18
  -2  -1  -2  221.04    9.57
  -2  -1  -2  208.30   10.05
  -2  -1  -2  208.23   10.22
   2  -1   2  200.30   10.02
   2  -1   2  221.83    9.57
   2   1  -2  221.63    9.48
  -2  -1   2  218.30    9.41
  -2  -1   2  194.04   10.05
  -2   1  -2  222.98    9.50
  -2  -1   2  206.23   10.10
  -2   1  -2  212.78    9.49
  -2   1  -2  210.59    9.90
   2   1   2  214.60    9.48
   2   1   2  196.49    9.96
  -2  -1   2  220.28    9.41
  -2  -1   2  201.69    9.89
  -2   1  -2  209.19   10.16
  -2  -1   2  221.20    9.91
  -2   1  -2  223.18    9.98
   2   1   2  202.14   10.14
   2   1   2  214.81    9.48
  -3  -1  -2   12.21    0.63
   3   1  -2   12.51    0.59
  -3   1   2   12.80    0.58
  -3   1   2   12.18    0.60
  -3  -1  -2   12.62    0.63
  -3   1   2   13.12    0.58
  -3   1   2   13.43    0.60
  -3  -1  -2   12.80    0.64
  -3   1   2   11.56    0.61
  -3   1   2   12.44    0.61
  -3  -1  -2   12.73    0.63
   3   1  -2   13.12    0.59
   3  -1   2   12.16    0.63
  -3   1   2   13.24    0.63
  -3   1   2   12.66    0.61
   3  -1   2   13.31    0.64
   3  -1   2   10.88    0.63
   3   1   2   12.62    0.62
   3   1   2   11.38    0.62
  -3  -1   2   11.77    0.60
  -3   1  -2   11.86    0.61
  -3   1  -2   11.60    0.62
  -3  -1   2   12.86    0.59
   3  -1  -2   12.95    0.57
  -3   1  -2   11.94    0.61
   3   1   2   12.81    0.62
  -3  -1   2   12.09    0.60
  -3   1  -2   13.17    0.62
  -3  -1   2   12.57    0.58
  -3  -1   2   12.29    0.58
  -3  -1   2   11.91    0.59
   3  -1  -2   12.68    0.57
  -3   1  -2   13.04    0.62
  -3  -1   2   12.29    0.62
   3   1   2   10.73    0.61
  -4   1   2   45.86    2.19
  -4   1   2   44.85    2.23
  -4   1   2   46.27    2.10
  -4   1   2   47.66    2.24
  -4  -1  -2   43.96    2.15
  -4   1   2   43.42    2.09
  -4  -1  -2   49.44    2.22
  -4   1   2   43.54    2.22
  -4   1   2   49.40    2.25
   4   1  -2   46.14    2.11
  -4  -1  -2   51.03    2.26
  -4   1   2   50.46    2.22
  -4  -1   2   46.64    2.23
  -4  -1   2   51.83    2.21
  -4   1  -2   49.67    2.21
  -4   1  -2   48.45    2.21
  -4  -1   2   44.31    2.09
  -4   1  -2   44.31    2.14
  -4  -1   2   44.60    2.18
  -4   1  -2   47.66    2.24
  -4  -1   2   44.49    2.09
  -4  -1   2   49.82    2.24
  -4  -1   2   45.33    2.22
   4  -1  -2   41.29    2.08
  -5  -1  -2  207.61    9.53
  -5   1   2  207.19    9.45
  -5   1   2  202.20    9.48
  -5   1   2  188.22    9.31
  -5   1   2  202.02    9.33
  -5   1   2  182.59    9.45
  -5  -1  -2  201.78    9.42
  -5  -1   2  203.23    9.53
  -5  -1   2  204.83    9.69
  -5   1  -2  203.23    9.65
  -5  -1   2  188.15    9.55
  -5   1  -2  211.09    9.84
  -6  -1  -2   23.17    0.78
  -6   1   2   24.36    0.90
  -6   1   2   24.96    0.93
  -6   1   2   22.61    0.87
  -6  -1  -2   24.53    0.87
  -6   1   2   25.01    0.78
  -6  -1  -2   22.85    0.89
  -6   1   2   24.95    0.97
  -6  -1  -2   23.22    1.02
  -6  -1  -2   25.78    1.21
  -6  -1  -2   25.37    1.23
  -6   1   2   25.39    1.23
  -6   1   2   24.90    0.98
  -6   1  -2   24.26    1.18
  -6   1  -2   24.76    1.20
  -6  -1   2   25.27    0.77
  -6   1  -2   23.74    0.77
  -6  -1   2   23.02    0.85
  -6  -1   2   24.92    1.14
  -6   1  -2   23.91    0.86
  -6   1  -2   23.89    0.88
  -6   1  -2   22.38    0.96
  -6   1  -2   22.24    1.00
  -6  -1   2   24.80    0.89
  -6  -1   2   24.83    0.92
  -6  -1   2   24.50    0.97
  -6  -1   2   24.16    0.86
  -6  -1   2   24.81    1.16
  -6   1  -2   22.72    0.91
  -7  -1  -2  130.95    6.58
  -7   1   2  140.63    5.07
  -7   1   2  129.54    4.84
  -7  -1  -2  139.69    5.05
  -7   1   2  139.95    5.51
  -7  -1  -2  137.79    4.43
  -7   1   2  142.98    4.41
  -7  -1  -2  134.26    4.92
  -7  -1  -2  145.73    4.89
  -7   1   2  143.93    5.24
  -7  -1  -2  132.56    6.47
  -7   1  -2  130.63    5.48
  -7  -1   2  137.32    4.43
  -7   1  -2  139.51    6.60
  -7   1  -2  139.40    4.93
  -7  -1   2  139.87    5.55
  -7   1  -2  134.30    4.88
  -7   1  -2  128.99    6.49
  -7   1  -2  140.47    4.45
  -7   1  -2  141.74    5.07
  -7  -1   2  142.45    5.04
  -7   1  -2  138.39    5.21
  -7  -1   2  146.01    5.25
  -7  -1   2  140.83    4.92
  -8   1   2   16.00    0.62
  -8  -1  -2   17.53    0.63
  -8  -1  -2   16.77    0.62
  -8   1   2   17.45    0.55
  -8   1   2   17.29    0.67
  -8   1   2   16.99    0.71
  -8  -1  -2   17.27    0.65
  -8   1   2   17.60    0.65
  -8  -1  -2   17.78    0.56
  -8   1  -2   16.26    0.70
  -8   1  -2   17.77    0.64
  -8  -1   2   17.11    0.70
  -8   1  -2   16.40    0.62
  -8   1  -2   16.94    0.56
  -8  -1   2   17.25    0.55
  -8  -1   2   17.05    0.64
  -8   1  -2   17.20    0.61
  -8  -1   2   17.61    0.63
  -9  -1  -2    0.83    0.07
  -9   1   2    0.61    0.07
  -9   1   2    0.78    0.10
  -9  -1  -2    0.64    0.07
  -9  -1  -2    0.65    0.07
  -9   1   2    0.65    0.04
  -9   1  -2    0.68    0.07
  -9  -1   2    0.66    0.07
  -9  -1   2    0.64    0.05
  -9  -1   2    0.60    0.07
  -9  -1   2    0.60    0.07
  -9   1  -2    0.58    0.06
  -9   1  -2    0.74    0.07
 -10   1   2   14.33    0.60
 -10  -1  -2   15.23    0.48
 -10  -1  -2   14.35    0.55
 -10  -1  -2   14.78    0.54
 -10   1   2   15.42    0.56
 -10  -1   2   13.97    0.52
 -10   1  -2   14.89    0.53
 -10  -1   2   13.39    0.58
 -10  -1   2   14.53    0.53
   0   2  -2  190.83    7.96
   0  -2  -2  155.94    8.41
   0   2   2  185.99    7.92
   0  -2   2  179.45    8.50
   0  -2   2  168.06    8.43
   0  -2  -2  186.48    7.91
   0   2   2  171.89    8.34
   0   2   2  179.91    7.93
   0  -2  -2  178.04    7.92
   0  -2  -2  159.55    8.31
   0  -2   2  181.88    7.93
   0  -2   2  180.75    7.95
   0   2  -2  174.50    8.49
   0   2  -2  181.45    7.90
   0   2   2  172.60    8.47
   0   2  -2  166.86    8.30
   0  -2   2  175.77    8.34
   1   2  -2  263.34   13.59
  -1   2   2  288.57   12.70
  -1  -2  -2  284.79   13.63
   1   2  -2  287.53   12.73
  -1   2   2  294.62   13.58
  -1   2   2  272.28   13.31
   1  -2   2  296.38   12.77
  -1   2   2  297.91   12.72
  -1   2   2  279.51   13.58
   1  -2   2  310.76   12.78
   1  -2   2  272.79   13.49
   1  -2   2  283.54   13.42
  -1  -2  -2  299.23   12.76
   1   2  -2  301.53   12.75
   1  -2   2  274.92   13.62
  -1   2   2  260.12   13.33
  -1  -2  -2  266.62   13.37
  -1  -2  -2  297.51   12.73
   1  -2  -2  295.97   13.01
  -1   2  -2  284.89   13.60
  -1   2  -2  292.05   13.74
   1   2   2  293.55   13.04
  -1   2  -2  290.35   13.99
  -1  -2   2  279.83   13.92
   1   2   2  282.52   13.72
   1   2   2  286.73   13.97
   1  -2  -2  308.79   13.03
  -1  -2   2  290.56   13.72
  -1  -2   2  288.32   13.95
  -1   2  -2  307.22   13.08
  -1  -2   2  277.71   13.04
  -1   2  -2  301.76   13.09
   1   2   2  304.21   13.08
   2   2  -2    3.69    0.22
   2  -2   2    3.50    0.23
  -2   2   2    3.89    0.20
  -2  -2  -2    3.42    0.23
  -2  -2  -2    3.57    0.23
  -2  -2  -2    3.56    0.24
  -2  -2  -2    3.46    0.24
  -2   2   2    3.80    0.21
   2   2  -2    3.76    0.23
  -2   2   2    3.94    0.20
  -2   2   2    3.51    0.20
  -2   2   2    3.40    0.20
   2  -2   2    3.19    0.22
  -2   2   2    3.68    0.20
   2  -2   2    3.07    0.21
   2  -2   2    3.53    0.24
  -2   2   2    3.93    0.20
  -2   2  -2    3.74    0.23
  -2   2  -2    3.56    0.21
   2   2   2    3.56    0.24
  -2  -2   2    3.73    0.22
   2   2   2    3.46    0.23
   2  -2  -2    3.97    0.21
  -2   2  -2    3.76    0.23
   2   2   2    3.22    0.23
  -2  -2   2    3.55    0.23
  -2  -2   2    3.91    0.21
   2  -2  -2    3.92    0.21
  -2   2  -2    3.46    0.24
  -2  -2   2    3.40    0.21
   2   2   2    3.82    0.25
  -2   2  -2    3.54    0.22
  -3   2   2  186.32    8.71
  -3   2   2  187.96    8.85
  -3  -2  -2  183.03    8.22
  -3  -2  -2  197.49    8.86
  -3   2   2  186.78    8.70
  -3  -2  -2  184.66    8.22
  -3   2   2  176.12    8.18
  -3   2   2  173.23    8.82
  -3  -2  -2  192.39    8.97
   3   2  -2  192.32    8.20
   3  -2   2  184.14    8.22
  -3   2   2  171.11    8.69
  -3   2   2  183.27    8.25
   3   2  -2  185.33    8.19
   3  -2   2  188.73    8.22
  -3  -2   2  187.93    8.80
   3   2   2  171.39    8.68
  -3   2  -2  193.90    8.73
   3   2   2  188.78    8.14
  -3   2  -2  184.24    8.68
  -3  -2   2  187.36    8.83
  -3  -2   2  165.10    8.73
  -3  -2   2  198.63    8.69
  -3  -2   2  182.83    8.11
  -3  -2   2  176.65    8.11
   3  -2  -2  185.06    8.15
  -3   2  -2  200.48    8.89
  -3  -2   2  163.34    8.56
   3  -2  -2  185.26    8.12
   3   2   2  171.34    8.53
  -3   2  -2  185.13    8.14
   3   2   2  186.84    8.14
  -3   2  -2  180.47    8.13
  -4   2   2  201.29   10.10
  -4  -2  -2  216.12   10.34
  -4  -2  -2  205.08    9.59
  -4   2   2  210.48   10.29
  -4  -2  -2  231.32   10.26
  -4   2   2  227.44   10.14
  -4   2   2  222.33   10.23
  -4   2   2  205.86    9.53
  -4   2   2  220.20   10.30
  -4  -2   2  223.43   10.23
  -4  -2   2  221.59   10.44
   4  -2  -2  187.56    9.54
  -4   2  -2  226.64   10.28
  -4  -2   2  206.72   10.35
  -4   2  -2  224.28   10.18
  -4   2  -2  222.61   10.41
  -5   2   2  217.45   10.98
  -5  -2  -2  255.58   11.09
  -5   2   2  233.88   11.11
  -5   2   2  217.66   11.17
  -5   2   2  238.64   11.02
  -5  -2  -2  243.72   11.29
  -5   2   2  235.99   11.20
  -5  -2   2  232.08   11.78
  -5   2  -2  258.29   11.86
  -5   2  -2  256.26   11.74
  -5  -2   2  240.09   11.93
  -5  -2   2  253.59   11.76
  -5   2  -2  253.70   12.07
  -6  -2  -2   21.52    0.78
  -6  -2  -2   20.44    0.91
  -6   2   2   22.20    0.83
  -6   2   2   22.25    1.11
  -6  -2  -2   21.94    0.70
  -6  -2  -2   22.36    1.11
  -6  -2  -2   20.28    0.80
  -6   2   2   21.63    0.88
  -6   2   2   21.95    0.70
  -6  -2  -2   22.38    1.09
  -6   2   2   22.76    0.87
  -6   2   2   21.54    0.80
  -6   2  -2   21.70    0.79
  -6   2  -2   20.32    0.89
  -6  -2   2   21.73    0.86
  -6   2  -2   20.41    0.86
  -6   2  -2   21.25    0.76
  -6   2  -2   20.50    0.81
  -6  -2   2   21.95    1.05
  -6  -2   2   20.93    0.76
  -6  -2   2   21.51    1.03
  -6   2  -2   21.87    1.06
  -6  -2   2   19.47    0.87
  -6   2  -2   22.21    0.69
  -6   2  -2   22.58    1.08
  -6  -2   2   21.56    0.79
  -6  -2   2   21.54    0.77
  -7  -2  -2   60.55    1.97
  -7  -2  -2   64.45    2.18
  -7  -2  -2   62.98    2.20
  -7   2   2   62.81    2.32
  -7   2   2   64.27    2.00
  -7   2   2   62.70    2.24
  -7  -2  -2   58.25    2.99
  -7   2   2   62.53    2.46
  -7  -2  -2   61.54    2.24
  -7  -2  -2   59.32    2.95
  -7   2   2   59.51    2.97
  -7  -2   2   60.05    2.17
  -7   2  -2   61.13    2.93
  -7   2  -2   60.88    1.96
  -7   2  -2   62.39    2.18
  -7  -2   2   62.24    2.45
  -7  -2   2   64.81    1.99
  -7  -2   2   65.10    2.18
  -7  -2   2   64.19    2.24
  -7   2  -2   64.73    2.24
  -7   2  -2   60.80    2.44
  -7   2  -2   59.06    2.97
  -7   2  -2   62.13    2.31
  -7  -2   2   54.82    2.92
  -7  -2   2   59.44    2.87
  -8  -2  -2   51.97    1.79
  -8   2   2   49.99    1.62
  -8  -2  -2   51.37    1.79
  -8  -2  -2   48.21    1.84
  -8   2   2   51.71    1.84
  -8   2   2   50.30    1.90
  -8   2   2   50.47    2.02
  -8  -2  -2   49.94    1.61
  -8  -2   2   49.29    1.61
  -8  -2   2   50.40    1.99
  -8   2  -2   47.00    1.99
  -8   2  -2   51.25    1.59
  -8  -2   2   49.92    1.82
  -8  -2   2   51.94    1.77
  -8   2  -2   49.40    1.76
  -8   2  -2   50.18    1.82
  -9   2   2    6.35    0.26
  -9  -2  -2    5.73    0.24
  -9  -2  -2    6.02    0.22
  -9  -2  -2    5.84    0.22
  -9   2   2    5.77    0.27
  -9   2   2    6.12    0.25
  -9  -2  -2    6.17    0.24
  -9  -2   2    6.21    0.20
  -9   2  -2    6.26    0.25
  -9  -2   2    6.32    0.25
  -9  -2   2    5.81    0.27
  -9   2  -2    5.53    0.27
  -9  -2   2    6.18    0.25
  -9   2  -2    6.26    0.21
 -10   2   2    3.59    0.17
 -10  -2  -2    3.83    0.13
 -10  -2  -2    3.20    0.15
 -10   2   2    3.94    0.16
 -10  -2  -2    3.81    0.16
 -10   2  -2    4.13    0.17
 -10  -2   2    3.78    0.16
 -10   2  -2    3.89    0.13
 -10  -2   2    3.68    0.16
   0  -3   2   69.25    3.26
   0   3  -2   68.40    3.08
   0  -3   2   70.00    3.21
   0  -3   2   68.40    3.08
   0  -3  -2   69.68    3.08
   0   3  -2   64.76    3.26
   0   3   2   68.98    3.21
   0  -3   2   71.35    3.09
   0  -3   2   67.74    3.25
   0   3   2   69.68    3.26
   0   3  -2   67.36    3.21
   0   3  -2   72.28    3.09
   0   3   2   68.70    3.08
   0  -3  -2   61.88    3.21
   0   3   2   67.79    3.07
  -1   3   2   48.30    2.24
   1  -3   2   49.11    2.18
  -1   3   2   51.81    2.29
  -1  -3  -2   46.00    2.29
   1   3  -2   45.97    2.26
   1   3  -2   50.78    2.18
   1   3  -2   51.35    2.18
   1   3  -2   46.24    2.29
   1  -3   2   49.48    2.19
  -1  -3  -2   50.07    2.18
  -1  -3  -2   47.16    2.26
  -1   3   2   48.32    2.17
   1  -3   2   47.14    2.27
  -1   3   2   49.46    2.25
  -1   3   2   41.19    2.15
  -1  -3  -2   48.45    2.18
   1  -3   2   46.11    2.26
   1  -3   2   48.14    2.30
  -1   3   2   44.44    2.29
  -1   3  -2   48.65    2.22
  -1  -3   2   51.11    2.22
  -1   3  -2   49.21    2.34
   1   3   2   47.50    2.34
   1  -3  -2   49.53    2.21
   1  -3  -2   42.33    2.33
  -1   3  -2   48.34    2.30
   1   3   2   48.19    2.22
  -1   3  -2   48.81    2.22
  -1  -3   2   50.62    2.22
  -1   3  -2   47.71    2.27
   1   3   2   47.78    2.30
  -1  -3   2   49.73    2.34
   1   3   2   49.57    2.22
  -1  -3   2   51.04    2.30
   1  -3  -2   49.49    2.20
  -1  -3   2   49.45    2.33
  -2   3   2  213.79    9.56
   2  -3   2  177.96    9.53
  -2   3   2  197.16    8.96
  -2   3   2  190.98    9.63
  -2  -3  -2  198.51    9.73
  -2  -3  -2  206.14    8.97
   2  -3   2  190.17    9.40
  -2   3   2  204.57    8.95
   2  -3   2  205.02    8.96
  -2   3   2  179.25    9.46
   2   3  -2  210.45    8.95
   2   3  -2  209.47    8.95
  -2  -3  -2  203.36    9.55
   2  -3   2  201.15    9.56
  -2   3   2  210.05    9.72
  -2  -3  -2  211.81    8.97
  -2   3   2  207.50    9.54
   2  -3   2  211.65    8.97
   2  -3  -2  214.52    9.31
  -2  -3   2  211.05   10.12
   2  -3  -2  205.72    9.32
   2   3   2  191.32    9.81
   2   3   2  209.83    9.30
  -2  -3   2  222.86    9.96
  -2   3  -2  209.20    9.30
  -2  -3   2  210.02    9.29
  -2  -3   2  211.67   10.11
   2   3   2  195.76   10.03
  -2   3  -2  209.86    9.85
  -2   3  -2  215.63   10.11
  -2   3  -2  209.57    9.30
  -2   3  -2  218.72    9.90
   2   3   2  204.32    9.30
  -3   3   2   91.97    4.64
  -3   3   2   93.62    4.72
  -3   3   2  101.76    4.64
  -3  -3  -2  100.83    4.49
  -3   3   2  104.20    4.71
  -3   3   2   94.43    4.43
   3  -3   2   96.69    4.48
  -3  -3  -2   95.01    4.48
  -3   3   2  106.34    4.85
  -3  -3  -2  104.31    4.67
  -3   3   2   95.52    4.44
  -3  -3  -2  109.05    4.75
  -3   3  -2   93.69    4.59
   3  -3  -2   98.06    4.56
  -3   3  -2  103.25    4.79
  -3  -3   2  108.32    4.87
   3   3   2   96.80    4.60
  -3   3  -2   95.56    4.59
  -3  -3   2  105.78    4.86
  -3   3  -2  109.36    4.87
   3   3   2  103.67    4.60
  -3  -3   2   96.72    4.57
  -3   3  -2  108.86    4.76
  -3  -3   2  102.19    4.58
  -3  -3   2  104.49    4.96
  -4   3   2  144.11    6.94
  -4   3   2  141.23    6.75
  -4   3   2  146.20    6.83
  -4  -3  -2  145.19    6.73
  -4  -3  -2  141.75    6.84
  -4   3  -2  150.38    6.97
  -4   3  -2  151.29    6.86
  -4  -3   2  141.85    6.99
  -4  -3   2  140.44    7.01
  -4   3  -2  147.55    7.08
  -4  -3   2  152.67    7.18
  -5   3   2   57.22    2.39
  -5   3   2   63.07    2.87
  -5   3   2   61.83    2.87
  -5   3   2   59.01    2.26
  -5   3   2   61.73    2.36
  -5   3   2   62.63    2.83
  -5   3   2   56.18    1.92
  -5  -3  -2   55.11    2.50
  -5  -3  -2   64.55    2.92
  -5   3   2   57.86    2.14
  -5  -3  -2   64.41    2.88
  -5  -3   2   62.24    2.95
  -5   3  -2   59.08    2.55
  -5   3  -2   64.65    2.91
  -5  -3   2   58.70    2.16
  -5   3  -2   62.89    2.90
  -5   3  -2   64.22    2.95
  -5  -3   2   57.68    1.94
  -5  -3   2   59.78    2.42
  -5  -3   2   61.42    2.93
  -5  -3   2   64.08    2.89
  -5  -3   2   58.16    2.15
  -6   3   2   71.99    3.37
  -6   3   2   72.57    2.80
  -6   3   2   67.73    3.34
  -6   3   2   69.94    2.56
  -6  -3  -2   72.37    3.37
  -6  -3  -2   70.97    2.49
  -6  -3  -2   69.12    3.42
  -6  -3  -2   69.55    2.25
  -6   3   2   72.35    2.28
  -6  -3  -2   66.40    2.96
  -6   3   2   75.09    2.77
  -6  -3  -2   70.79    2.50
  -6   3   2   69.24    3.29
  -6   3   2   71.82    2.65
  -6  -3   2   68.21    2.79
  -6   3  -2   67.64    2.75
  -6   3  -2   65.04    2.89
  -6   3  -2   71.07    2.52
  -6  -3   2   71.39    2.45
  -6   3  -2   72.79    3.31
  -6  -3   2   71.85    3.33
  -6  -3   2   70.61    2.48
  -6  -3   2   72.21    2.76
  -6   3  -2   65.05    2.60
  -6   3  -2   69.30    2.21
  -6   3  -2   69.30    3.29
  -6  -3   2   67.54    3.35
  -6  -3   2   71.31    2.52
  -6   3  -2   69.12    3.35
  -6  -3   2   69.82    2.24
  -6   3  -2   68.61    2.46
  -7  -3  -2    2.72    0.14
  -7   3   2    2.74    0.14
  -7  -3  -2    2.49    0.25
  -7   3   2    2.83    0.11
  -7  -3  -2    2.64    0.13
  -7  -3  -2    2.64    0.12
  -7   3   2    2.80    0.15
  -7   3   2    2.76    0.16
  -7  -3  -2    2.75    0.14
  -7   3  -2    2.64    0.13
  -7  -3   2    3.06    0.19
  -7  -3   2    2.69    0.15
  -7  -3   2    2.67    0.19
  -7   3  -2    2.57    0.14
  -7  -3   2    2.89    0.15
  -7  -3   2    2.84    0.14
  -7   3  -2    2.73    0.15
  -7   3  -2    2.56    0.16
  -7   3  -2    2.48    0.24
  -7   3  -2    2.81    0.12
  -7  -3   2    2.94    0.16
  -7  -3   2    3.08    0.13
  -7  -3   2    3.03    0.12
  -8   3   2   32.14    1.18
  -8  -3  -2   31.93    1.14
  -8  -3  -2   31.43    1.03
  -8   3   2   31.76    1.29
  -8   3   2   32.38    1.21
  -8  -3  -2   32.09    1.14
  -8   3   2   31.78    1.02
  -8   3  -2   32.69    1.15
  -8  -3   2   30.48    0.99
  -8  -3   2   31.72    1.12
  -8  -3   2   30.96    1.25
  -8   3  -2   29.54    1.25
  -8   3  -2   32.22    1.00
  -8   3  -2   30.08    1.18
  -8   3  -2   31.61    1.10
  -8  -3   2   30.65    1.14
  -9  -3  -2    4.01    0.18
  -9   3   2    4.01    0.18
  -9   3   2    3.99    0.20
  -9  -3  -2    4.02    0.15
  -9   3   2    3.98    0.19
  -9  -3  -2    4.19    0.16
  -9   3  -2    3.43    0.17
  -9   3  -2    3.77    0.17
  -9  -3   2    3.64    0.17
  -9   3  -2    3.76    0.14
  -9  -3   2    3.84    0.13
  -9  -3   2    3.53    0.16
 -10  -3  -2    0.70    0.07
 -10   3   2    0.81    0.07
 -10   3   2    0.59    0.07
 -10  -3  -2    0.72    0.06
 -10   3  -2    0.74    0.04
 -10   3  -2    0.74    0.07
 -10  -3   2    0.80    0.07
 -10  -3   2    0.66    0.06
   0   4   2  130.43    5.99
   0  -4   2  139.07    6.00
   0   4  -2  139.29    6.01
   0   4  -2  132.86    6.27
   0   4  -2  126.76    6.38
   0   4  -2  137.00    6.00
   0  -4   2  140.59    6.28
   0  -4   2  135.05    6.48
   0  -4  -2  135.01    6.00
   0  -4   2  133.47    6.40
   0  -4  -2  123.30    6.27
   0   4   2  136.60    6.40
   0   4   2  131.29    5.99
   0  -4   2  139.76    6.01
   0   4   2  132.86    6.48
   1  -4   2  192.64    8.43
   1  -4   2  190.37    9.04
   1   4  -2  192.60    8.43
   1  -4   2  191.35    8.98
  -1  -4  -2  189.56    8.86
  -1   4   2  189.70    8.42
  -1  -4  -2  197.48    8.44
  -1  -4  -2  188.88    8.43
   1   4  -2  178.65    8.83
  -1   4   2  184.59    8.97
  -1  -4  -2  185.45    9.00
  -1   4   2  185.04    8.41
   1  -4   2  181.91    8.83
   1  -4   2  186.71    8.44
   1   4  -2  197.96    8.43
  -1   4   2  204.24    9.05
   1   4  -2  174.92    8.98
  -1   4   2  197.17    9.18
  -1   4  -2  191.32    9.17
  -1  -4   2  204.37    9.26
  -1   4  -2  195.22    8.63
   1  -4  -2  203.68    8.62
  -1  -4   2  193.97    9.38
  -1   4  -2  187.94    9.07
   1  -4  -2  188.77    8.61
  -1   4  -2  187.28    8.63
  -1  -4   2  197.03    8.63
   1   4   2  183.30    8.62
   1   4   2  191.39    9.33
   1   4   2  199.20    8.63
  -1  -4   2  196.09    8.63
  -1   4  -2  191.12    9.28
  -1  -4   2  193.42    9.36
   1   4   2  198.14    9.21
  -2   4   2   60.51    2.95
   2   4  -2   64.07    2.97
  -2  -4  -2   65.72    2.98
  -2   4   2   62.07    2.95
  -2   4   2   65.49    3.12
   2  -4   2   64.45    2.98
  -2  -4  -2   65.66    2.99
  -2  -4  -2   69.90    3.09
  -2   4   2   65.27    3.06
  -2  -4  -2   70.23    3.14
  -2   4   2   65.06    3.07
  -2   4  -2   68.80    3.10
  -2  -4   2   66.52    3.17
  -2  -4   2   62.37    3.01
  -2  -4   2   64.09    3.00
  -2   4  -2   65.33    3.02
   2   4   2   63.52    3.02
  -2   4  -2   65.78    3.12
   2   4   2   67.00    3.18
  -2  -4   2   70.37    3.17
   2   4   2   67.56    3.13
  -2  -4   2   66.31    3.12
  -2   4  -2   70.45    3.18
  -2   4  -2   61.04    3.01
   2   4   2   66.85    3.03
  -3   4   2   24.54    1.21
  -3  -4  -2   25.32    1.22
  -3  -4  -2   22.80    1.21
  -3   4   2   25.22    1.19
  -3   4   2   25.35    1.21
  -3  -4  -2   24.57    1.24
  -3  -4   2   26.29    1.25
  -3   4  -2   25.86    1.26
  -3   4  -2   25.80    1.25
  -3   4  -2   26.22    1.28
   3   4   2   24.09    1.26
  -3  -4   2   25.78    1.28
  -3  -4   2   25.70    1.27
  -4   4   2   13.85    0.70
  -4  -4  -2   14.11    0.74
  -4  -4  -2   14.37    0.75
  -4   4   2   14.21    0.74
  -4   4   2   14.44    0.71
  -4   4  -2   14.32    0.73
  -4  -4   2   14.00    0.75
  -4  -4   2   13.72    0.72
  -4   4  -2   13.63    0.73
  -4  -4   2   14.48    0.73
  -4   4  -2   14.36    0.73
  -5   4   2   19.66    0.93
  -5   4   2   19.59    0.78
  -5   4   2   19.77    0.77
  -5  -4  -2   19.95    0.98
  -5   4   2   19.48    0.62
  -5   4   2   18.63    0.73
  -5   4   2   19.32    0.68
  -5   4   2   19.80    0.95
  -5  -4  -2   19.79    1.00
  -5  -4  -2   18.09    0.69
  -5   4   2   17.29    0.71
  -5   4   2   20.61    0.99
  -5  -4  -2   17.68    0.62
  -5  -4  -2   19.31    0.81
  -5  -4   2   18.29    0.71
  -5   4  -2   18.55    0.78
  -5   4  -2   18.77    0.69
  -5   4  -2   18.69    0.63
  -5  -4   2   19.07    0.63
  -5  -4   2   20.60    0.98
  -5   4  -2   20.09    0.98
  -5  -4   2   20.28    1.01
  -5  -4   2   17.91    0.80
  -5  -4   2   20.20    0.97
  -5   4  -2   20.96    0.99
  -5  -4   2   18.98    0.79
  -5   4  -2   20.62    0.99
  -5   4  -2   19.57    0.81
  -5  -4   2   18.85    0.69
  -5  -4   2   18.45    0.70
  -6  -4  -2    9.87    0.43
  -6   4   2    9.91    0.39
  -6   4   2    9.79    0.32
  -6  -4  -2    9.71    0.37
  -6   4   2   10.30    0.42
  -6  -4  -2    9.28    0.55
  -6   4   2    9.93    0.58
  -6   4   2    9.41    0.48
  -6  -4  -2    9.76    0.33
  -6  -4  -2    9.48    0.56
  -6   4   2    8.93    0.48
  -6   4   2    9.94    0.35
  -6   4   2    9.69    0.38
  -6   4   2   10.89    0.42
  -6  -4  -2    9.79    0.57
  -6  -4  -2   10.17    0.37
  -6   4  -2    9.68    0.56
  -6  -4   2    9.72    0.54
  -6   4  -2    9.93    0.58
  -6  -4   2    9.36    0.53
  -6  -4   2   10.45    0.38
  -6  -4   2    9.92    0.39
  -6  -4   2   10.07    0.37
  -6  -4   2   10.55    0.43
  -6   4  -2   10.33    0.34
  -6   4  -2   10.55    0.57
  -6   4  -2   10.35    0.39
  -6  -4   2    9.55    0.58
  -6  -4   2   10.48    0.34
  -6   4  -2    9.74    0.42
  -6   4  -2    9.76    0.37
  -7  -4  -2   14.45    0.60
  -7  -4  -2   14.56    0.53
  -7   4   2   14.72    0.55
  -7   4   2   14.84    0.60
  -7  -4  -2   14.46    0.48
  -7  -4  -2   13.34    0.60
  -7   4   2   14.52    0.57
  -7   4   2   13.10    0.79
  -7  -4  -2   14.55    0.53
  -7   4   2   14.88    0.47
  -7  -4   2   14.62    0.53
  -7   4  -2   14.36    0.60
  -7  -4   2   14.39    0.52
  -7  -4   2   13.91    0.60
  -7   4  -2   14.46    0.52
  -7  -4   2   14.31    0.55
  -7   4  -2   15.03    0.55
  -7   4  -2   13.80    0.47
  -7  -4   2   14.27    0.47
  -8   4   2   95.55    3.03
  -8  -4  -2   93.24    3.39
  -8   4   2   96.48    3.54
  -8  -4  -2   96.58    3.01
  -8  -4  -2   97.93    3.37
  -8   4   2   89.79    3.43
  -8   4   2   94.39    3.78
  -8   4  -2   93.78    3.27
  -8  -4   2   92.82    3.27
  -8  -4   2   91.86    2.95
  -8   4  -2   90.54    3.65
  -8   4  -2   95.41    3.36
  -8   4  -2   90.85    2.98
  -8  -4   2   90.96    3.34
  -9  -4  -2    8.50    0.30
  -9   4   2    8.77    0.37
  -9   4   2    8.72    0.35
  -9   4   2    9.00    0.34
  -9  -4  -2    8.93    0.33
  -9  -4  -2    8.35    0.31
  -9  -4   2    8.74    0.28
  -9  -4   2    8.57    0.32
  -9   4  -2    8.55    0.33
  -9   4  -2    8.30    0.28
  -9   4  -2    7.76    0.35
  -9  -4   2    8.10    0.32
 -10   4   2    5.76    0.25
 -10   4   2    5.85    0.23
 -10  -4  -2    6.31    0.20
 -10   4  -2    5.99    0.23
 -10  -4   2    5.94    0.23
 -10   4  -2    5.90    0.19
   0  -5   2    0.05    0.10
   0   5   2    0.07    0.09
   0   5  -2    0.07    0.10
   0  -5   2    0.17    0.11
   0   5  -2    0.05    0.10
   0   5   2    0.00    0.11
   0   5   2    0.10    0.10
   0  -5   2    0.10    0.08
   0   5  -2    0.10    0.07
  -1  -5  -2    8.22    0.51
   1  -5   2    9.25    0.47
  -1   5   2    9.27    0.49
   1   5  -2    8.10    0.51
  -1   5   2    9.21    0.48
  -1   5   2    9.69    0.49
   1  -5   2    8.44    0.52
   1   5   2    9.47    0.56
  -1  -5   2   10.04    0.53
  -1   5  -2    9.51    0.53
  -1  -5   2    9.80    0.53
  -1   5  -2   10.17    0.54
  -1   5  -2    9.59    0.50
   1   5   2    9.89    0.53
  -1  -5   2    9.56    0.53
  -1  -5   2    9.38    0.56
   1   5   2    9.88    0.53
  -1   5  -2    8.80    0.55
  -2  -5  -2  115.31    5.77
  -2  -5  -2  120.41    5.68
  -2   5   2  123.27    5.66
  -2   5   2  121.66    5.64
  -2   5   2  123.54    5.80
  -2   5  -2  123.66    5.65
  -2   5  -2  125.46    5.80
  -2  -5   2  123.16    5.70
  -2   5  -2  108.00    5.47
  -2  -5   2  121.17    5.77
  -2   5  -2  126.60    5.70
  -3  -5  -2   44.93    2.32
  -3   5   2   48.82    2.30
  -3   5   2   48.17    2.27
  -3   5   2   47.97    2.26
  -3  -5  -2   47.59    2.29
  -3  -5   2   47.12    2.35
  -3  -5   2   49.37    2.31
  -3   5  -2   47.45    2.31
  -3  -5   2   48.60    2.34
  -3   5  -2   47.78    2.29
  -3   5  -2   48.76    2.35
  -4   5   2    4.41    0.28
  -4   5   2    4.35    0.15
  -4  -5  -2    4.14    0.30
  -4   5   2    4.24    0.20
  -4   5   2    4.09    0.19
  -4   5   2    4.28    0.29
  -4  -5  -2    4.19    0.30
  -4   5   2    4.08    0.18
  -4   5   2    4.17    0.17
  -4  -5  -2    3.81    0.20
  -4   5   2    4.35    0.27
  -4  -5   2    4.36    0.30
  -4  -5   2    4.22    0.16
  -4   5  -2    4.27    0.30
  -4  -5   2    4.47    0.31
  -4   5  -2    4.01    0.17
  -4  -5   2    4.70    0.30
  -4   5  -2    4.37    0.29
  -4  -5   2    3.95    0.17
  -4   5  -2    3.94    0.20
  -4  -5   2    4.06    0.20
  -4   5  -2    4.32    0.29
  -5  -5  -2    5.46    0.36
  -5   5   2    5.48    0.24
  -5  -5  -2    5.06    0.21
  -5  -5  -2    5.33    0.22
  -5   5   2    5.50    0.24
  -5   5   2    5.45    0.19
  -5  -5  -2    5.15    0.25
  -5   5   2    5.50    0.37
  -5   5   2    5.31    0.23
  -5   5   2    5.34    0.31
  -5   5   2    5.26    0.31
  -5   5   2    4.71    0.21
  -5  -5  -2    5.41    0.36
  -5   5   2    5.32    0.20
  -5  -5   2    5.54    0.25
  -5   5  -2    5.45    0.20
  -5   5  -2    5.29    0.24
  -5  -5   2    5.35    0.22
  -5   5  -2    5.52    0.36
  -5  -5   2    5.10    0.34
  -5   5  -2    5.40    0.21
  -5  -5   2    5.12    0.20
  -5   5  -2    5.44    0.36
  -5  -5   2    5.52    0.38
  -5  -5   2    5.54    0.34
  -5   5  -2    5.34    0.25
  -5  -5   2    5.32    0.22
  -5   5  -2    5.73    0.35
  -5  -5   2    5.21    0.24
  -6  -5  -2   21.69    0.77
  -6   5   2   21.25    0.82
  -6  -5  -2   20.33    1.10
  -6  -5  -2   19.15    1.10
  -6   5   2   22.31    0.69
  -6  -5  -2   22.99    0.90
  -6   5   2   22.93    0.86
  -6   5   2   20.75    0.79
  -6   5   2   21.69    0.75
  -6   5   2   22.09    0.87
  -6   5   2   20.16    1.11
  -6  -5  -2   21.50    0.70
  -6  -5  -2   19.65    1.12
  -6  -5  -2   21.40    0.77
  -6  -5   2   19.99    1.12
  -6  -5   2   20.01    1.07
  -6   5  -2   22.47    0.87
  -6   5  -2   21.40    0.69
  -6  -5   2   20.99    0.76
  -6   5  -2   20.73    1.10
  -6   5  -2   21.86    0.79
  -6  -5   2   22.00    0.69
  -6  -5   2   20.10    1.08
  -6   5  -2   20.50    1.09
  -6  -5   2   21.56    0.77
  -6   5  -2   22.60    0.77
  -6  -5   2   22.23    0.88
  -6   5  -2   21.14    1.08
  -7  -5  -2   47.19    1.65
  -7  -5  -2   47.12    1.48
  -7   5   2   47.38    1.75
  -7   5   2   46.94    1.85
  -7   5   2   45.17    1.48
  -7  -5  -2   47.95    1.65
  -7  -5  -2   45.36    1.92
  -7   5   2   44.92    1.69
  -7  -5  -2   44.75    1.87
  -7   5  -2   47.90    1.67
  -7   5  -2   47.76    1.72
  -7  -5   2   47.33    1.67
  -7  -5   2   46.10    1.91
  -7   5  -2   47.79    1.88
  -7  -5   2   48.50    1.51
  -7  -5   2   45.95    1.67
  -7   5  -2   46.01    1.51
  -8   5   2   27.79    1.05
  -8   5   2   29.10    0.91
  -8  -5  -2   29.00    1.02
  -8  -5  -2   28.72    0.92
  -8  -5  -2   28.87    1.03
  -8   5   2   27.62    1.09
  -8   5   2   29.23    1.16
  -8   5  -2   28.23    1.04
  -8  -5   2   26.91    1.14
  -8   5  -2   27.60    1.13
  -8   5  -2   28.58    0.99
  -8  -5   2   28.93    0.90
  -8  -5   2   28.58    1.01
  -8   5  -2   28.15    0.91
  -9  -5  -2   13.80    0.49
  -9   5   2   13.67    0.55
  -9   5   2   12.43    0.52
  -9   5   2   13.19    0.50
  -9  -5  -2   13.88    0.44
  -9   5  -2   12.47    0.54
  -9  -5   2   13.27    0.43
  -9   5  -2   13.36    0.50
  -9  -5   2   13.24    0.48
  -9   5  -2   13.54    0.43
 -10  -5  -2   18.91    0.67
 -10   5  -2   18.74    0.68
 -10  -5   2   18.46    0.66
   0   6   2    0.43    0.12
   0  -6   2    0.36    0.10
   0   6   2    0.33    0.10
   0   6  -2    0.34    0.09
   0   6   2    0.55    0.12
  -1   6   2   51.38    2.38
  -1   6   2   51.22    2.42
  -1   6   2   48.73    2.36
   1  -6   2   47.30    2.39
  -1   6  -2   48.90    2.28
  -1  -6   2   49.28    2.34
  -1  -6   2   46.79    2.35
   1   6   2   46.14    2.31
  -1  -6   2   48.26    2.32
  -1   6  -2   47.17    2.35
   1   6   2   48.49    2.35
  -1   6  -2   49.13    2.32
  -2   6   2   27.99    1.34
  -2   6   2   28.03    1.34
  -2   6   2   28.56    1.36
  -2   6   2   24.84    1.14
  -2   6  -2   27.91    1.39
  -2  -6   2   26.75    1.38
  -2   6  -2   27.62    1.35
  -2   6  -2   27.70    1.37
  -2  -6   2   27.03    1.37
  -2  -6   2   28.75    1.39
  -3   6   2   20.33    0.75
  -3   6   2   20.97    0.87
  -3   6   2   20.33    0.80
  -3  -6  -2   19.37    0.89
  -3   6   2   22.08    1.06
  -3   6   2   21.31    0.68
  -3   6   2   21.42    1.06
  -3  -6  -2   20.56    1.09
  -3   6   2   21.95    1.05
  -3  -6   2   19.82    0.75
  -3   6  -2   22.24    1.08
  -3   6  -2   21.27    1.06
  -3   6  -2   18.98    0.75
  -3  -6   2   21.70    1.06
  -3   6  -2   19.90    0.88
  -3  -6   2   21.26    1.08
  -3   6  -2   22.23    1.05
  -3  -6   2   21.60    1.07
  -3  -6   2   19.56    0.88
  -4  -6  -2  105.46    4.61
  -4  -6  -2  109.21    5.21
  -4   6   2  109.32    5.25
  -4   6   2  111.42    5.17
  -4   6   2  107.99    3.91
  -4   6   2  108.10    4.12
  -4  -6  -2  107.15    5.29
  -4   6   2  113.27    3.53
  -4   6   2  114.46    5.18
  -4   6   2  114.59    4.40
  -4   6   2  108.99    4.29
  -4  -6   2  101.22    3.88
  -4  -6   2  103.65    3.46
  -4  -6   2  112.46    5.24
  -4   6  -2  114.63    5.13
  -4  -6   2  115.04    5.24
  -4   6  -2  113.44    5.16
  -4   6  -2  112.69    5.24
  -4   6  -2  111.07    3.88
  -4   6  -2  105.40    4.58
  -4  -6   2  106.26    5.15
  -4   6  -2  106.46    3.46
  -4  -6   2  107.68    4.59
  -5   6   2   27.23    1.37
  -5   6   2   29.54    1.08
  -5  -6  -2   26.64    1.43
  -5   6   2   28.62    1.43
  -5   6   2   29.00    0.91
  -5   6   2   30.01    1.15
  -5  -6  -2   29.03    1.46
  -5   6   2   26.51    1.39
  -5   6   2   29.30    1.13
  -5  -6  -2   28.58    1.02
  -5  -6  -2   27.45    1.01
  -5  -6  -2   30.07    1.20
  -5   6   2   28.64    1.01
  -5  -6  -2   25.89    1.44
  -5  -6   2   28.44    1.44
  -5   6  -2   28.48    1.45
  -5  -6   2   28.04    1.49
  -5   6  -2   29.36    1.04
  -5   6  -2   28.40    0.94
  -5  -6   2   30.12    1.19
  -5   6  -2   28.26    1.44
  -5  -6   2   28.05    1.04
  -5  -6   2   29.03    1.21
  -5   6  -2   29.78    1.17
  -5   6  -2   28.78    1.46
  -5  -6   2   29.29    1.04
  -5  -6   2   29.39    1.46
  -5  -6   2   30.06    0.94
  -5   6  -2   29.11    1.21
  -6  -6  -2    3.09    0.16
  -6  -6  -2    2.94    0.16
  -6  -6  -2    3.12    0.15
  -6   6   2    3.07    0.16
  -6  -6  -2    2.55    0.27
  -6   6   2    2.85    0.29
  -6  -6  -2    3.00    0.14
  -6   6   2    3.05    0.16
  -6   6   2    3.07    0.12
  -6   6   2    3.13    0.17
  -6   6   2    3.06    0.13
  -6   6  -2    2.36    0.26
  -6   6  -2    3.11    0.17
  -6  -6   2    2.69    0.28
  -6  -6   2    2.88    0.14
  -6  -6   2    3.06    0.15
  -6   6  -2    3.08    0.15
  -6   6  -2    3.26    0.13
  -6  -6   2    3.01    0.14
  -6   6  -2    3.02    0.14
  -6  -6   2    3.03    0.16
  -7  -6  -2   42.51    1.50
  -7   6   2   41.51    1.35
  -7  -6  -2   42.12    1.36
  -7  -6  -2   42.82    1.50
  -7   6   2   41.71    1.59
  -7   6   2   44.38    1.69
  -7  -6  -2   40.80    1.71
  -7  -6   2   42.33    1.48
  -7  -6   2   40.31    1.48
  -7  -6   2   41.50    1.34
  -7   6  -2   41.39    1.52
  -7  -6   2   42.42    1.69
  -7   6  -2   41.49    1.48
  -7   6  -2   42.08    1.67
  -7   6  -2   42.62    1.34
  -8   6   2   22.75    0.90
  -8  -6  -2   23.18    0.76
  -8  -6  -2   21.69    0.96
  -8  -6  -2   24.64    0.84
  -8   6   2   24.79    0.96
  -8   6   2   24.35    0.75
  -8  -6  -2   23.75    0.85
  -8   6  -2   23.47    0.87
  -8  -6   2   23.80    0.85
  -8   6  -2   23.32    0.96
  -8   6  -2   24.07    0.76
  -8  -6   2   24.22    0.76
  -8  -6   2   23.17    0.97
  -9   6   2    2.62    0.13
  -9   6   2    2.29    0.11
  -9  -6  -2    2.63    0.12
  -9  -6  -2    2.71    0.11
  -9   6  -2    2.68    0.10
  -9  -6   2    2.79    0.10
  -9   6  -2    2.49    0.13
  -9   6  -2    2.58    0.12
  -9  -6   2    2.61    0.12
   0   7   2  392.35   18.05
   0   7   2  389.46   17.80
   0   7   2  326.72   15.86
   0  -7   2  389.34   18.18
   0   7  -2  386.68   17.83
   0   7   2  406.01   18.26
  -1   7   2   35.50    1.65
  -1   7   2   34.41    1.66
  -1   7   2   34.55    1.68
  -1   7   2   30.98    1.20
   1   7  -2   35.05    1.63
  -1   7   2   31.87    1.41
  -1   7  -2   30.35    1.32
  -1   7  -2   34.47    1.54
  -1  -7   2   29.29    1.32
   1   7   2   28.08    1.32
  -1  -7   2   36.10    1.59
  -2   7   2   29.87    1.17
  -2   7   2   30.35    1.29
  -2   7   2   30.58    1.10
  -2   7   2   30.88    1.55
  -2   7   2   31.27    1.00
  -2   7   2   32.02    1.53
  -2   7   2   31.95    1.53
  -2   7  -2   29.72    1.55
  -2  -7   2   30.06    1.55
  -2   7  -2   30.20    1.53
  -2  -7   2   33.69    1.56
  -2   7  -2   28.63    1.28
  -2  -7   2   30.83    1.53
  -2  -7   2   29.34    1.29
  -2   7  -2   32.75    1.51
  -3   7   2   30.78    1.50
  -3   7   2   30.52    1.07
  -3   7   2   30.66    1.48
  -3   7   2   30.26    1.49
  -3   7   2   31.02    0.97
  -3  -7  -2   27.70    1.26
  -3   7   2   29.87    1.25
  -3   7   2   29.44    1.14
  -3   7  -2   29.36    1.23
  -3   7  -2   29.21    1.49
  -3   7  -2   30.70    1.46
  -3  -7   2   28.97    1.23
  -3  -7   2   30.72    1.51
  -3   7  -2   28.91    1.05
  -3   7  -2   29.58    1.47
  -3  -7   2   28.14    1.05
  -3  -7   2   28.46    1.47
  -3  -7   2   29.62    1.49
  -4   7   2   29.63    1.58
  -4   7   2   32.41    1.02
  -4  -7  -2   33.07    1.34
  -4   7   2   30.00    1.56
  -4   7   2   33.77    1.28
  -4   7   2   31.85    1.13
  -4   7   2   32.02    1.59
  -4   7   2   31.86    1.21
  -4   7  -2   31.78    1.29
  -4   7  -2   32.37    1.10
  -4  -7   2   30.79    1.00
  -4  -7   2   29.55    1.54
  -4  -7   2   31.62    1.10
  -4   7  -2   28.49    1.55
  -4   7  -2   30.72    1.53
  -4   7  -2   30.63    0.99
  -4  -7   2   31.68    1.59
  -4  -7   2   32.38    1.29
  -4  -7   2   28.69    1.56
  -4   7  -2   30.39    1.54
  -5  -7  -2   28.32    1.56
  -5   7   2   30.56    1.21
  -5   7   2   32.56    1.23
  -5   7   2   31.26    1.15
  -5   7   2   30.22    0.98
  -5   7   2   28.32    1.53
  -5  -7  -2   29.50    1.09
  -5  -7  -2   30.66    1.28
  -5   7   2   31.43    1.08
  -5  -7   2   31.02    1.08
  -5   7  -2   30.90    1.22
  -5  -7   2   30.01    1.26
  -5  -7   2   28.89    0.97
  -5   7  -2   29.56    0.97
  -5   7  -2   30.23    1.08
  -5  -7   2   31.89    1.24
  -5  -7   2   28.47    1.55
  -5   7  -2   30.17    1.26
  -6   7   2   58.14    2.23
  -6  -7  -2   59.38    2.48
  -6   7   2   60.91    2.36
  -6   7   2   60.41    1.89
  -6   7   2   57.29    2.09
  -6  -7  -2   59.98    2.11
  -6   7  -2   62.04    1.88
  -6   7  -2   56.24    2.14
  -6   7  -2   60.91    2.35
  -6  -7   2   59.66    1.88
  -6  -7   2   54.27    2.08
  -6  -7   2   57.31    2.09
  -6   7  -2   60.12    2.09
  -6  -7   2   61.24    2.38
  -7   7   2   37.57    1.47
  -7  -7  -2   39.06    1.58
  -7  -7  -2   38.08    1.25
  -7  -7  -2   40.34    1.39
  -7   7   2   39.59    1.24
  -7   7   2   41.13    1.56
  -7  -7  -2   36.75    1.38
  -7   7  -2   39.27    1.55
  -7   7  -2   36.36    1.41
  -7  -7   2   37.96    1.37
  -7   7  -2   38.71    1.24
  -7  -7   2   39.25    1.57
  -7  -7   2   40.12    1.24
  -7   7  -2   39.24    1.37
  -8   7   2    3.92    0.13
  -8   7   2    3.95    0.18
  -8  -7  -2    3.28    0.18
  -8  -7  -2    3.47    0.15
  -8  -7  -2    3.78    0.15
  -8  -7  -2    4.01    0.15
  -8  -7   2    3.85    0.14
  -8  -7   2    3.32    0.15
  -8  -7   2    3.51    0.17
  -8   7  -2    3.57    0.15
  -8   7  -2    3.74    0.13
  -8   7  -2    3.55    0.17
  -9  -7  -2    3.29    0.12
  -9   7   2    3.20    0.15
  -9  -7   2    3.16    0.11
  -9   7  -2    3.31    0.11
   0   8   2   75.99    3.55
   0   8   2   73.29    3.10
  -1   8   2   15.70    0.87
  -1   8   2   15.78    0.59
  -1   8   2   16.19    0.85
  -1   8   2   15.82    0.86
  -1   8   2   16.35    0.68
  -1   8   2   16.10    0.62
  -1  -8   2   16.06    0.86
  -1  -8   2   15.15    0.68
  -1   8  -2   15.45    0.68
   1   8   2   17.07    0.85
   1   8   2   15.54    0.68
  -2   8   2   68.12    3.22
  -2   8   2   63.59    3.27
  -2   8   2   67.80    2.83
  -2   8   2   66.33    3.23
  -2   8   2   66.59    2.15
  -2   8   2   69.73    2.38
  -2   8   2   68.99    2.52
  -2   8  -2   67.34    2.86
  -2  -8   2   69.03    3.36
  -2  -8   2   69.96    2.87
  -3   8   2    8.87    0.33
  -3   8   2    8.15    0.51
  -3  -8  -2    9.01    0.40
  -3   8   2    8.35    0.35
  -3   8   2    9.11    0.30
  -3   8   2    8.14    0.52
  -3   8   2    8.66    0.37
  -3   8  -2    7.58    0.50
  -3   8  -2    6.85    0.49
  -3   8  -2    8.55    0.36
  -3  -8   2    8.16    0.31
  -3  -8   2    8.29    0.52
  -3  -8   2    8.59    0.37
  -3  -8   2    7.09    0.50
  -3   8  -2    8.51    0.32
  -4   8   2   33.16    1.07
  -4   8   2   34.54    1.18
  -4  -8  -2   34.06    1.40
  -4   8   2   30.05    1.65
  -4   8   2   35.03    1.34
  -4   8   2   33.74    1.26
  -4  -8  -2   31.59    1.70
  -4   8  -2   33.92    1.10
  -4  -8   2   30.95    1.73
  -4  -8   2   34.53    1.42
  -4   8  -2   34.01    1.22
  -4   8  -2   34.94    1.42
  -4  -8   2   33.38    1.22
  -4  -8   2   34.45    1.39
  -4   8  -2   35.40    1.37
  -5   8   2  123.83    4.30
  -5   8   2  121.77    3.89
  -5   8   2  121.83    4.86
  -5  -8  -2  118.79    4.27
  -5  -8  -2  123.37    5.09
  -5   8   2  115.86    4.52
  -5   8  -2  118.63    4.99
  -5  -8   2  118.76    4.88
  -5   8  -2  120.89    3.84
  -5  -8   2  120.22    5.01
  -5   8  -2  116.93    4.25
  -5  -8   2  124.11    4.29
  -5  -8   2  119.94    3.82
  -5   8  -2  122.96    4.83
  -6  -8  -2   23.43    0.83
  -6  -8  -2   23.40    0.97
  -6   8   2   21.95    0.88
  -6   8   2   23.42    0.74
  -6   8   2   22.91    0.94
  -6  -8   2   22.84    0.83
  -6   8  -2   23.81    0.83
  -6   8  -2   23.18    0.94
  -6  -8   2   22.79    0.75
  -6   8  -2   22.30    0.75
  -6  -8   2   23.40    0.95
  -7  -8  -2    5.69    0.26
  -7  -8  -2    5.77    0.23
  -7   8   2    6.01    0.26
  -7  -8  -2    5.30    0.21
  -7   8   2    6.17    0.20
  -7  -8   2    5.76    0.21
  -7  -8   2    5.87    0.26
  -7  -8   2    5.75    0.21
  -7   8  -2    5.72    0.21
  -7   8  -2    5.71    0.20
  -7   8  -2    5.74    0.26
  -8  -8  -2   16.72    0.57
  -8   8   2   17.81    0.71
  -8  -8  -2   17.92    0.62
  -8   8  -2   17.85    0.56
  -8   8  -2   16.96    0.70
  -8  -8   2   17.53    0.56
  -8  -8   2   16.82    0.71
   0   9   2    0.07    0.11
   0   9  -2    0.03    0.06
   0   9   2    0.14    0.07
  -1  -9  -2   26.46    1.43
  -1   9   2   28.63    1.00
  -1   9   2   28.50    1.05
  -1   9   2   28.85    1.17
  -1   9   2   25.84    1.40
   1   9   2   28.66    1.20
  -1  -9   2   29.28    1.20
  -1   9  -2   27.98    1.20
   1   9   2   27.14    1.42
  -2   9   2   12.98    0.45
  -2   9   2   12.28    0.41
  -2  -9  -2   11.62    0.71
  -2   9   2   11.13    0.68
  -2   9   2   12.25    0.48
  -2   9   2   11.87    0.52
   2   9   2   11.61    0.68
  -2   9  -2   13.04    0.53
   2   9   2   11.31    0.53
  -2  -9   2   12.91    0.53
  -2   9  -2   11.68    0.45
  -3   9   2   26.06    1.02
  -3  -9  -2   24.31    1.07
  -3   9   2   24.88    0.96
  -3   9   2   25.44    1.05
  -3   9   2   25.38    0.91
  -3   9   2   25.31    0.82
  -3   9  -2   24.95    0.90
  -3   9  -2   25.33    1.05
  -3  -9   2   23.60    0.90
  -3  -9   2   25.40    1.06
  -3  -9   2   25.34    1.02
  -4   9   2   12.52    0.42
  -4   9   2   12.16    0.46
  -4   9   2   11.79    0.49
  -4   9   2   12.86    0.52
  -4  -9  -2   12.94    0.55
  -4  -9   2   12.59    0.53
  -4   9  -2   11.84    0.51
  -4   9  -2   12.14    0.46
  -4  -9   2   12.24    0.46
  -4   9  -2   12.26    0.53
  -4  -9   2   12.61    0.53
  -5   9   2    5.92    0.21
  -5   9   2    6.08    0.26
  -5  -9  -2    5.79    0.27
  -5   9   2    5.72    0.22
  -5  -9  -2    5.44    0.23
  -5   9   2    5.50    0.24
  -5   9  -2    5.71    0.21
  -5  -9   2    5.93    0.27
  -5   9  -2    6.13    0.27
  -5  -9   2    5.58    0.22
  -5  -9   2    5.97    0.24
  -5   9  -2    5.69    0.23
  -6   9   2   59.97    1.85
  -6  -9  -2   56.40    2.42
  -6  -9  -2   57.97    2.07
  -6  -9  -2   59.20    2.35
  -6  -9   2   59.07    2.38
  -6  -9   2   61.58    2.09
  -6   9  -2   57.59    1.88
  -6   9  -2   59.19    2.09
  -6   9  -2   58.50    2.35
  -6  -9   2   59.35    1.89
  -7  -9  -2    7.35    0.32
  -7   9   2    7.49    0.24
  -7   9   2    7.34    0.31
  -7  -9   2    7.28    0.25
  -7   9  -2    7.14    0.31
  -7  -9   2    7.55    0.32
  -7   9  -2    7.48    0.25
   0  10   2   12.22    0.52
   0  10  -2   12.06    0.52
   0 -10   2   11.19    0.53
   0  10   2   12.09    0.45
   0  10   2   11.98    0.47
  -1  10   2   43.85    1.57
  -1  10   2   42.93    1.66
  -1  10   2   46.60    1.84
   1  10  -2   43.02    1.85
  -1  10  -2   42.32    1.81
   1  10   2   43.79    1.81
  -1 -10   2   43.51    1.81
  -2  10   2    7.19    0.27
  -2  10   2    6.65    0.25
  -2  10   2    7.32    0.30
  -2 -10  -2    6.75    0.33
  -2  10   2    6.69    0.28
  -2 -10   2    7.61    0.34
   2  10   2    7.17    0.34
  -2 -10   2    6.99    0.32
  -2  10  -2    7.11    0.29
  -2  10  -2    7.71    0.33
  -3  10   2    7.48    0.32
  -3  10   2    6.81    0.30
  -3  10   2    7.81    0.28
  -3 -10  -2    7.86    0.35
  -3  10   2    7.02    0.26
   3  10   2    7.24    0.35
  -3 -10   2    7.67    0.34
  -3 -10   2    7.04    0.33
  -3  10  -2    8.06    0.33
  -3  10  -2    7.44    0.29
  -3 -10   2    7.06    0.29
  -4  10   2   20.34    0.81
  -4 -10  -2   20.77    0.85
  -4  10   2   19.50    0.65
  -4  10   2   19.52    0.72
  -4 -10   2   19.98    0.83
  -4 -10   2   20.24    0.73
  -4  10  -2   20.77    0.73
  -4 -10   2   20.03    0.85
  -4  10  -2   20.30    0.82
  -5 -10  -2   10.16    0.39
  -5 -10  -2   10.33    0.44
  -5 -10  -2   10.45    0.45
  -5  10   2   10.55    0.35
  -5  10   2   10.57    0.44
  -5 -10   2   10.88    0.40
  -5  10  -2   11.44    0.40
  -5 -10   2   10.61    0.46
  -5  10  -2   10.40    0.36
  -5  10  -2   10.56    0.45
  -6 -10  -2    7.13    0.27
  -6 -10  -2    7.26    0.31
  -6  10   2    7.15    0.30
  -6  10   2    7.14    0.24
  -6 -10   2    7.10    0.30
  -6 -10   2    6.62    0.24
  -6  10  -2    7.01    0.29
  -6  10  -2    6.91    0.23
   0  11   2    1.37    0.10
   0  11   2    1.37    0.10
   0 -11   2    1.37    0.13
   0  11  -2    1.43    0.11
   0  11   2    1.47    0.09
  -1  11   2   41.33    1.45
   1  11  -2   40.44    1.71
   1  11   2   40.77    1.63
  -1 -11   2   44.48    1.82
  -1  11  -2   45.02    1.82
   1  11   2   43.67    1.82
  -2  11   2   10.26    0.44
  -2  11   2   10.78    0.39
  -2 -11  -2   10.41    0.47
  -2 -11   2   10.44    0.46
   2  11   2   10.80    0.47
  -2  11  -2   10.87    0.40
   2  11   2   10.28    0.42
  -2  11  -2   10.77    0.46
  -3 -11  -2   13.59    0.55
  -3  11   2   12.22    0.42
  -3  11   2   12.10    0.52
  -3  11   2   12.97    0.46
  -3 -11  -2   12.59    0.53
  -3  11  -2   12.76    0.45
  -3 -11   2   11.18    0.51
   3  11   2   12.72    0.53
  -3 -11   2   12.27    0.45
  -3  11  -2   12.49    0.51
  -3  11  -2   12.38    0.51
  -4 -11  -2   16.94    0.69
  -4  11   2   16.36    0.58
  -4 -11  -2   16.44    0.68
  -4  11   2   16.23    0.66
  -4  11   2   16.06    0.53
   4  11   2   15.49    0.70
  -4  11  -2   16.76    0.67
  -4 -11   2   16.33    0.59
  -4  11  -2   16.95    0.59
  -5  11   2    4.99    0.17
  -5  11   2    5.15    0.22
  -5 -11  -2    5.18    0.23
  -5 -11   2    5.16    0.19
  -5  11  -2    4.89    0.19
  -5 -11   2    5.03    0.22
  -5  11  -2    5.17    0.22
   0  12   2    1.48    0.09
   0  12  -2    1.69    0.10
   0 -12   2    1.56    0.11
   0  12   2    1.56    0.08
  -1 -12  -2    4.72    0.22
  -1  12   2    4.71    0.18
   1  12  -2    4.60    0.22
  -1  12   2    4.35    0.20
   1 -12   2    4.70    0.22
  -1 -12   2    4.93    0.22
   1  12   2    4.97    0.22
  -1  12  -2    4.46    0.19
   1  12   2    4.78    0.19
  -1  12  -2    4.90    0.22
  -2 -12  -2    6.96    0.29
  -2  12   2    6.13    0.27
  -2  12   2    6.75    0.24
   2  12  -2    6.14    0.29
  -2  12  -2    6.49    0.26
  -2 -12   2    6.87    0.30
  -2  12  -2    6.99    0.29
   2  12   2    7.15    0.30
  -3 -12  -2    7.08    0.31
  -3  12  -2    6.91    0.29
   3  12   2    7.01    0.30
  -3  12  -2    6.66    0.25
   0   0   3   -0.01    0.05
   0   0   3    0.03    0.04
   0   0  -3    0.03    0.05
   0   0   3    0.01    0.05
   0   0  -3    0.01    0.05
   0   0  -3    0.11    0.05
   0   0   3    0.11    0.05
   0   0   3    0.12    0.04
   0   0   3    0.16    0.05
   0   0   3    0.12    0.04
   1   0  -3    0.40    0.05
  -1   0  -3    0.36    0.07
  -1   0   3    0.33    0.05
  -1   0   3    0.65    0.09
  -1   0   3    0.39    0.05
   1   0   3    0.39    0.07
  -1   0   3    0.36    0.05
   1   0   3    0.67    0.10
   1   0  -3    0.39    0.05
  -1   0   3    0.39    0.05
   1   0   3    0.36    0.07
  -1   0   3    0.34    0.05
  -1   0   3    0.32    0.05
   1   0   3    0.66    0.10
  -1   0   3    0.37    0.05
  -1   0  -3    0.60    0.10
  -1   0  -3    0.69    0.11
  -1   0  -3    0.37    0.09
  -2   0  -3   -0.11    0.08
  -2   0  -3   -0.15    0.06
  -2   0  -3   -0.03    0.08
  -2   0  -3    0.02    0.10
   2   0   3    0.00    0.08
  -2   0   3   -0.20    0.06
   2   0   3    0.03    0.09
   2   0   3   -0.16    0.06
   2   0   3   -0.12    0.05
  -2   0   3   -0.10    0.06
  -3   0  -3   24.00    1.12
  -3   0   3   24.37    1.11
  -3   0  -3   22.38    1.10
   3   0   3   23.02    1.10
  -3   0  -3   24.02    1.14
   3   0   3   21.60    1.13
   3   0   3   23.42    1.10
  -3   0  -3   23.58    1.10
  -3   0   3   23.51    1.12
   3   0   3   21.03    1.12
   4   0   3    0.14    0.08
  -4   0  -3    0.15    0.09
  -4   0  -3    0.14    0.09
  -4   0   3    0.18    0.06
  -4   0  -3    0.10    0.11
  -5   0  -3    0.07    0.09
  -5   0  -3    0.06    0.09
  -5   0   3    0.05    0.09
  -6   0  -3    8.61    0.34
  -6   0   3    8.78    0.37
  -6   0   3    8.85    0.38
  -6   0  -3    9.06    0.33
  -6   0   3    8.93    0.36
  -6   0  -3    9.91    0.51
  -6   0   3    8.79    0.34
  -6   0  -3    8.43    0.39
  -6   0  -3    8.78    0.30
  -6   0   3    8.71    0.29
  -6   0  -3    9.81    0.52
  -7   0  -3    3.95    0.17
  -7   0  -3    3.81    0.17
  -7   0   3    3.98    0.19
  -7   0  -3    3.62    0.29
  -7   0   3    3.95    0.17
  -7   0   3    4.02    0.18
  -7   0   3    3.96    0.20
  -7   0  -3    3.68    0.15
  -7   0   3    4.05    0.14
  -7   0  -3    3.95    0.18
  -7   0  -3    3.40    0.17
  -7   0  -3    3.67    0.29
  -8   0  -3    4.40    0.20
  -8   0   3    4.60    0.23
  -8   0  -3    4.76    0.19
  -8   0   3    4.69    0.21
  -8   0  -3    4.31    0.20
  -8   0  -3    4.50    0.17
  -8   0   3    4.53    0.20
  -8   0   3    4.50    0.16
  -8   0   3    4.78    0.22
  -9   0  -3    2.94    0.14
  -9   0  -3    2.87    0.14
  -9   0   3    2.81    0.15
  -9   0   3    2.77    0.16
  -9   0   3    2.87    0.14
  -9   0  -3    2.82    0.12
  -9   0  -3    2.77    0.12
 -10   0   3    3.79    0.18
 -10   0   3    3.99    0.17
 -10   0   3    3.49    0.16
 -10   0  -3    3.63    0.16
 -10   0  -3    3.77    0.16
  -2  -1  -3  581.45   28.37
  -2  -1  -3  632.19   29.86
  -2  -1  -3  638.96   30.37
  -2  -1  -3  635.77   28.39
   2  -1   3  622.72   29.86
   2  -1   3  642.57   30.36
   2  -1   3  665.40   28.40
   2  -1   3  690.38   28.43
   2   1   3  638.17   28.66
  -2   1  -3  661.14   28.66
   2   1   3  643.10   28.65
  -2   1  -3  660.09   28.65
  -2   1  -3  664.71   30.65
   2   1   3  621.82   30.13
   2   1   3  623.53   30.64
   3   1  -3  459.23   20.61
  -3  -1  -3  467.69   20.78
  -3   1   3  486.82   21.77
   3  -1   3  443.03   22.19
  -3  -1  -3  474.70   20.80
   3  -1   3  416.82   21.82
  -3   1   3  449.77   22.06
  -3  -1  -3  487.49   21.91
   3  -1   3  471.48   20.77
   3  -1   3  461.76   20.79
  -3  -1  -3  502.97   22.29
  -3  -1   3  451.10   20.44
  -3  -1   3  453.61   21.97
  -3   1  -3  471.49   20.59
   3   1   3  468.24   20.62
  -3  -1   3  456.21   20.45
  -3   1  -3  480.25   21.57
   3   1   3  447.39   22.06
  -3   1  -3  465.45   21.72
   3   1   3  474.08   20.65
  -3   1  -3  480.41   22.09
  -3   1  -3  453.64   20.61
   3   1   3  441.97   21.69
  -4  -1  -3  199.13    9.26
  -4   1   3  205.62    9.07
   4   1  -3  181.93    8.42
  -4  -1  -3  182.78    8.48
  -4  -1  -3  200.27    9.08
  -4   1   3  174.38    9.01
  -4   1  -3  203.23    9.31
  -4  -1   3  185.71    8.97
  -4   1  -3  177.92    8.52
  -4   1  -3  199.08    9.14
  -4   1  -3  200.89    9.00
  -4  -1   3  187.45    9.17
  -4  -1   3  181.24    8.46
  -4  -1   3  185.37    8.47
  -4  -1   3  200.92    9.14
  -4  -1   3  187.29    9.13
  -4  -1   3  197.46    8.98
  -5  -1  -3   24.41    1.24
  -5   1   3   25.67    1.25
  -5  -1  -3   25.80    1.26
  -5  -1   3   23.77    1.16
  -5  -1   3   23.94    1.14
  -5  -1   3   23.49    1.20
  -5  -1   3   24.51    1.16
  -5   1  -3   24.91    1.20
  -5   1  -3   24.58    1.22
  -5  -1   3   25.18    1.14
  -6   1   3   76.20    2.75
  -6   1   3   73.29    2.42
  -6   1   3   77.85    2.84
  -6   1   3   73.35    2.67
  -6   1   3   77.28    2.97
  -6   1   3   77.29    3.01
  -6   1   3   78.94    3.60
  -6  -1  -3   73.36    3.17
  -6  -1  -3   73.98    2.70
  -6  -1  -3   78.02    3.60
  -6  -1  -3   75.55    2.41
  -6  -1  -3   72.86    2.75
  -6  -1  -3   79.57    3.67
  -6   1  -3   76.25    2.41
  -6  -1   3   75.95    2.67
  -6  -1   3   76.65    2.43
  -6  -1   3   77.09    3.00
  -6   1  -3   75.36    2.74
  -6   1  -3   74.88    3.65
  -6   1  -3   77.44    2.70
  -6  -1   3   74.64    2.74
  -6   1  -3   74.05    3.17
  -6   1  -3   78.94    3.59
  -6   1  -3   70.73    2.83
  -6  -1   3   77.41    2.83
  -7  -1  -3   20.53    0.72
  -7  -1  -3   20.06    0.64
  -7  -1  -3   19.38    0.71
  -7   1   3   20.77    0.76
  -7   1   3   20.31    0.63
  -7  -1  -3   19.26    0.82
  -7  -1  -3   18.14    1.00
  -7  -1  -3   20.10    0.73
  -7   1   3   19.98    0.81
  -7  -1  -3   18.72    1.02
  -7   1   3   18.85    0.71
  -7   1   3   20.27    0.74
  -7  -1   3   20.33    0.81
  -7   1  -3   20.19    0.73
  -7   1  -3   19.30    0.71
  -7  -1   3   19.60    0.63
  -7   1  -3   18.96    0.71
  -7   1  -3   18.29    1.00
  -7  -1   3   20.61    0.76
  -7  -1   3   20.30    0.74
  -7  -1   3   20.56    0.72
  -7   1  -3   18.94    0.82
  -7   1  -3   18.73    1.01
  -7   1  -3   20.08    0.64
  -8  -1  -3   63.31    2.26
  -8  -1  -3   63.14    2.23
  -8   1   3   61.53    2.48
  -8  -1  -3   61.78    1.99
  -8   1   3   62.72    2.27
  -8   1   3   62.89    2.34
  -8  -1  -3   64.34    2.21
  -8   1   3   58.89    2.20
  -8  -1   3   63.71    2.28
  -8  -1   3   62.12    2.50
  -8   1  -3   61.48    2.24
  -8   1  -3   64.24    2.28
  -8   1  -3   64.69    2.00
  -8   1  -3   60.15    2.21
  -8  -1   3   60.84    2.01
  -8  -1   3   64.39    2.22
  -9  -1  -3   23.54    0.81
  -9   1   3   23.15    0.85
  -9  -1  -3   22.54    0.74
  -9  -1  -3   22.65    0.84
  -9   1   3   23.30    0.92
  -9   1   3   20.84    0.81
  -9  -1  -3   23.26    0.82
  -9  -1   3   22.49    0.91
  -9   1  -3   22.92    0.79
  -9  -1   3   22.23    0.83
  -9   1  -3   21.00    0.80
  -9   1  -3   22.17    0.72
  -9  -1   3   23.06    0.81
  -9   1  -3   22.80    0.83
 -10   1   3   13.43    0.56
 -10  -1  -3   13.62    0.50
 -10  -1  -3   13.24    0.51
 -10   1   3   13.78    0.52
 -10  -1  -3   14.55    0.45
 -10  -1   3   13.29    0.56
 -10  -1   3   13.22    0.50
 -10   1  -3   13.78    0.51
 -10  -1   3   13.79    0.51
 -10   1  -3   14.11    0.44
  -1   2   3   48.93    2.00
  -1   2   3   43.45    2.08
  -1  -2  -3   46.60    2.03
   1  -2   3   46.77    2.03
   1  -2   3   42.71    2.12
  -1   2   3   40.68    2.09
  -1   2   3   46.43    2.12
   1  -2   3   45.99    2.03
   1   2  -3   46.17    2.01
  -1  -2  -3   43.54    2.14
  -1  -2  -3   41.49    2.10
  -1  -2  -3   46.17    2.03
  -1   2   3   41.60    2.12
  -1   2   3   46.35    2.00
  -1   2   3   44.52    2.15
   1  -2   3   43.03    2.10
   1  -2   3   42.57    2.14
   1   2  -3   46.56    2.01
  -1  -2   3   39.77    2.10
  -1   2  -3   41.99    2.14
   1   2   3   46.02    2.03
   1  -2  -3   47.94    2.01
  -1  -2   3   41.30    2.13
   1  -2  -3   47.29    2.01
  -1  -2   3   46.40    2.02
  -1   2  -3   45.97    2.04
  -1   2  -3   42.61    2.08
   1   2   3   46.48    2.03
  -1   2  -3   45.19    2.03
  -1   2  -3   43.13    2.11
   1   2   3   45.07    2.14
  -1  -2   3   43.53    2.14
  -1  -2   3   46.13    2.14
   1   2   3   45.80    2.11
  -1  -2   3   45.99    2.02
  -1  -2   3   45.09    2.10
  -2   2   3   24.60    1.15
   2  -2   3   24.80    1.25
  -2   2   3   26.16    1.22
   2  -2   3   25.98    1.21
   2  -2   3   22.09    1.21
   2   2  -3   25.30    1.17
  -2  -2  -3   29.30    1.21
  -2  -2  -3   27.94    1.25
  -2   2   3   25.26    1.16
  -2   2   3   25.99    1.20
  -2   2   3   23.91    1.20
  -2  -2  -3   26.88    1.23
  -2  -2  -3   27.08    1.21
   2  -2   3   23.75    1.23
   2  -2   3   26.24    1.21
   2   2  -3   26.21    1.18
  -2   2   3   23.49    1.22
  -2   2   3   24.58    1.22
  -2  -2   3   25.99    1.22
   2   2   3   29.26    1.22
  -2   2  -3   26.05    1.25
   2  -2  -3   26.40    1.16
   2  -2  -3   25.57    1.16
  -2   2  -3   25.94    1.21
  -2   2  -3   25.57    1.21
  -2  -2   3   25.52    1.25
  -2  -2   3   25.81    1.24
  -2   2  -3   25.61    1.23
  -2  -2   3   23.52    1.24
   2   2   3   26.33    1.21
   2   2   3   26.58    1.25
  -2  -2   3   22.53    1.21
   2   2   3   25.49    1.23
  -2  -2   3   25.27    1.18
  -2   2  -3   24.91    1.21
  -2  -2   3   24.59    1.17
   3  -2   3    5.74    0.37
  -3   2   3    5.95    0.30
   3   2  -3    6.05    0.33
  -3   2   3    6.04    0.31
  -3  -2  -3    6.61    0.36
  -3   2   3    6.26    0.31
  -3  -2  -3    6.19    0.37
  -3  -2  -3    6.32    0.37
  -3   2   3    6.38    0.34
  -3   2   3    6.47    0.31
  -3   2   3    6.02    0.30
   3  -2   3    6.03    0.36
  -3   2   3    6.58    0.31
   3   2  -3    5.98    0.33
  -3  -2  -3    6.66    0.35
  -3   2  -3    6.36    0.37
   3  -2  -3    6.02    0.30
   3   2   3    6.05    0.34
   3  -2  -3    6.28    0.30
   3   2   3    6.31    0.37
  -3  -2   3    5.85    0.33
  -3  -2   3    5.70    0.32
  -3  -2   3    6.40    0.33
  -3  -2   3    5.96    0.32
   3   2   3    5.84    0.36
  -3   2  -3    6.54    0.34
  -3  -2   3    6.33    0.35
   3   2   3    6.41    0.38
  -3   2  -3    5.95    0.37
  -3   2  -3    6.26    0.35
  -3   2  -3    6.62    0.35
  -3  -2   3    6.72    0.33
  -3  -2   3    6.23    0.33
  -4   2   3  187.31    8.62
  -4   2   3  186.13    8.48
  -4   2   3  179.93    8.48
  -4  -2  -3  196.69    8.81
  -4  -2  -3  194.53    8.70
  -4   2   3  165.09    8.03
  -4   2   3  177.84    8.62
  -4  -2  -3  166.78    8.10
  -4  -2   3  181.50    8.65
  -4  -2   3  196.74    8.55
   4  -2  -3  152.85    7.97
  -4  -2   3  171.20    8.46
  -4   2  -3  188.26    8.60
  -4  -2   3  168.95    8.59
  -4  -2   3  183.99    8.69
  -4   2  -3  190.40    8.75
  -4   2  -3  193.32    8.56
  -5   2   3    8.46    0.48
  -5  -2  -3    8.43    0.47
  -5  -2  -3    8.22    0.48
  -5  -2   3    7.93    0.46
  -5  -2   3    8.18    0.42
  -5   2  -3    7.91    0.46
  -5  -2   3    8.51    0.42
  -5   2  -3    8.43    0.47
  -5   2  -3    7.84    0.46
  -6   2   3   66.98    3.15
  -6  -2  -3   67.29    3.15
  -6   2   3   66.17    2.12
  -6  -2  -3   65.50    2.34
  -6  -2  -3   62.03    2.39
  -6  -2  -3   67.19    3.21
  -6   2   3   68.08    2.48
  -6   2   3   69.40    2.59
  -6  -2  -3   64.53    2.77
  -6   2   3   66.29    2.40
  -6  -2  -3   62.82    2.10
  -6   2   3   67.42    2.62
  -6   2  -3   67.48    3.16
  -6  -2   3   62.93    2.67
  -6  -2   3   66.75    3.16
  -6  -2   3   62.85    2.35
  -6  -2   3   65.58    2.14
  -6   2  -3   66.35    2.11
  -6   2  -3   70.19    3.22
  -6   2  -3   65.32    2.35
  -6   2  -3   62.42    2.63
  -6   2  -3   67.02    2.41
  -6  -2   3   67.37    3.11
  -6  -2   3   69.12    2.41
  -6  -2   3   67.57    2.35
  -6  -2   3   70.47    2.64
  -7  -2  -3  206.86    7.23
  -7  -2  -3  196.32    7.35
  -7   2   3  192.08    9.47
  -7   2   3  210.46    8.05
  -7  -2  -3  195.28    8.44
  -7  -2  -3  208.70    7.23
  -7   2   3  207.47    7.43
  -7  -2  -3  190.41    9.66
  -7   2   3  210.71    7.69
  -7   2   3  209.14    8.14
  -7  -2  -3  210.42    6.48
  -7  -2  -3  195.61    9.50
  -7   2   3  205.91    6.46
  -7   2  -3  206.91    7.31
  -7  -2   3  180.00    7.97
  -7   2  -3  193.01    7.46
  -7  -2   3  202.29    7.99
  -7   2  -3  196.37    6.37
  -7  -2   3  208.33    7.29
  -7   2  -3  189.31    7.91
  -7  -2   3  210.56    7.11
  -7  -2   3  197.93    6.35
  -7   2  -3  207.91    7.08
  -8  -2  -3   33.53    1.17
  -8   2   3   31.47    1.03
  -8  -2  -3   31.83    1.20
  -8   2   3   32.38    1.31
  -8  -2  -3   32.65    1.16
  -8  -2  -3   32.56    1.05
  -8   2   3   32.98    1.24
  -8   2   3   33.75    1.20
  -8  -2   3   31.86    1.19
  -8  -2   3   32.91    1.31
  -8  -2   3   31.30    1.03
  -8   2  -3   32.20    1.15
  -8   2  -3   33.02    1.04
  -8   2  -3   32.89    1.19
  -8  -2   3   32.81    1.16
  -9  -2  -3    1.81    0.09
  -9   2   3    1.79    0.12
  -9  -2  -3    1.71    0.11
  -9   2   3    1.88    0.12
  -9  -2  -3    1.90    0.11
  -9   2   3    1.85    0.13
  -9  -2  -3    1.98    0.10
  -9   2  -3    1.69    0.09
  -9  -2   3    1.67    0.06
  -9  -2   3    1.68    0.11
  -9   2  -3    1.97    0.11
  -9  -2   3    1.72    0.12
  -9  -2   3    1.76    0.11
 -10   2   3    4.95    0.23
 -10  -2  -3    5.32    0.21
 -10   2   3    5.40    0.22
 -10  -2  -3    5.44    0.18
 -10  -2   3    5.15    0.21
 -10  -2   3    5.32    0.21
 -10   2  -3    5.37    0.22
 -10   2  -3    5.29    0.18
   0   3  -3  939.78   40.62
   0   3  -3  912.34   42.75
   0  -3   3  917.48   40.61
   0   3  -3 1000.00   40.69
   0  -3  -3  809.81   42.67
   0   3  -3  879.28   43.44
   0  -3  -3  862.84   43.41
   0   3   3  917.78   40.58
   0  -3   3  987.33   40.68
   0  -3  -3  932.76   40.58
  -1   3   3   18.77    0.88
   1   3  -3   15.92    0.87
   1  -3   3   17.90    0.88
  -1   3   3   18.54    0.87
   1  -3   3   18.32    0.88
  -1  -3  -3   18.42    0.87
   1  -3   3   17.90    0.87
  -1   3   3   15.95    0.86
  -1  -3  -3   17.74    0.89
   1   3  -3   18.34    0.87
   1  -3   3   19.12    0.90
  -1  -3  -3   19.25    0.88
   1  -3   3   18.51    0.88
  -1  -3  -3   17.43    0.88
  -1   3   3   18.00    0.85
   1   3  -3   18.50    0.87
  -1   3   3   18.28    0.85
  -1   3   3   18.31    0.87
  -1   3   3   16.50    0.88
   1   3  -3   16.19    0.89
   1   3   3   18.69    0.90
  -1  -3   3   19.36    0.92
  -1   3  -3   18.93    0.91
  -1  -3   3   18.05    0.92
  -1  -3   3   18.00    0.89
  -1   3  -3   18.98    0.93
  -1  -3   3   18.56    0.91
   1   3   3   19.12    0.90
  -1   3  -3   18.06    0.91
  -1   3  -3   18.25    0.89
   1   3   3   18.44    0.92
   1  -3  -3   18.70    0.88
   1   3   3   18.56    0.91
  -1  -3   3   18.36    0.90
  -1   3  -3   18.12    0.90
   2  -3   3  272.96   12.01
  -2   3   3  258.24   12.03
  -2   3   3  271.00   12.95
   2  -3   3  246.40   12.81
   2  -3   3  267.12   12.95
  -2   3   3  272.53   12.73
   2   3  -3  292.86   12.01
  -2  -3  -3  289.67   12.02
  -2  -3  -3  287.33   12.02
   2  -3   3  284.88   12.02
  -2   3   3  251.15   12.71
  -2   3   3  268.83   12.72
  -2   3   3  260.26   12.07
  -2  -3  -3  288.38   12.85
   2  -3   3  266.26   12.76
   2   3  -3  270.92   11.99
  -2  -3  -3  272.47   13.06
  -2   3   3  252.92   12.91
  -2  -3   3  281.62   12.45
   2   3   3  286.21   12.46
  -2  -3   3  274.75   13.25
  -2  -3   3  282.31   13.45
   2   3   3  263.67   13.50
  -2  -3   3  270.34   12.45
  -2  -3   3  285.04   13.52
  -2   3  -3  291.55   13.52
   2   3   3  286.98   13.31
   2  -3  -3  276.93   12.50
  -2   3  -3  281.43   12.45
   2  -3  -3  269.87   12.46
   2   3   3  294.06   12.46
  -2   3  -3  273.17   12.45
  -2   3  -3  288.49   13.31
  -2   3  -3  286.98   13.15
  -3   3   3   82.92    3.71
   3  -3   3   75.98    3.60
  -3  -3  -3   84.98    3.74
  -3   3   3   82.27    3.86
  -3   3   3   85.00    3.80
  -3  -3  -3   78.32    3.60
  -3   3   3   75.21    3.76
  -3   3   3   75.01    3.54
  -3   3   3   75.66    3.70
  -3  -3  -3   76.20    3.60
  -3  -3  -3   80.61    3.80
  -3  -3   3   81.97    3.81
  -3   3  -3   72.13    3.59
  -3   3  -3   83.00    3.80
  -3   3  -3   82.78    3.71
  -3  -3   3   81.20    3.79
   3   3   3   74.81    3.60
   3  -3  -3   76.15    3.54
  -3  -3   3   80.75    3.75
  -3   3  -3   80.70    3.74
  -4   3   3   23.87    1.13
  -4   3   3   22.98    1.10
  -4   3   3   21.53    1.08
  -4  -3  -3   23.49    1.15
  -4   3   3   23.02    1.08
  -4   3   3   21.39    1.10
  -4  -3  -3   23.20    1.13
  -4  -3   3   23.05    1.16
  -4   3  -3   23.57    1.13
  -4   3  -3   23.20    1.14
  -4  -3   3   22.38    1.13
  -4   3  -3   23.16    1.16
  -4  -3   3   22.69    1.11
  -5   3   3   38.51    1.57
  -5   3   3   39.40    1.39
  -5   3   3   39.08    1.48
  -5  -3  -3   40.89    1.94
  -5   3   3   41.04    1.91
  -5   3   3   40.81    1.55
  -5  -3  -3   36.50    1.64
  -5  -3  -3   40.83    1.91
  -5   3   3   37.83    1.25
  -5  -3   3   39.20    1.91
  -5  -3   3   37.70    1.42
  -5   3  -3   36.23    1.38
  -5  -3   3   40.17    1.85
  -5  -3   3   37.69    1.37
  -5   3  -3   40.82    1.88
  -5  -3   3   38.53    1.38
  -5  -3   3   38.47    1.24
  -5  -3   3   39.86    1.55
  -5   3  -3   38.23    1.62
  -5   3  -3   42.09    1.92
  -5   3  -3   39.83    1.88
  -5  -3   3   37.20    1.57
  -5  -3   3   39.40    1.88
  -6  -3  -3   23.10    1.16
  -6   3   3   23.48    0.90
  -6   3   3   22.52    0.86
  -6  -3  -3   21.99    0.81
  -6  -3  -3   22.38    0.94
  -6   3   3   22.34    1.15
  -6  -3  -3   21.94    1.14
  -6   3   3   22.89    0.72
  -6   3   3   22.77    0.91
  -6   3   3   21.87    0.83
  -6  -3  -3   21.49    0.73
  -6  -3   3   22.90    0.89
  -6   3  -3   20.70    0.89
  -6  -3   3   21.37    0.90
  -6   3  -3   21.74    0.92
  -6  -3   3   22.13    1.06
  -6  -3   3   22.65    0.81
  -6  -3   3   21.46    0.78
  -6   3  -3   21.92    1.12
  -6   3  -3   22.72    0.71
  -6  -3   3   21.57    1.08
  -6   3  -3   22.37    1.12
  -6   3  -3   22.45    1.11
  -6  -3   3   21.21    1.12
  -6  -3   3   22.25    0.79
  -6  -3   3   21.58    0.71
  -6   3  -3   22.57    0.79
  -7  -3  -3    7.22    0.29
  -7  -3  -3    7.37    0.26
  -7   3   3    7.45    0.33
  -7   3   3    7.21    0.24
  -7  -3  -3    7.33    0.29
  -7   3   3    7.49    0.32
  -7   3   3    7.27    0.31
  -7  -3  -3    6.81    0.45
  -7   3   3    6.80    0.47
  -7  -3  -3    7.30    0.32
  -7   3   3    7.35    0.30
  -7   3  -3    7.27    0.29
  -7   3  -3    7.51    0.30
  -7  -3   3    7.11    0.32
  -7   3  -3    7.24    0.25
  -7  -3   3    7.25    0.30
  -7   3  -3    6.93    0.32
  -7   3  -3    6.53    0.44
  -7  -3   3    7.67    0.33
  -7  -3   3    7.85    0.25
  -7  -3   3    7.91    0.29
  -8  -3  -3    1.34    0.10
  -8   3   3    1.56    0.13
  -8   3   3    1.39    0.11
  -8   3   3    1.52    0.12
  -8   3   3    1.61    0.06
  -8  -3  -3    1.57    0.11
  -8  -3  -3    1.49    0.10
  -8  -3   3    1.58    0.11
  -8   3  -3    1.54    0.11
  -8  -3   3    1.43    0.13
  -8   3  -3    1.28    0.11
  -8  -3   3    1.55    0.11
  -8  -3   3    1.54    0.08
  -8   3  -3    1.55    0.09
  -8   3  -3    1.53    0.09
  -9   3   3   13.18    0.50
  -9  -3  -3   13.04    0.48
  -9   3   3   12.80    0.54
  -9  -3  -3   13.30    0.47
  -9   3   3   12.93    0.51
  -9  -3  -3   12.89    0.43
  -9  -3   3   11.93    0.47
  -9   3  -3   12.76    0.41
  -9  -3   3   12.39    0.40
  -9   3  -3   12.63    0.47
  -9  -3   3   12.73    0.46
 -10  -3  -3    2.04    0.09
 -10   3   3    2.02    0.11
 -10   3   3    2.07    0.10
 -10  -3  -3    2.15    0.10
 -10  -3   3    2.13    0.10
 -10   3  -3    2.17    0.11
 -10   3  -3    2.20    0.08
 -10  -3   3    2.16    0.11
   0  -4   3  256.24   11.24
   0   4   3  256.25   11.95
   0   4  -3  257.82   11.24
   0   4   3  254.38   12.21
   0  -4   3  248.37   12.14
   0   4   3  249.08   11.22
   0   4  -3  245.38   11.84
   0  -4   3  260.29   12.02
   0   4  -3  248.59   11.23
   0  -4   3  267.26   12.25
   0   4  -3  244.23   12.08
   0   4   3  255.01   11.22
   0  -4  -3  256.96   11.22
   0  -4  -3  249.53   11.22
   0  -4   3  248.90   11.23
   0   4  -3  248.63   11.85
  -1   4   3  376.59   17.01
  -1  -4  -3  371.87   15.97
   1  -4   3  364.26   17.15
  -1   4   3  347.73   15.94
  -1  -4  -3  337.06   16.94
  -1   4   3  364.40   16.94
   1  -4   3  350.90   15.97
  -1   4   3  379.48   17.27
   1   4  -3  362.14   15.96
   1  -4   3  352.46   17.04
   1  -4   3  354.51   15.97
   1   4  -3  363.22   15.97
  -1  -4  -3  354.87   15.97
  -1  -4  -3  358.38   17.26
   1  -4   3  369.06   17.31
  -1   4  -3  362.25   16.25
   1   4   3  356.39   16.24
  -1  -4   3  372.48   17.35
   1   4   3  373.78   17.35
  -1   4  -3  371.14   17.61
   1  -4  -3  359.05   16.23
  -1  -4   3  370.77   17.55
  -1  -4   3  386.35   17.64
  -1   4  -3  367.63   17.10
   1   4   3  369.63   16.25
  -1   4  -3  362.26   17.34
  -1  -4   3  350.90   16.24
   1   4   3  391.83   17.66
  -1  -4   3  355.12   16.26
  -1   4  -3  353.44   16.25
  -2   4   3  131.75    6.10
   2  -4   3  117.06    5.75
  -2   4   3  133.94    6.10
  -2  -4  -3  127.27    6.01
  -2  -4  -3  132.27    6.11
  -2  -4  -3  122.67    5.76
  -2  -4  -3  125.52    5.76
  -2   4   3  135.65    6.27
  -2  -4   3  129.79    6.28
  -2   4  -3  133.32    6.19
  -2   4  -3  138.75    6.10
  -2  -4   3  140.16    6.20
  -2  -4   3  122.52    5.82
  -2  -4   3  131.91    6.26
  -2   4  -3  126.55    5.84
  -2   4  -3  135.86    6.09
  -2   4  -3  122.09    5.84
   2   4   3  122.89    5.84
   2   4   3  124.75    5.84
   2   4   3  134.23    6.20
   2   4   3  127.27    6.09
  -3  -4  -3   74.58    3.83
  -3  -4  -3   84.81    3.97
  -3   4   3   87.69    4.06
  -3  -4  -3   85.69    4.04
  -3   4   3   86.77    3.95
  -3   4   3   84.83    3.97
   3   4   3   75.32    3.86
  -3  -4   3   87.40    4.05
  -3   4  -3   86.89    3.96
  -3   4  -3   88.13    4.00
  -3   4  -3   84.50    4.06
  -3  -4   3   84.01    4.05
  -3  -4   3   86.67    3.99
  -4   4   3    5.41    0.30
  -4  -4  -3    5.54    0.35
  -4   4   3    5.88    0.35
  -4   4   3    5.39    0.30
  -4  -4  -3    5.12    0.35
  -4  -4   3    5.06    0.34
  -4   4  -3    5.87    0.33
  -4   4  -3    5.09    0.33
  -4   4  -3    5.39    0.35
  -4  -4   3    5.20    0.32
  -4  -4   3    5.18    0.32
  -5  -4  -3   50.01    2.34
  -5  -4  -3   45.10    1.68
  -5   4   3   49.41    1.67
  -5   4   3   45.46    1.68
  -5   4   3   47.66    1.78
  -5   4   3   47.54    1.89
  -5  -4  -3   49.31    2.30
  -5   4   3   49.26    2.29
  -5   4   3   47.54    2.26
  -5  -4  -3   45.88    1.98
  -5   4   3   49.69    1.87
  -5   4   3   49.03    2.22
  -5   4   3   42.22    1.72
  -5   4   3   46.32    1.51
  -5   4  -3   47.41    2.31
  -5   4  -3   49.36    2.31
  -5  -4   3   50.51    2.32
  -5   4  -3   47.16    2.00
  -5  -4   3   48.38    1.53
  -5   4  -3   45.53    1.70
  -5  -4   3   48.14    1.93
  -5  -4   3   49.16    2.36
  -5  -4   3   47.68    1.70
  -5  -4   3   47.83    1.70
  -5   4  -3   49.40    2.35
  -5  -4   3   50.52    2.29
  -5   4  -3   46.52    1.53
  -5   4  -3   45.77    1.91
  -5  -4   3   47.13    1.74
  -6   4   3   71.38    2.70
  -6  -4  -3   69.86    2.40
  -6   4   3   71.67    2.55
  -6  -4  -3   66.84    2.41
  -6   4   3   67.17    2.46
  -6   4   3   72.91    2.67
  -6   4   3   67.29    3.25
  -6  -4  -3   62.58    3.30
  -6  -4  -3   67.82    2.85
  -6  -4  -3   64.54    3.29
  -6   4   3   71.91    2.19
  -6  -4  -3   65.02    3.26
  -6  -4  -3   64.99    2.17
  -6   4  -3   67.37    3.23
  -6   4  -3   66.69    3.23
  -6  -4   3   67.28    2.16
  -6  -4   3   67.26    3.25
  -6  -4   3   68.77    2.42
  -6   4  -3   66.81    2.16
  -6  -4   3   69.37    2.46
  -6   4  -3   68.37    3.29
  -6  -4   3   71.11    2.39
  -6   4  -3   68.63    2.84
  -6   4  -3   66.25    2.40
  -6   4  -3   67.11    2.69
  -6  -4   3   64.52    3.29
  -6  -4   3   69.42    2.72
  -7  -4  -3   63.15    2.19
  -7  -4  -3   62.39    1.98
  -7   4   3   55.38    2.97
  -7   4   3   62.48    1.98
  -7   4   3   60.74    2.25
  -7   4   3   62.71    2.33
  -7   4   3   61.55    2.47
  -7  -4  -3   61.96    2.58
  -7  -4  -3   63.68    2.19
  -7   4   3   65.26    2.44
  -7  -4   3   61.88    2.23
  -7  -4   3   60.82    2.47
  -7  -4   3   59.36    1.95
  -7   4  -3   62.32    2.18
  -7  -4   3   61.56    2.17
  -7   4  -3   62.25    1.95
  -7   4  -3   63.53    2.23
  -7  -4   3   60.77    2.16
  -7   4  -3   59.08    2.43
  -8   4   3    4.13    0.13
  -8   4   3    4.12    0.18
  -8   4   3    3.85    0.19
  -8   4   3    3.85    0.20
  -8  -4  -3    3.97    0.16
  -8  -4  -3    3.94    0.18
  -8  -4  -3    3.70    0.17
  -8   4  -3    3.67    0.15
  -8   4  -3    3.68    0.15
  -8  -4   3    3.76    0.18
  -8  -4   3    3.89    0.14
  -8  -4   3    3.62    0.18
  -8   4  -3    3.81    0.18
  -8  -4   3    3.94    0.18
  -8   4  -3    3.64    0.18
  -9  -4  -3   13.04    0.42
  -9   4   3   12.33    0.50
  -9   4   3   12.84    0.53
  -9  -4  -3   12.79    0.47
  -9   4   3   12.51    0.48
  -9  -4  -3   12.62    0.45
  -9  -4   3   12.56    0.41
  -9  -4   3   12.16    0.48
  -9   4  -3   12.74    0.42
  -9   4  -3   12.74    0.48
  -9  -4   3   13.21    0.47
 -10  -4  -3    0.90    0.07
 -10   4   3    0.77    0.06
 -10  -4  -3    0.95    0.05
 -10   4  -3    1.09    0.07
 -10   4  -3    0.96    0.05
 -10  -4   3    0.91    0.07
   0   5   3   33.68    1.55
   0   5   3   32.92    1.57
   0  -5   3   32.73    1.56
   0   5   3   29.38    1.52
   0  -5   3   33.30    1.56
   0   5  -3   32.40    1.52
   0  -5   3   31.86    1.57
   0   5  -3   30.76    1.53
   0  -5   3   29.83    1.54
   1  -5   3  122.93    5.78
  -1   5   3  129.67    5.97
   1  -5   3  126.49    5.88
   1  -5   3  112.31    5.54
  -1  -5  -3  113.39    5.54
  -1   5   3  129.58    5.81
   1  -5   3  127.05    5.83
  -1   5   3  122.48    5.73
   1   5   3  124.81    5.86
  -1   5  -3  125.89    5.87
  -1  -5   3  129.89    5.93
  -1  -5   3  130.60    5.86
  -1  -5   3  114.50    5.62
   1   5   3  127.68    5.96
  -1   5  -3  126.53    5.80
  -1   5  -3  126.08    5.96
  -1  -5   3  127.17    5.95
   1   5   3  114.64    5.62
  -2   5   3   29.37    1.42
  -2   5   3   30.36    1.45
  -2   5   3   28.84    1.43
   2   5   3   28.15    1.45
  -2   5  -3   28.36    1.42
  -2   5  -3   29.37    1.40
  -2   5  -3   29.99    1.45
  -2  -5   3   30.23    1.42
  -2  -5   3   28.58    1.44
  -2  -5   3   29.17    1.44
   2   5   3   28.47    1.43
  -3  -5  -3   14.97    0.78
  -3   5   3   14.79    0.76
  -3   5   3   14.72    0.74
  -3  -5  -3   14.68    0.79
  -3   5   3   14.52    0.75
  -3   5  -3   14.87    0.75
  -3   5  -3   14.87    0.78
  -3  -5   3   14.62    0.76
  -3   5  -3   14.41    0.77
  -3  -5   3   14.43    0.78
  -3  -5   3   14.99    0.77
  -4   5   3   44.13    2.07
  -4   5   3   43.23    2.03
  -4   5   3   44.63    1.36
  -4   5   3   42.24    2.06
  -4   5   3   43.01    1.70
  -4  -5  -3   43.83    2.12
  -4  -5  -3   42.37    2.08
  -4   5   3   40.52    1.51
  -4   5   3   44.39    1.51
  -4  -5  -3   39.16    1.79
  -4   5   3   43.66    1.68
  -4   5   3   42.40    1.61
  -4  -5   3   43.86    2.06
  -4  -5   3   41.34    1.33
  -4  -5   3   38.53    1.73
  -4  -5   3   40.57    1.47
  -4   5  -3   40.10    1.73
  -4  -5   3   41.66    2.03
  -4  -5   3   41.74    1.47
  -4  -5   3   44.28    2.01
  -4   5  -3   43.95    2.01
  -4   5  -3   42.69    2.06
  -4   5  -3   42.03    2.02
  -4   5  -3   39.34    1.48
  -5   5   3    4.01    0.30
  -5   5   3    3.72    0.14
  -5   5   3    3.65    0.19
  -5   5   3    3.54    0.22
  -5   5   3    3.68    0.17
  -5   5   3    3.58    0.22
  -5  -5  -3    3.66    0.19
  -5  -5  -3    3.68    0.16
  -5  -5  -3    3.69    0.29
  -5   5   3    3.84    0.18
  -5  -5  -3    3.81    0.30
  -5  -5  -3    3.43    0.16
  -5   5   3    3.76    0.14
  -5   5  -3    3.86    0.28
  -5  -5   3    3.69    0.15
  -5   5  -3    3.92    0.28
  -5  -5   3    3.86    0.19
  -5  -5   3    3.52    0.26
  -5  -5   3    3.75    0.27
  -5   5  -3    3.58    0.15
  -5  -5   3    3.48    0.16
  -5   5  -3    3.51    0.28
  -5  -5   3    3.82    0.30
  -5  -5   3    3.58    0.15
  -5   5  -3    3.48    0.18
  -5   5  -3    3.47    0.14
  -5  -5   3    3.31    0.16
  -5   5  -3    3.78    0.18
  -6  -5  -3    7.45    0.51
  -6   5   3    8.74    0.35
  -6  -5  -3    7.50    0.51
  -6  -5  -3    8.61    0.33
  -6   5   3    8.97    0.37
  -6  -5  -3    8.84    0.38
  -6  -5  -3    8.49    0.33
  -6   5   3    7.91    0.33
  -6  -5  -3    8.05    0.52
  -6   5   3    8.96    0.28
  -6  -5  -3    8.03    0.30
  -6   5   3    8.94    0.37
  -6   5  -3    8.37    0.36
  -6  -5   3    8.26    0.29
  -6   5  -3    7.76    0.50
  -6   5  -3    8.34    0.31
  -6  -5   3    8.33    0.32
  -6  -5   3    8.71    0.37
  -6   5  -3    8.30    0.29
  -6  -5   3    8.53    0.31
  -6  -5   3    8.11    0.33
  -6   5  -3    7.79    0.49
  -6  -5   3    7.73    0.46
  -6  -5   3    8.20    0.52
  -6   5  -3    8.51    0.36
  -7   5   3   24.20    0.96
  -7   5   3   22.93    0.87
  -7  -5  -3   23.57    0.85
  -7   5   3   23.73    0.90
  -7  -5  -3   22.54    0.77
  -7   5   3   23.72    0.75
  -7  -5  -3   24.16    0.85
  -7   5   3   23.69    0.95
  -7  -5  -3   23.27    0.99
  -7  -5   3   23.35    0.85
  -7   5  -3   24.61    0.87
  -7   5  -3   23.62    0.95
  -7   5  -3   23.98    0.76
  -7  -5   3   22.22    0.87
  -7   5  -3   23.47    0.84
  -7  -5   3   23.01    0.76
  -7  -5   3   23.33    0.83
  -7  -5   3   23.72    0.97
  -8   5   3   29.46    1.15
  -8   5   3   27.57    1.08
  -8  -5  -3   28.82    0.92
  -8   5   3   28.19    0.90
  -8   5   3   27.08    1.05
  -8  -5  -3   29.60    1.02
  -8  -5  -3   28.91    1.02
  -8  -5   3   27.29    1.15
  -8   5  -3   27.50    1.13
  -8   5  -3   29.21    0.91
  -8   5  -3   28.97    1.04
  -8  -5   3   26.64    1.03
  -8   5  -3   28.23    1.00
  -8  -5   3   29.24    0.91
  -8  -5   3   28.78    1.01
  -9   5   3   13.24    0.53
  -9   5   3   12.50    0.51
  -9  -5  -3   14.14    0.49
  -9  -5  -3   14.15    0.50
  -9  -5  -3   13.77    0.45
  -9   5   3   14.39    0.56
  -9  -5   3   14.22    0.45
  -9  -5   3   13.97    0.51
  -9   5  -3   14.38    0.53
  -9   5  -3   13.82    0.46
   0  -6   3    9.50    0.55
   0   6   3    9.51    0.53
   0   6  -3    9.62    0.51
   0   6   3   10.03    0.54
   0   6   3    9.50    0.53
   0  -6   3    9.53    0.53
   0  -6   3   10.03    0.55
  -1   6   3   30.63    1.52
  -1   6   3   30.21    1.49
  -1   6   3   31.18    1.50
  -1  -6   3   29.87    1.54
  -1   6  -3   30.46    1.48
  -1  -6   3   31.51    1.52
  -1  -6   3   30.76    1.53
   1   6   3   31.05    1.52
   1   6   3   31.28    1.54
  -2   6   3   41.27    1.92
  -2   6   3   37.80    1.39
  -2   6   3   37.40    1.63
  -2   6   3   41.76    1.89
  -2   6   3   36.54    1.47
  -2   6   3   40.69    1.90
  -2  -6   3   34.82    1.65
  -2   6  -3   40.67    1.96
  -2  -6   3   39.85    1.93
  -2  -6   3   41.58    1.96
  -2   6  -3   40.62    1.94
  -2   6  -3   40.59    1.90
  -3   6   3   10.76    0.48
  -3   6   3   10.85    0.47
  -3   6   3   12.09    0.61
  -3   6   3   11.60    0.42
  -3   6   3   12.24    0.63
  -3   6   3   11.64    0.38
  -3   6   3   11.98    0.62
  -3   6   3   11.45    0.45
  -3  -6   3   11.33    0.38
  -3   6  -3   12.15    0.64
  -3   6  -3   10.92    0.49
  -3   6  -3   12.01    0.61
  -3  -6   3   10.88    0.49
  -3   6  -3   10.22    0.42
  -3  -6   3   11.88    0.63
  -3   6  -3   11.46    0.63
  -3  -6   3   11.75    0.63
  -3  -6   3   12.04    0.64
  -3  -6   3   10.92    0.42
  -4   6   3    4.87    0.21
  -4   6   3    5.09    0.35
  -4   6   3    5.03    0.18
  -4   6   3    4.95    0.30
  -4   6   3    4.64    0.19
  -4  -6  -3    4.70    0.24
  -4   6   3    4.87    0.30
  -4   6   3    5.01    0.23
  -4   6   3    4.64    0.22
  -4   6  -3    5.37    0.35
  -4   6  -3    4.73    0.33
  -4  -6   3    5.04    0.20
  -4   6  -3    4.84    0.24
  -4  -6   3    5.29    0.37
  -4   6  -3    4.84    0.20
  -4  -6   3    5.31    0.34
  -4  -6   3    4.90    0.24
  -4   6  -3    4.72    0.35
  -4  -6   3    5.08    0.23
  -4  -6   3    5.06    0.33
  -4  -6   3    5.28    0.19
  -5   6   3   10.02    0.32
  -5   6   3    9.98    0.35
  -5  -6  -3    7.79    0.56
  -5  -6  -3    9.38    0.37
  -5   6   3   10.32    0.41
  -5   6   3   10.31    0.41
  -5   6   3    9.36    0.50
  -5   6   3    9.27    0.57
  -5   6   3    9.02    0.50
  -5  -6  -3    9.18    0.36
  -5  -6  -3    9.74    0.43
  -5   6   3   10.03    0.39
  -5  -6   3    9.44    0.36
  -5  -6   3    9.36    0.58
  -5   6  -3    9.55    0.36
  -5  -6   3    9.55    0.54
  -5   6  -3    9.02    0.55
  -5   6  -3    9.57    0.57
  -5  -6   3    9.56    0.33
  -5  -6   3    9.62    0.40
  -5   6  -3    9.58    0.42
  -5   6  -3    9.99    0.41
  -5  -6   3    9.92    0.36
  -5  -6   3    9.39    0.54
  -5  -6   3    9.95    0.41
  -5   6  -3    9.20    0.33
  -6   6   3    6.63    0.28
  -6   6   3    6.76    0.23
  -6   6   3    6.71    0.30
  -6  -6  -3    5.81    0.43
  -6   6   3    6.43    0.44
  -6  -6  -3    6.51    0.30
  -6   6   3    6.76    0.29
  -6  -6  -3    6.05    0.26
  -6  -6  -3    6.22    0.26
  -6   6  -3    6.20    0.27
  -6   6  -3    6.67    0.28
  -6  -6   3    6.28    0.44
  -6  -6   3    6.79    0.24
  -6  -6   3    6.14    0.26
  -6   6  -3    6.44    0.29
  -6   6  -3    6.36    0.26
  -6  -6   3    6.50    0.29
  -6   6  -3    6.52    0.23
  -6  -6   3    6.49    0.25
  -7  -6  -3    2.96    0.16
  -7   6   3    2.97    0.12
  -7   6   3    3.07    0.16
  -7   6   3    3.54    0.17
  -7  -6  -3    2.96    0.15
  -7  -6  -3    2.79    0.14
  -7  -6  -3    2.83    0.15
  -7  -6  -3    3.00    0.17
  -7   6  -3    3.11    0.13
  -7  -6   3    3.06    0.13
  -7  -6   3    3.25    0.13
  -7   6  -3    3.01    0.14
  -7   6  -3    3.35    0.17
  -7  -6   3    3.13    0.18
  -7  -6   3    3.08    0.15
  -7   6  -3    3.17    0.16
  -8   6   3    4.07    0.20
  -8  -6  -3    4.10    0.16
  -8  -6  -3    3.71    0.19
  -8  -6  -3    4.32    0.17
  -8  -6  -3    3.95    0.17
  -8   6   3    3.78    0.18
  -8  -6   3    3.87    0.17
  -8  -6   3    4.08    0.15
  -8   6  -3    3.85    0.17
  -8   6  -3    3.83    0.15
  -8  -6   3    4.02    0.19
  -8   6  -3    3.79    0.18
  -8   6  -3    3.75    0.15
  -9  -6  -3    6.24    0.21
  -9   6   3    5.69    0.24
  -9   6   3    6.29    0.26
  -9  -6  -3    6.10    0.23
  -9  -6   3    6.07    0.20
  -9   6  -3    6.18    0.21
  -9  -6   3    6.25    0.23
  -9   6  -3    6.10    0.24
   0   7   3    0.44    0.07
   0  -7   3    0.49    0.12
   0   7   3    0.48    0.14
   0   7   3    0.42    0.12
   0   7   3    0.44    0.13
   0   7   3    0.43    0.05
  -1   7   3   11.63    0.49
  -1   7   3   10.75    0.42
  -1   7   3   10.78    0.38
  -1   7   3   11.76    0.63
  -1   7   3   11.69    0.63
  -1   7   3   12.23    0.63
  -1  -7   3   10.46    0.48
  -1  -7   3   12.00    0.63
   1   7   3   10.41    0.48
  -1  -7   3   11.72    0.64
  -2   7   3   99.03    4.45
  -2   7   3   95.93    4.53
  -2   7   3   93.42    2.99
  -2   7   3   91.25    3.36
  -2   7   3   96.54    4.46
  -2   7   3   91.38    3.96
  -2   7   3   92.77    3.55
  -2  -7   3   98.36    4.40
  -2  -7   3   96.39    4.46
  -2  -7   3   88.72    3.26
  -2  -7   3   98.16    4.46
  -2  -7   3   85.05    3.84
  -2   7  -3   88.63    3.84
  -3   7   3   12.51    0.68
  -3   7   3   11.85    0.47
  -3   7   3   11.72    0.44
  -3   7   3   12.05    0.51
  -3   7   3   11.92    0.65
  -3  -7  -3   11.73    0.53
  -3   7   3   12.24    0.50
  -3   7   3   12.36    0.40
  -3   7   3   11.90    0.65
  -3  -7   3   10.86    0.38
  -3   7  -3   11.49    0.65
  -3  -7   3   11.43    0.50
  -3   7  -3   11.54    0.66
  -3   7  -3   11.89    0.50
  -3  -7   3   11.43    0.42
  -3   7  -3   10.97    0.42
  -3  -7   3   11.58    0.64
  -3  -7   3   11.77    0.67
  -3  -7   3   10.86    0.65
  -4   7   3   22.27    0.86
  -4  -7  -3   21.30    0.90
  -4   7   3   21.33    0.81
  -4   7   3   20.86    0.85
  -4   7   3   21.97    0.69
  -4   7   3   20.79    1.07
  -4   7   3   20.63    1.10
  -4   7   3   19.64    1.05
  -4   7   3   21.77    0.76
  -4   7  -3   18.62    1.09
  -4  -7   3   20.57    0.88
  -4  -7   3   21.57    0.75
  -4  -7   3   19.52    1.08
  -4  -7   3   21.08    0.68
  -4   7  -3   21.54    0.88
  -4  -7   3   20.89    1.11
  -4  -7   3   21.71    0.86
  -4   7  -3   20.17    1.08
  -4   7  -3   22.32    0.75
  -4  -7   3   20.14    1.07
  -5   7   3    6.81    0.30
  -5  -7  -3    6.71    0.27
  -5   7   3    7.30    0.31
  -5   7   3    7.09    0.24
  -5  -7  -3    6.29    0.46
  -5   7   3    6.84    0.25
  -5  -7  -3    7.02    0.32
  -5   7   3    5.75    0.44
  -5   7   3    6.79    0.29
  -5  -7   3    6.69    0.31
  -5   7  -3    7.10    0.30
  -5   7  -3    6.40    0.24
  -5   7  -3    6.70    0.30
  -5  -7   3    6.45    0.28
  -5  -7   3    6.14    0.45
  -5  -7   3    6.72    0.26
  -5   7  -3    6.47    0.26
  -5  -7   3    6.68    0.24
  -6  -7  -3   57.76    2.38
  -6   7   3   56.66    2.28
  -6   7   3   58.57    1.82
  -6  -7  -3   55.91    2.03
  -6   7   3   56.71    2.25
  -6   7   3   57.70    2.15
  -6  -7   3   56.69    1.77
  -6   7  -3   56.82    2.21
  -6   7  -3   53.91    2.02
  -6   7  -3   54.91    1.77
  -6  -7   3   55.32    1.97
  -6   7  -3   54.05    1.97
  -6  -7   3   57.23    2.24
  -7   7   3   24.81    0.76
  -7  -7  -3   23.30    0.97
  -7   7   3   24.42    0.96
  -7  -7  -3   22.52    0.85
  -7  -7  -3   23.14    0.77
  -7  -7  -3   24.61    0.85
  -7   7   3   23.17    0.90
  -7   7  -3   23.37    0.95
  -7   7  -3   23.60    0.76
  -7  -7   3   23.79    0.96
  -7   7  -3   22.86    0.86
  -7   7  -3   22.97    0.84
  -7  -7   3   23.86    0.76
  -7  -7   3   23.83    0.83
  -8  -7  -3    8.16    0.29
  -8  -7  -3    7.75    0.27
  -8  -7  -3    7.25    0.29
  -8  -7  -3    7.37    0.33
  -8   7   3    8.10    0.33
  -8   7   3    7.29    0.30
  -8  -7   3    6.97    0.28
  -8  -7   3    7.77    0.33
  -8   7  -3    7.57    0.25
  -8   7  -3    7.47    0.29
  -8  -7   3    8.05    0.25
  -8   7  -3    7.33    0.32
  -9   7   3    9.27    0.38
   0   8   3  189.18    8.02
   0   8   3  198.09    8.95
   0   8   3  188.10    9.01
   0   8   3  193.32    6.77
   0   8   3  190.28    9.16
  -1   8   3    8.33    0.32
  -1   8   3    7.95    0.34
  -1   8   3    7.93    0.48
  -1   8   3    7.13    0.47
  -1   8   3    7.43    0.30
  -1   8   3    7.24    0.47
   1   8   3    6.80    0.33
  -1  -8   3    7.62    0.34
   1   8   3    7.93    0.46
  -1  -8   3    7.19    0.47
  -1   8  -3    7.15    0.34
  -2   8   3  114.05    4.31
  -2   8   3  117.24    4.78
  -2   8   3  112.61    5.40
  -2   8   3  112.22    3.62
  -2   8   3  115.57    4.08
  -2   8   3  115.18    5.49
  -2   8   3  113.16    5.38
   2   8   3  104.28    4.66
  -2  -8   3  107.11    3.96
  -2  -8   3  116.65    4.51
  -2  -8   3  112.05    5.40
  -2   8  -3  113.51    4.70
  -2  -8   3  120.24    4.70
  -3   8   3    1.66    0.10
  -3  -8  -3    1.46    0.13
  -3   8   3    1.54    0.21
  -3   8   3    1.61    0.09
  -3   8   3    1.57    0.21
  -3   8   3    1.82    0.10
  -3   8   3    1.78    0.11
  -3   8   3    1.86    0.13
  -3   8  -3    1.58    0.11
  -3  -8   3    1.23    0.22
  -3  -8   3    1.74    0.14
  -3  -8   3    1.74    0.12
  -3   8  -3    1.75    0.12
  -3  -8   3    1.74    0.24
  -3  -8   3    1.95    0.13
  -4   8   3   24.69    0.90
  -4  -8  -3   25.01    1.07
  -4   8   3   25.41    0.82
  -4   8   3   25.76    1.02
  -4   8   3   25.17    0.96
  -4  -8   3   25.33    0.90
  -4  -8   3   23.77    0.81
  -4   8  -3   24.89    0.90
  -4   8  -3   25.48    1.06
  -4  -8   3   25.75    1.03
  -4  -8   3   24.94    1.05
  -5  -8  -3   28.78    1.04
  -5   8   3   28.72    0.92
  -5   8   3   27.74    1.09
  -5   8   3   29.24    1.02
  -5   8   3   29.37    1.16
  -5  -8  -3   28.54    1.21
  -5  -8   3   28.44    1.17
  -5   8  -3   28.96    1.15
  -5  -8   3   27.83    0.92
  -5  -8   3   28.64    1.02
  -5   8  -3   28.40    1.19
  -5   8  -3   28.71    0.93
  -5   8  -3   28.69    1.02
  -6   8   3    6.42    0.29
  -6   8   3    5.89    0.26
  -6  -8  -3    6.64    0.26
  -6   8   3    6.26    0.22
  -6   8  -3    6.16    0.23
  -6  -8   3    6.18    0.24
  -6   8  -3    6.51    0.25
  -6  -8   3    6.47    0.29
  -6  -8   3    6.23    0.23
  -6   8  -3    6.28    0.28
  -7   8   3   10.44    0.43
  -7  -8  -3    9.85    0.43
  -7   8   3   10.35    0.33
  -7   8   3    9.33    0.39
  -7  -8  -3   10.40    0.38
  -7   8  -3   10.78    0.39
  -7  -8   3   10.80    0.46
  -7   8  -3   10.38    0.45
  -7   8  -3   10.69    0.36
  -7  -8   3   11.09    0.36
  -8   8   3    8.24    0.33
  -8  -8  -3    6.95    0.32
  -8  -8  -3    8.02    0.28
  -8  -8  -3    7.86    0.26
  -8   8  -3    6.87    0.32
  -8   8  -3    8.09    0.26
  -8  -8   3    8.07    0.25
  -8  -8   3    7.71    0.33
   0   9   3   -0.07    0.05
   0   9   3   -0.03    0.06
   0   9   3   -0.03    0.11
   0  -9   3    0.06    0.09
  -1   9   3    7.11    0.29
  -1   9   3    6.55    0.45
  -1   9   3    6.83    0.27
  -1   9   3    6.84    0.31
   1   9   3    7.27    0.32
  -1  -9   3    6.65    0.33
  -1   9  -3    6.80    0.32
   1   9   3    6.90    0.45
  -2   9   3   28.42    1.19
  -2   9   3   29.00    1.08
  -2   9   3   27.48    0.92
  -2   9   3   28.76    1.02
   2   9   3   27.96    1.19
  -2  -9   3   27.95    1.14
  -2   9  -3   28.01    1.18
  -2  -9   3   28.05    1.18
  -3   9   3    0.04    0.06
  -3   9   3    0.10    0.05
  -3  -9  -3    0.04    0.07
  -3   9   3   -0.01    0.05
  -3   9   3    0.08    0.04
  -3  -9   3    0.06    0.05
  -3   9  -3    0.28    0.07
  -3  -9   3    0.04    0.06
  -3   9  -3    0.20    0.06
  -3  -9   3    0.05    0.06
   3   9   3    0.01    0.08
  -4   9   3    2.27    0.11
  -4   9   3    2.37    0.12
  -4  -9  -3    2.52    0.16
  -4   9   3    2.30    0.13
  -4   9   3    2.34    0.14
  -4   9  -3    2.33    0.14
  -4  -9   3    2.31    0.13
  -4   9  -3    2.30    0.14
  -4  -9   3    2.14    0.14
  -4   9  -3    2.41    0.13
  -5   9   3   20.00    0.79
  -5  -9  -3   20.73    0.87
  -5   9   3   21.16    0.67
  -5   9   3   21.59    0.84
  -5  -9  -3   19.24    0.75
  -5  -9   3   21.40    0.87
  -5  -9   3   19.80    0.69
  -5   9  -3   20.69    0.69
  -5  -9   3   22.19    0.76
  -5   9  -3   21.72    0.86
  -5   9  -3   21.26    0.76
  -6   9   3    1.29    0.07
  -6  -9  -3    1.28    0.09
  -6  -9  -3    1.29    0.10
  -6   9   3    1.11    0.08
  -6  -9  -3    1.31    0.08
  -6   9   3    1.42    0.10
  -6  -9   3    1.25    0.07
  -6   9  -3    1.24    0.10
  -6  -9   3    1.16    0.10
  -6   9  -3    1.26    0.08
  -6  -9   3    1.34    0.08
  -6   9  -3    1.21    0.09
  -7  -9  -3   10.96    0.39
  -7  -9  -3   10.29    0.44
  -7  -9   3    9.99    0.42
  -7   9  -3   10.06    0.33
  -7  -9   3   10.10    0.33
  -7   9  -3    9.70    0.41
   0  10  -3    0.21    0.06
   0  10   3    0.19    0.06
   0  10   3    0.21    0.06
   0 -10   3    0.17    0.06
   0  10   3    0.14    0.07
  -1  10   3   19.56    0.83
  -1  10   3   19.84    0.75
  -1  10   3   19.46    0.71
  -1  10  -3   18.97    0.83
  -1 -10   3   19.50    0.84
   1  10   3   20.05    0.83
  -2  10   3   22.72    0.93
  -2  10   3   23.08    0.91
  -2  10   3   22.36    0.85
  -2  10   3   21.77    0.73
  -2  10   3   21.97    0.81
   2  10   3   23.69    1.00
  -2  10  -3   23.91    1.00
  -2 -10   3   22.86    1.00
  -3 -10  -3   26.79    1.11
  -3  10   3   26.11    0.84
  -3  10   3   24.75    0.99
  -3  10   3   25.57    1.05
  -3  10   3   27.27    0.93
  -3  10  -3   27.60    1.10
   3  10   3   25.57    1.10
  -3 -10   3   26.14    0.94
  -3 -10   3   26.94    1.09
  -3  10  -3   24.88    0.94
  -3 -10   3   25.02    1.06
  -4  10   3    1.00    0.08
  -4  10   3    1.09    0.07
  -4 -10  -3    1.01    0.11
  -4  10   3    1.05    0.07
  -4  10   3    1.13    0.10
  -4  10  -3    1.10    0.10
  -4  10  -3    1.12    0.09
  -4 -10   3    1.09    0.09
  -4  10  -3    1.13    0.08
  -4 -10   3    1.15    0.10
   4  10   3    1.07    0.11
  -4 -10   3    1.13    0.07
  -5 -10  -3    0.38    0.06
  -5  10   3    0.34    0.06
  -5  10   3    0.27    0.04
  -5 -10  -3    0.33    0.05
  -5 -10  -3    0.32    0.07
  -5 -10   3    0.36    0.04
  -5  10  -3    0.39    0.04
  -5 -10   3    0.33    0.06
  -5  10  -3    0.24    0.04
  -5 -10   3    0.34    0.05
  -5  10  -3    0.27    0.06
  -6 -10  -3   15.49    0.64
  -6  10   3   15.68    0.64
  -6 -10  -3   15.84    0.57
  -6  10  -3   14.70    0.50
  -6 -10   3   15.45    0.54
  -6  10  -3   15.80    0.55
  -6  10  -3   15.30    0.62
  -6 -10   3   14.93    0.50
  -6 -10   3   16.03    0.63
   0  11  -3    7.79    0.35
   0 -11   3    7.59    0.35
   0  11   3    7.60    0.31
   0  11   3    7.71    0.30
   0  11   3    7.53    0.34
   1  11  -3    6.81    0.32
  -1  11   3    6.65    0.28
  -1  11   3    7.03    0.27
  -1  11   3    6.54    0.29
  -1  11   3    6.98    0.29
   1 -11   3    6.96    0.32
   1  11   3    6.67    0.28
   1  11   3    7.45    0.32
   1  11   3    7.04    0.29
  -1 -11   3    7.25    0.33
  -1  11  -3    6.90    0.32
  -2 -11  -3    3.68    0.21
  -2  11   3    4.01    0.18
  -2  11   3    3.88    0.17
  -2  11   3    3.87    0.15
  -2  11   3    4.07    0.16
   2  11   3    3.92    0.18
  -2 -11   3    4.01    0.20
  -2 -11   3    3.54    0.17
   2  11   3    4.15    0.20
  -2  11  -3    3.95    0.17
  -2  11  -3    4.14    0.20
  -3 -11  -3    1.34    0.11
  -3  11   3    1.06    0.08
  -3  11   3    1.15    0.07
  -3  11   3    1.00    0.07
  -3 -11   3    0.95    0.09
  -3 -11   3    1.13    0.08
  -3 -11   3    1.12    0.08
   3  11   3    1.25    0.10
  -3  11  -3    1.23    0.08
  -3  11  -3    1.17    0.08
  -3  11  -3    1.22    0.09
  -4 -11  -3   15.06    0.63
  -4  11   3   14.77    0.60
  -4 -11  -3   15.42    0.62
  -4  11   3   14.33    0.48
  -4 -11   3   15.06    0.53
  -4  11  -3   15.02    0.59
   4  11   3   14.67    0.62
  -4 -11   3   13.53    0.60
  -4  11  -3   14.55    0.53
  -5 -11  -3    1.47    0.09
  -5  11   3    1.49    0.06
  -5 -11   3    1.41    0.07
  -5  11  -3    1.41    0.09
  -5  11  -3    1.45    0.07
   0  12   3    7.16    0.28
   0 -12   3    7.76    0.33
   0  12  -3    7.50    0.33
  -1  12   3    1.56    0.08
   1 -12   3    1.48    0.11
   1  12  -3    1.36    0.10
  -1 -12  -3    1.34    0.11
   1  12   3    1.41    0.08
  -1  12  -3    1.56    0.09
  -1 -12   3    1.59    0.10
   1  12   3    1.47    0.09
   2  12  -3    2.76    0.15
  -2 -12  -3    2.80    0.15
  -2  12   3    2.60    0.11
  -2  12   3    3.03    0.12
  -2 -12   3    2.96    0.14
  -2  12  -3    3.12    0.14
  -2  12  -3    2.87    0.13
  -2 -12   3    2.65    0.14
   2  12   3    3.02    0.14
  -3 -12  -3   16.09    0.68
  -3  12  -3   15.66    0.55
   3  12   3   15.33    0.64
  -3  12  -3   15.05    0.62
   0   0   4  260.06   11.11
   0   0   4  234.18   11.67
   0   0   4  269.45   11.14
   0   0   4  247.14   11.88
   0   0  -4  270.41   11.14
   0   0   4  218.51   11.53
   0   0   4  243.22   11.88
   0   0  -4  261.55   11.11
   0   0   4  257.57   11.68
   0   0   4  229.23   11.86
  -1   0  -4  319.45   15.64
  -1   0  -4  343.70   14.91
   1   0   4  324.62   15.92
  -1   0  -4  306.19   15.90
   1   0   4  350.81   14.89
   1   0   4  348.63   15.66
  -1   0   4  313.05   15.46
  -1   0   4  334.05   15.86
   1   0   4  340.91   14.91
  -1   0  -4  350.76   14.90
  -2   0  -4   19.52    0.92
  -2   0   4   17.74    0.91
  -2   0  -4   19.37    0.94
   2   0   4   19.48    0.92
  -2   0   4   19.48    0.94
  -2   0  -4   19.47    0.92
   2   0   4   18.99    0.93
  -2   0  -4   18.85    0.95
   2   0   4   18.64    0.95
   2   0   4   20.59    0.92
  -3   0   4   85.98    3.93
   3   0   4   85.89    3.81
  -3   0   4   83.90    4.01
  -3   0  -4   83.23    4.03
   3   0   4   81.18    3.97
  -3   0  -4   86.49    3.81
  -3   0  -4   86.23    3.82
  -3   0  -4   87.18    3.97
   3   0   4   86.33    3.82
   3   0   4   78.57    4.03
  -4   0  -4  110.89    5.10
  -4   0  -4  100.61    4.89
  -4   0  -4  114.71    5.18
  -4   0   4  111.95    5.06
  -4   0   4  104.55    5.14
  -5   0   4   47.92    2.48
  -5   0  -4   52.14    2.47
  -5   0  -4   54.54    2.52
  -5   0   4   52.42    2.46
  -6   0  -4   25.74    1.14
  -6   0   4   27.77    1.00
  -6   0   4   26.92    0.86
  -6   0  -4   26.45    0.97
  -6   0  -4   27.24    0.88
  -6   0   4   28.25    1.10
  -6   0   4   27.92    1.03
  -6   0  -4   27.29    1.00
  -6   0  -4   27.29    1.35
  -6   0   4   26.83    0.97
  -6   0  -4   28.08    1.37
  -6   0   4   27.02    1.08
  -7   0   4   29.93    1.07
  -7   0  -4   29.14    1.51
  -7   0   4   31.00    1.10
  -7   0  -4   29.46    1.25
  -7   0   4   31.31    1.14
  -7   0  -4   30.51    1.07
  -7   0   4   30.29    0.95
  -7   0  -4   28.85    0.97
  -7   0  -4   29.44    1.10
  -7   0  -4   28.62    1.48
  -7   0   4   30.90    1.21
  -8   0  -4    1.57    0.10
  -8   0   4    1.34    0.12
  -8   0   4    1.26    0.12
  -8   0  -4    1.32    0.10
  -8   0   4    1.20    0.10
  -8   0   4    1.29    0.11
  -8   0  -4    1.28    0.09
  -8   0  -4    1.29    0.10
  -9   0  -4    0.66    0.08
  -9   0  -4    0.62    0.07
  -9   0   4    0.72    0.07
  -9   0  -4    0.80    0.06
  -9   0  -4    0.66    0.07
  -9   0   4    0.69    0.08
 -10   0   4    2.30    0.11
 -10   0  -4    2.35    0.11
 -10   0   4    2.52    0.13
 -10   0  -4    2.53    0.12
 -10   0   4    2.67    0.12
   0   1  -4  784.63   37.53
   0  -1   4  798.33   37.53
  -2   1   4   33.98    1.63
  -2  -1  -4   35.57    1.60
   2  -1   4   33.45    1.65
  -2  -1  -4   32.64    1.67
   2  -1   4   35.79    1.60
   2   1  -4   34.64    1.55
   2  -1   4   34.86    1.60
  -2  -1  -4   35.34    1.60
   2   1  -4   33.76    1.55
  -2  -1  -4   34.99    1.65
  -2   1   4   34.33    1.66
   2  -1   4   34.91    1.68
  -2   1  -4   35.10    1.59
  -2   1  -4   35.35    1.58
  -2  -1   4   34.23    1.65
  -2  -1   4   33.15    1.53
   2   1   4   36.39    1.58
  -2  -1   4   33.29    1.62
  -2   1  -4   35.17    1.63
  -2   1  -4   34.98    1.66
  -2  -1   4   32.57    1.62
   2   1   4   35.84    1.59
   2   1   4   32.39    1.65
  -2  -1   4   33.09    1.53
   2   1   4   34.82    1.63
  -2  -1   4   33.31    1.64
  -2  -1   4   32.53    1.60
  -3  -1  -4   83.43    3.80
  -3   1   4   81.41    3.71
  -3   1   4   79.18    3.77
  -3  -1  -4   80.02    3.59
   3  -1   4   78.07    3.80
   3   1  -4   76.70    3.52
   3   1  -4   75.73    3.52
   3  -1   4   78.79    3.59
  -3  -1  -4   82.48    3.74
  -3  -1  -4   79.20    3.59
   3  -1   4   77.67    3.74
   3  -1   4   80.70    3.59
  -3   1  -4   79.86    3.60
   3   1   4   78.97    3.81
  -3  -1   4   80.15    3.81
  -3   1  -4   84.89    3.75
  -3   1  -4   83.59    3.81
  -3  -1   4   77.40    3.53
   3   1   4   81.58    3.61
  -3  -1   4   77.87    3.74
   3   1   4   78.16    3.60
  -3  -1   4   77.02    3.80
   3   1   4   78.59    3.75
  -3   1  -4   80.76    3.61
  -3  -1   4   80.05    3.79
  -3  -1   4   76.61    3.53
  -3  -1   4   80.70    3.74
  -4   1   4   32.83    1.55
  -4  -1  -4   33.69    1.56
  -4  -1  -4   33.14    1.59
  -4   1   4   30.21    1.55
  -4  -1  -4   31.02    1.54
  -4   1  -4   33.94    1.57
  -4   1  -4   28.92    1.51
  -4   1  -4   33.16    1.54
  -4  -1   4   31.37    1.55
  -5  -1  -4  159.49    7.26
  -5  -1  -4  150.54    7.38
  -5   1   4  154.58    7.21
  -5   1  -4  150.14    7.01
  -5   1  -4  146.63    6.89
  -5  -1   4  144.28    6.97
  -6  -1  -4   26.73    1.02
  -6   1   4   25.78    0.98
  -6   1   4   28.42    1.02
  -6  -1  -4   28.75    1.40
  -6   1   4   28.29    1.12
  -6   1   4   27.24    0.88
  -6   1   4   28.64    1.39
  -6  -1  -4   27.55    1.16
  -6   1   4   28.63    1.06
  -6   1   4   28.45    1.10
  -6  -1  -4   28.05    0.99
  -6   1   4   26.27    0.99
  -6  -1  -4   29.37    1.39
  -6  -1  -4   27.20    0.90
  -6  -1   4   28.76    1.12
  -6  -1   4   29.04    1.03
  -6   1  -4   29.37    1.41
  -6  -1   4   27.79    0.89
  -6   1  -4   27.14    1.17
  -6   1  -4   26.83    0.90
  -6  -1   4   25.42    1.13
  -6   1  -4   26.89    1.00
  -6   1  -4   27.39    1.38
  -6   1  -4   27.82    1.02
  -6  -1   4   29.69    1.06
  -6  -1   4   28.42    1.00
  -7  -1  -4   66.53    2.40
  -7   1   4   69.76    2.55
  -7   1   4   68.78    2.66
  -7   1   4   71.78    2.70
  -7   1   4   70.61    2.47
  -7  -1  -4   65.55    3.30
  -7   1   4   65.29    2.39
  -7  -1  -4   67.48    2.46
  -7  -1  -4   69.63    2.16
  -7  -1  -4   61.99    3.24
  -7  -1  -4   69.00    2.83
  -7  -1   4   63.78    2.18
  -7  -1   4   73.42    2.71
  -7  -1   4   69.16    2.48
  -7   1  -4   70.78    2.48
  -7   1  -4   64.58    3.25
  -7   1  -4   69.05    2.44
  -7   1  -4   66.17    2.85
  -7  -1   4   68.58    2.41
  -7   1  -4   62.14    3.31
  -7   1  -4   71.65    2.17
  -7  -1   4   71.42    2.56
  -8   1   4   21.46    0.80
  -8  -1  -4   21.18    0.70
  -8   1   4   21.60    0.82
  -8  -1  -4   22.20    0.78
  -8  -1  -4   20.98    0.79
  -8   1   4   20.25    0.77
  -8   1   4   21.48    0.88
  -8  -1  -4   22.02    0.77
  -8   1  -4   20.66    0.76
  -8  -1   4   21.32    0.76
  -8   1  -4   20.79    0.76
  -8   1  -4   21.16    0.68
  -8  -1   4   20.48    0.67
  -8  -1   4   21.15    0.79
  -8  -1   4   21.47    0.86
  -8   1  -4   21.03    0.78
  -9  -1  -4    1.86    0.12
  -9   1   4    2.03    0.13
  -9   1   4    2.06    0.11
  -9   1   4    1.82    0.10
  -9  -1  -4    1.99    0.10
  -9  -1  -4    2.14    0.10
  -9  -1  -4    1.96    0.12
  -9   1  -4    2.28    0.10
  -9   1  -4    2.05    0.11
  -9   1  -4    2.19    0.10
  -9  -1   4    2.21    0.14
  -9  -1   4    2.19    0.12
  -9   1  -4    2.16    0.12
  -9  -1   4    2.20    0.12
 -10   1   4    1.19    0.09
 -10   1   4    1.32    0.09
 -10  -1  -4    1.19    0.09
 -10  -1  -4    1.32    0.08
 -10  -1  -4    1.12    0.07
 -10   1  -4    1.14    0.06
 -10  -1   4    1.14    0.08
 -10  -1   4    1.11    0.09
 -10   1  -4    1.28    0.08
   0  -2  -4  189.90    8.22
   0  -2   4  191.85    8.25
   0  -2  -4  187.95    8.22
   0  -2   4  194.14    8.75
   0   2   4  190.43    8.86
   0   2   4  158.38    8.72
   0   2   4  188.50    8.70
   0   2   4  185.62    8.20
   0  -2   4  192.29    8.86
   0   2  -4  193.17    8.23
   0   2  -4  173.28    8.76
   0  -2   4  190.53    8.25
   0  -2  -4  157.99    8.71
   0   2  -4  197.30    8.23
   0   2  -4  167.82    8.60
   0  -2   4  187.63    8.90
   1  -2   4  278.59   13.48
  -1   2   4  299.59   12.64
   1   2  -4  296.79   12.69
  -1   2   4  286.33   12.64
   1  -2   4  286.21   12.56
  -1   2   4  271.77   13.29
  -1  -2  -4  260.62   13.31
   1  -2   4  283.10   13.37
   1  -2   4  278.02   13.60
  -1   2   4  265.87   13.50
  -1   2   4  285.12   13.28
   1  -2   4  293.03   12.71
   1   2  -4  284.63   12.68
  -1  -2  -4  286.42   12.68
  -1  -2  -4  288.68   12.66
  -1   2   4  311.47   13.30
  -1  -2  -4  264.10   13.54
  -1   2  -4  278.02   13.76
  -1   2  -4  288.41   12.76
   1   2   4  291.87   12.86
   1   2   4  292.19   13.54
  -1  -2   4  304.05   13.75
  -1  -2   4  253.37   13.46
  -1  -2   4  298.31   13.53
  -1   2  -4  305.98   12.88
  -1  -2   4  260.39   13.69
   1   2   4  294.99   13.78
  -1  -2   4  289.49   12.86
   1  -2  -4  295.58   12.81
  -1   2  -4  275.33   13.48
   1  -2  -4  307.30   12.82
  -1  -2   4  288.05   13.72
  -1   2  -4  264.00   13.32
  -1  -2   4  290.30   12.85
   1   2   4  295.08   12.85
  -2   2   4    2.53    0.19
   2  -2   4    2.45    0.23
   2  -2   4    2.81    0.23
   2  -2   4    2.57    0.21
   2  -2   4    2.43    0.16
  -2   2   4    2.75    0.15
  -2   2   4    2.96    0.15
  -2   2   4    2.92    0.15
  -2   2   4    3.11    0.16
  -2  -2  -4    2.55    0.19
   2  -2   4    2.57    0.20
  -2   2   4    2.95    0.16
   2   2  -4    2.97    0.19
  -2   2   4    2.98    0.15
   2   2  -4    2.40    0.18
  -2  -2  -4    2.63    0.21
  -2   2  -4    2.63    0.20
  -2  -2   4    2.82    0.18
  -2  -2   4    2.99    0.17
  -2  -2   4    2.58    0.20
  -2  -2   4    2.46    0.18
   2  -2  -4    2.88    0.15
   2  -2  -4    2.94    0.16
   2   2   4    2.59    0.19
  -2  -2   4    2.67    0.16
  -2   2  -4    2.54    0.22
   2   2   4    2.60    0.20
   2   2   4    3.03    0.23
   2   2   4    3.18    0.21
  -2  -2   4    2.38    0.17
  -2   2  -4    2.54    0.17
  -2   2  -4    2.76    0.21
  -2  -2   4    2.22    0.17
  -2   2  -4    2.70    0.22
   3  -2   4   63.03    3.00
  -3  -2  -4   69.68    3.11
  -3   2   4   67.42    3.09
  -3  -2  -4   63.78    3.00
  -3  -2  -4   66.28    3.01
  -3  -2  -4   67.88    3.16
   3  -2   4   64.15    3.00
   3   2  -4   64.30    2.94
   3   2   4   65.59    2.97
  -3  -2   4   64.41    3.08
  -3   2  -4   65.50    3.03
  -3   2  -4   62.80    2.96
  -3   2  -4   65.58    3.07
  -3  -2   4   61.78    2.90
  -3  -2   4   62.60    3.09
  -3  -2   4   61.95    2.90
   3   2   4   65.53    3.07
  -3   2  -4   62.48    2.96
  -3  -2   4   73.14    3.11
  -3  -2   4   64.66    3.16
  -3  -2   4   62.29    3.03
   3   2   4   67.71    3.12
  -3   2  -4   68.18    3.12
   3   2   4   64.75    2.97
  -4  -2  -4   76.95    3.94
  -4  -2  -4   90.79    4.16
  -4  -2  -4   91.55    4.09
  -4   2   4   87.36    4.06
  -4  -2   4   87.79    4.09
  -4  -2   4   87.85    4.13
  -4  -2   4   80.81    4.03
  -4  -2   4   89.17    4.16
  -4   2  -4   89.09    4.05
  -4  -2   4   82.74    4.10
  -4   2  -4   89.81    4.15
  -4   2  -4   84.82    4.07
  -5  -2  -4   78.44    3.65
  -5  -2  -4   76.70    3.58
  -5   2   4   77.87    3.57
  -5   2   4   71.85    2.99
  -5   2   4   73.94    2.82
  -5   2   4   74.31    2.95
  -5  -2   4   77.54    3.53
  -5  -2   4   72.08    3.45
  -5  -2   4   74.95    3.47
  -5  -2   4   75.34    2.93
  -5   2  -4   77.27    3.57
  -5  -2   4   73.73    2.61
  -5   2  -4   66.88    3.07
  -5  -2   4   71.97    3.51
  -5  -2   4   74.86    3.55
  -5  -2   4   71.72    2.37
  -5  -2   4   74.69    2.68
  -5   2  -4   77.93    3.51
  -6   2   4   29.24    1.10
  -6  -2  -4   31.14    1.48
  -6   2   4   30.72    1.19
  -6  -2  -4   29.53    1.50
  -6  -2  -4   30.09    1.07
  -6   2   4   29.87    0.95
  -6   2   4   30.29    1.13
  -6   2   4   30.28    1.20
  -6  -2  -4   29.82    1.25
  -6   2   4   29.19    1.06
  -6  -2  -4   28.82    0.96
  -6   2   4   29.67    1.48
  -6  -2   4   28.60    1.23
  -6  -2   4   31.26    1.09
  -6  -2   4   31.26    1.12
  -6   2  -4   29.52    0.98
  -6   2  -4   30.46    1.27
  -6   2  -4   30.19    1.09
  -6   2  -4   30.55    1.50
  -6  -2   4   31.42    1.23
  -6  -2   4   30.39    0.97
  -6  -2   4   31.43    1.16
  -6   2  -4   30.10    1.53
  -7   2   4    2.51    0.09
  -7  -2  -4    2.08    0.25
  -7  -2  -4    2.48    0.14
  -7   2   4    2.69    0.16
  -7   2   4    2.66    0.15
  -7  -2  -4    2.35    0.24
  -7  -2  -4    2.51    0.14
  -7  -2  -4    2.52    0.12
  -7  -2  -4    2.25    0.13
  -7   2   4    2.57    0.26
  -7   2   4    2.69    0.15
  -7   2   4    2.68    0.14
  -7   2  -4    2.60    0.13
  -7  -2   4    2.58    0.13
  -7   2  -4    2.39    0.12
  -7  -2   4    2.62    0.16
  -7   2  -4    2.23    0.23
  -7   2  -4    2.11    0.13
  -7   2  -4    2.32    0.13
  -7   2  -4    2.15    0.22
  -7  -2   4    2.72    0.10
  -7  -2   4    2.35    0.14
  -8  -2  -4   18.19    0.66
  -8   2   4   18.06    0.68
  -8  -2  -4   17.83    0.67
  -8  -2  -4   18.10    0.60
  -8   2   4   18.70    0.71
  -8   2   4   18.30    0.75
  -8  -2   4   18.36    0.74
  -8   2  -4   17.83    0.65
  -8  -2   4   17.89    0.68
  -8  -2   4   17.31    0.57
  -8  -2   4   18.30    0.66
  -8   2  -4   18.18    0.68
  -8   2  -4   17.96    0.59
  -9   2   4    1.54    0.11
  -9   2   4    1.43    0.10
  -9   2   4    1.41    0.11
  -9  -2  -4    1.58    0.10
  -9  -2  -4    1.39    0.08
  -9   2  -4    1.72    0.09
  -9   2  -4    1.48    0.08
  -9   2  -4    1.48    0.10
  -9  -2   4    1.40    0.10
  -9  -2   4    1.48    0.11
  -9  -2   4    1.52    0.10
 -10  -2  -4    1.53    0.10
 -10  -2  -4    1.47    0.08
 -10   2   4    1.48    0.10
 -10   2   4    1.50    0.09
 -10  -2   4    1.50    0.10
 -10  -2   4    1.40    0.09
 -10   2  -4    1.49    0.09
 -10   2  -4    1.48    0.07
   0  -3   4  121.20    5.42
   0  -3   4  127.54    5.85
   0   3   4  128.19    5.83
   0   3  -4  114.63    5.66
   0   3  -4  123.96    5.42
   0  -3   4  121.18    5.75
   0   3  -4  111.02    5.66
   0   3  -4  110.68    5.76
   0  -3  -4  124.67    5.41
   0   3   4  120.92    5.41
   0   3   4  124.46    5.41
   0  -3  -4  124.13    5.41
   0  -3   4  121.17    5.42
   0  -3   4  121.84    5.83
   0   3   4  119.04    5.86
   0   3  -4  125.67    5.42
   1  -3   4   85.94    3.70
   1  -3   4   84.02    3.57
  -1   3   4   75.31    3.52
  -1  -3  -4   78.43    3.55
  -1  -3  -4   80.29    3.55
  -1   3   4   76.97    3.52
   1   3  -4   75.35    3.54
  -1   3   4   71.58    3.68
   1  -3   4   78.62    3.56
   1  -3   4   85.05    3.76
  -1   3   4   79.44    3.72
   1   3  -4   81.85    3.54
  -1  -3  -4   73.67    3.69
  -1   3   4   78.07    3.78
  -1   3   4   78.85    3.67
   1  -3   4   82.87    3.73
  -1   3   4   72.60    3.74
  -1  -3  -4   78.58    3.76
   1   3   4   81.01    3.78
  -1  -3   4   79.93    3.87
   1   3   4   80.72    3.63
  -1   3  -4   83.22    3.79
   1   3   4   77.89    3.63
  -1   3  -4   80.23    3.85
   1  -3  -4   81.49    3.61
   1   3   4   84.01    3.85
  -1  -3   4   76.12    3.62
  -1  -3   4   77.88    3.62
  -1  -3   4   81.40    3.83
  -1   3  -4   80.70    3.64
  -1   3  -4   78.07    3.73
  -1  -3   4   82.17    3.81
  -1   3  -4   84.60    3.64
   1  -3  -4   79.53    3.61
  -2  -3  -4    1.78    0.19
   2   3  -4    1.42    0.15
  -2   3   4    1.16    0.11
  -2  -3  -4    1.44    0.15
   2   3  -4    1.38    0.15
   2  -3   4    1.28    0.10
  -2   3   4    1.36    0.12
   2  -3   4    1.47    0.19
  -2   3   4    1.48    0.12
   2  -3   4    1.29    0.17
   2  -3   4    1.55    0.14
  -2   3   4    1.28    0.12
  -2  -3  -4    1.47    0.14
  -2   3   4    1.42    0.12
  -2   3   4    1.32    0.14
  -2  -3  -4    1.76    0.17
  -2   3   4    1.22    0.11
   2  -3   4    1.44    0.16
   2  -3  -4    1.24    0.12
  -2   3  -4    1.35    0.18
  -2   3  -4    1.57    0.13
  -2  -3   4    1.70    0.15
  -2   3  -4    1.67    0.15
   2   3   4    1.96    0.20
   2   3   4    1.55    0.14
  -2  -3   4    1.44    0.15
   2   3   4    1.60    0.16
   2   3   4    1.66    0.17
  -2   3  -4    1.65    0.17
  -2   3  -4    1.45    0.17
  -2  -3   4    1.49    0.15
   2  -3  -4    1.47    0.13
  -2  -3   4    1.43    0.14
  -2  -3   4    1.46    0.16
  -3  -3  -4  103.32    4.71
  -3   3   4  106.22    4.86
  -3   3   4   96.19    4.90
  -3   3   4  106.64    4.92
  -3  -3  -4  108.87    4.89
  -3  -3  -4  111.63    4.98
  -3  -3  -4  101.90    4.70
  -3   3   4  100.26    4.96
   3  -3   4   99.26    4.70
  -3   3   4  106.33    5.03
  -3  -3   4  103.82    4.92
  -3   3  -4   96.85    4.65
   3   3   4  102.36    4.84
   3  -3  -4   95.46    4.57
  -3   3  -4  112.18    4.93
   3   3   4  100.67    4.66
  -3   3  -4  107.75    4.84
  -3  -3   4   98.95    4.90
  -3  -3   4  104.66    4.99
  -3   3  -4  105.52    4.79
   3   3   4  104.24    4.92
  -4   3   4    3.76    0.26
  -4  -3  -4    3.55    0.27
  -4  -3  -4    3.72    0.27
  -4   3  -4    3.81    0.25
  -4  -3   4    3.76    0.27
  -4   3  -4    3.75    0.27
  -4   3  -4    4.14    0.28
  -4  -3   4    3.81    0.24
  -4  -3   4    3.77    0.23
  -5   3   4   19.13    0.67
  -5   3   4   19.32    0.97
  -5   3   4   19.23    0.75
  -5   3   4   18.85    0.76
  -5  -3  -4   18.27    0.80
  -5   3   4   18.58    0.60
  -5  -3  -4   19.64    0.97
  -5   3   4   18.76    0.72
  -5   3   4   17.17    0.69
  -5  -3  -4   19.22    0.98
  -5   3  -4   19.12    0.82
  -5   3  -4   19.63    0.98
  -5  -3   4   18.74    0.79
  -5  -3   4   19.87    1.00
  -5  -3   4   19.43    0.72
  -5  -3   4   19.78    0.62
  -5   3  -4   19.97    1.00
  -5  -3   4   19.49    0.94
  -5  -3   4   19.88    0.79
  -5  -3   4   19.33    0.70
  -5  -3   4   18.64    0.69
  -5   3  -4   19.30    0.98
  -5   3  -4   18.14    0.70
  -5  -3   4   19.89    0.95
  -6  -3  -4   18.98    0.97
  -6   3   4   19.81    0.76
  -6   3   4   19.55    0.72
  -6  -3  -4   18.67    0.68
  -6   3   4   19.17    0.76
  -6  -3  -4   17.91    0.61
  -6  -3  -4   17.90    0.79
  -6   3   4   18.91    0.60
  -6  -3  -4   16.98    0.98
  -6   3   4   18.52    0.69
  -6   3   4   19.42    0.67
  -6   3   4   18.06    0.97
  -6  -3   4   16.96    0.88
  -6   3  -4   18.69    0.78
  -6  -3   4   19.79    0.76
  -6  -3   4   19.09    0.69
  -6   3  -4   17.98    0.95
  -6  -3   4   18.17    0.59
  -6   3  -4   18.70    0.67
  -6   3  -4   18.86    0.60
  -6  -3   4   18.85    0.76
  -6  -3   4   17.96    0.87
  -6  -3   4   19.39    0.67
  -6  -3   4   16.74    0.96
  -6   3  -4   18.26    0.97
  -7   3   4  266.78   10.10
  -7  -3  -4  229.04   11.91
  -7  -3  -4  262.69    9.05
  -7  -3  -4  259.08   10.61
  -7  -3  -4  249.41    8.14
  -7  -3  -4  254.79    9.05
  -7   3   4  236.76   11.86
  -7   3   4  267.83   10.21
  -7   3   4  261.36    9.30
  -7   3   4  261.00    9.61
  -7  -3   4  257.37    9.41
  -7  -3   4  254.19    9.17
  -7  -3   4  265.53   10.29
  -7   3  -4  268.47    8.26
  -7  -3   4  259.86    8.20
  -7  -3   4  246.34   10.39
  -7   3  -4  243.21   10.68
  -7   3  -4  267.14    9.16
  -7   3  -4  257.82    9.42
  -8   3   4   28.02    1.06
  -8  -3  -4   27.09    0.99
  -8  -3  -4   28.43    1.00
  -8   3   4   27.98    1.12
  -8   3   4   27.34    1.02
  -8   3  -4   27.57    0.98
  -8   3  -4   28.70    1.02
  -8  -3   4   28.00    1.02
  -8  -3   4   26.94    0.88
  -8  -3   4   25.14    1.12
  -8  -3   4   28.40    0.99
  -8  -3   4   28.33    1.12
  -8   3  -4   27.74    0.89
  -9   3   4   19.49    0.77
  -9  -3  -4   20.30    0.65
  -9  -3  -4   20.58    0.72
  -9   3   4   20.06    0.74
  -9   3   4   19.17    0.81
  -9   3  -4   19.93    0.64
  -9   3  -4   19.70    0.70
  -9  -3   4   20.03    0.71
  -9   3  -4   20.02    0.73
  -9  -3   4   18.88    0.73
 -10  -3  -4    1.71    0.08
 -10   3   4    1.84    0.09
 -10   3   4    1.70    0.10
 -10  -3  -4    1.77    0.09
 -10  -3   4    1.76    0.09
 -10   3  -4    1.75    0.08
 -10  -3   4    1.61    0.09
 -10   3  -4    1.78    0.09
   0  -4   4  655.92   30.52
   0   4   4  668.58   30.47
   0   4   4  706.57   32.11
   0  -4   4  711.40   32.56
   0   4  -4  664.41   31.76
   0   4   4  655.42   30.34
   0  -4  -4  704.29   30.46
   0   4  -4  671.92   30.46
   0   4  -4  663.07   30.48
   0   4   4  744.83   32.67
   0  -4   4  660.66   30.45
   0  -4   4  713.32   32.71
   0  -4   4  687.51   32.15
   1  -4   4  124.87    5.85
   1  -4   4  122.79    5.84
  -1   4   4  129.15    6.16
  -1   4   4  138.36    6.24
  -1   4   4  127.75    5.82
   1  -4   4  134.20    6.16
   1   4  -4  125.56    5.83
  -1  -4  -4  129.85    5.84
   1  -4   4  133.77    6.20
  -1   4   4  134.90    6.31
   1  -4   4  130.54    6.10
  -1   4  -4  128.85    6.22
  -1  -4   4  124.46    5.85
  -1   4  -4  125.40    5.86
   1   4   4  131.60    6.22
  -1  -4   4  128.62    5.86
   1   4   4  129.96    5.86
   1   4   4  139.19    6.16
  -1   4  -4  129.05    6.05
  -1  -4   4  137.91    6.19
  -1   4  -4  127.19    6.12
  -1  -4   4  134.78    6.34
   1   4   4  129.76    5.86
  -1  -4   4  135.56    6.32
  -1   4  -4  126.19    5.87
  -2  -4  -4   64.11    3.15
  -2  -4  -4   69.79    3.32
   2  -4   4   67.90    3.27
   2  -4   4   61.34    3.15
  -2  -4  -4   67.26    3.26
  -2   4   4   75.76    3.29
  -2   4   4   73.23    3.24
  -2   4   4   71.57    3.24
   2  -4   4   69.01    3.32
  -2  -4   4   73.95    3.35
  -2   4  -4   71.07    3.26
  -2   4  -4   65.59    3.20
  -2   4  -4   71.16    3.37
  -2  -4   4   75.33    3.30
  -2   4  -4   65.56    3.20
   2   4   4   67.51    3.31
   2   4   4   72.50    3.37
   2   4   4   64.83    3.20
  -2  -4   4   72.95    3.35
   2   4   4   66.21    3.20
  -2   4  -4   71.65    3.31
  -3   4   4    0.69    0.10
  -3  -4  -4    0.67    0.13
  -3  -4  -4    0.58    0.11
  -3   4   4    0.53    0.11
  -3   4   4    0.57    0.08
  -3  -4   4    0.61    0.12
  -3  -4   4    0.66    0.10
  -3   4  -4    0.68    0.12
  -3   4  -4    0.56    0.12
  -3  -4   4    0.76    0.10
  -3   4  -4    0.60    0.09
  -4   4   4   20.17    1.01
  -4   4   4   20.22    0.96
  -4   4   4   19.69    0.80
  -4   4   4   20.26    0.71
  -4   4   4   19.06    0.76
  -4   4   4   19.29    0.64
  -4  -4  -4   20.13    1.03
  -4   4   4   20.87    0.95
  -4  -4  -4   19.49    1.01
  -4  -4   4   19.06    0.80
  -4   4  -4   19.29    1.01
  -4   4  -4   19.69    0.99
  -4  -4   4   20.48    0.98
  -4  -4   4   20.31    0.96
  -4  -4   4   18.50    0.63
  -4  -4   4   20.10    1.01
  -4   4  -4   19.94    0.97
  -4  -4   4   18.28    0.69
  -5   4   4   36.82    1.18
  -5   4   4   39.44    1.31
  -5  -4  -4   34.85    1.55
  -5  -4  -4   37.08    1.85
  -5  -4  -4   34.65    1.32
  -5   4   4   34.12    1.35
  -5   4   4   38.43    1.49
  -5   4   4   38.44    1.40
  -5   4   4   37.84    1.82
  -5   4   4   39.83    1.47
  -5  -4  -4   37.07    1.83
  -5   4  -4   37.12    1.81
  -5   4  -4   34.50    1.49
  -5  -4   4   38.81    1.19
  -5   4  -4   35.42    1.56
  -5  -4   4   38.67    1.33
  -5  -4   4   37.85    1.81
  -5  -4   4   36.73    1.32
  -5  -4   4   37.34    1.78
  -5   4  -4   37.95    1.82
  -5   4  -4   38.54    1.86
  -5  -4   4   39.18    1.51
  -5  -4   4   37.88    1.86
  -5   4  -4   37.12    1.33
  -5  -4   4   37.81    1.36
  -5   4  -4   35.31    1.20
  -6  -4  -4   80.42    4.06
  -6  -4  -4   87.15    3.53
  -6   4   4   86.27    2.69
  -6  -4  -4   80.97    2.96
  -6   4   4   82.49    3.98
  -6  -4  -4   77.94    3.99
  -6   4   4   79.65    3.03
  -6   4   4   88.15    3.30
  -6   4   4   88.07    3.32
  -6   4   4   87.14    3.17
  -6  -4   4   80.34    3.84
  -6   4  -4   80.21    3.88
  -6  -4   4   80.81    3.90
  -6   4  -4   76.29    3.89
  -6  -4   4   79.79    3.96
  -6  -4   4   81.51    2.64
  -6  -4   4   85.24    2.91
  -6   4  -4   86.58    3.45
  -6  -4   4   81.67    2.91
  -6   4  -4   81.48    3.97
  -6  -4   4   85.85    3.29
  -6   4  -4   82.90    2.61
  -6   4  -4   81.30    2.91
  -6   4  -4   79.19    3.25
  -6  -4   4   86.58    2.97
  -7  -4  -4   26.41    1.15
  -7   4   4   23.97    1.38
  -7   4   4   28.08    1.11
  -7   4   4   28.51    1.10
  -7  -4  -4   26.53    0.89
  -7   4   4   28.18    0.87
  -7  -4  -4   28.10    0.99
  -7   4   4   28.16    1.05
  -7  -4  -4   28.23    0.99
  -7   4   4   27.34    1.01
  -7   4  -4   26.00    1.09
  -7  -4   4   27.66    0.98
  -7   4  -4   26.54    0.88
  -7  -4   4   27.51    0.87
  -7  -4   4   27.97    1.11
  -7  -4   4   27.49    1.00
  -7   4  -4   27.43    1.00
  -7   4  -4   26.42    0.97
  -8   4   4   18.24    0.76
  -8   4   4   18.08    0.69
  -8  -4  -4   18.49    0.61
  -8   4   4   18.59    0.72
  -8  -4  -4   18.80    0.68
  -8  -4  -4   18.70    0.67
  -8  -4   4   18.65    0.67
  -8   4  -4   17.42    0.65
  -8   4  -4   18.41    0.60
  -8  -4   4   17.93    0.75
  -8   4  -4   18.89    0.69
  -8  -4   4   18.20    0.68
  -8  -4   4   18.16    0.59
  -9  -4  -4    1.35    0.08
  -9   4   4    1.45    0.10
  -9  -4  -4    1.37    0.10
  -9   4   4    1.44    0.11
  -9  -4  -4    1.52    0.08
  -9   4   4    1.26    0.09
  -9   4  -4    1.42    0.09
  -9  -4   4    1.51    0.10
  -9   4  -4    1.50    0.10
  -9  -4   4    1.43    0.09
 -10  -4  -4    1.20    0.06
 -10  -4  -4    1.16    0.07
 -10   4   4    1.27    0.08
 -10   4  -4    1.08    0.05
 -10  -4   4    1.09    0.07
   0   5   4   13.99    0.72
   0   5  -4   13.61    0.69
   0  -5   4   12.33    0.75
   0   5   4   14.31    0.72
   0  -5   4   14.17    0.73
   0  -5   4   14.11    0.73
   0  -5   4   14.69    0.73
   1  -5   4  207.27    9.96
   1  -5   4  200.48    9.94
  -1   5   4  207.30    9.98
   1  -5   4  208.72    9.80
  -1   5   4  215.85    9.91
  -1   5   4  218.51   10.11
  -1  -5   4  214.05   10.00
  -1  -5   4  204.94    9.93
  -1  -5   4  211.89    9.78
   1   5   4  212.43    9.94
   1   5   4  204.46    9.74
  -1   5  -4  194.27    9.59
  -2   5   4   61.49    2.88
  -2   5   4   59.69    2.88
  -2   5   4   61.77    2.93
   2   5   4   60.42    2.88
  -2   5  -4   61.28    2.88
  -2  -5   4   59.13    2.91
   2   5   4   61.07    2.93
  -2   5  -4   58.44    2.83
  -2  -5   4   61.40    2.87
  -2  -5   4   60.37    2.92
  -2   5  -4   60.92    2.93
  -3   5   4   25.73    1.21
  -3   5   4   24.96    1.18
  -3   5   4   23.50    0.92
  -3   5   4   26.23    1.20
  -3   5   4   23.11    0.78
  -3   5   4   22.60    0.86
  -3  -5   4   26.27    1.29
  -3   5  -4   24.72    1.23
  -3   5  -4   25.67    1.29
  -3   5  -4   26.32    1.27
  -3  -5   4   26.00    1.25
  -3  -5   4   26.90    1.27
  -3  -5   4   23.51    1.06
  -3  -5   4   23.85    1.03
  -4   5   4   25.77    1.25
  -4   5   4   24.51    0.95
  -4   5   4   24.18    1.00
  -4   5   4   24.43    0.88
  -4  -5  -4   22.17    1.05
  -4   5   4   26.54    1.20
  -4   5   4   25.36    0.80
  -4   5   4   25.68    1.21
  -4   5   4   25.21    0.89
  -4   5   4   25.23    0.99
  -4  -5   4   25.69    1.25
  -4  -5   4   23.69    0.86
  -4   5  -4   23.40    0.87
  -4  -5   4   25.19    1.20
  -4   5  -4   25.12    1.24
  -4  -5   4   21.76    0.98
  -4   5  -4   25.03    1.22
  -4  -5   4   22.95    0.89
  -4  -5   4   26.08    1.22
  -4   5  -4   24.83    1.20
  -4  -5   4   23.96    1.01
  -4  -5   4   22.99    0.87
  -4  -5   4   23.99    0.78
  -4   5  -4   24.56    1.02
  -4  -5   4   24.71    0.99
  -5   5   4    0.96    0.10
  -5   5   4    0.77    0.06
  -5  -5  -4    0.58    0.15
  -5   5   4    0.76    0.08
  -5  -5  -4    0.54    0.06
  -5   5   4    0.68    0.07
  -5  -5  -4    0.53    0.14
  -5   5   4    0.61    0.07
  -5  -5  -4    0.54    0.07
  -5   5   4    0.51    0.14
  -5  -5   4    0.69    0.08
  -5  -5   4    0.68    0.08
  -5   5  -4    0.60    0.07
  -5  -5   4    0.64    0.13
  -5   5  -4    0.62    0.14
  -5  -5   4    0.68    0.13
  -5   5  -4    0.68    0.14
  -5  -5   4    0.62    0.06
  -5  -5   4    0.78    0.08
  -5   5  -4    0.63    0.06
  -5   5  -4    0.50    0.05
  -5  -5   4    0.65    0.07
  -5  -5   4    0.65    0.15
  -6  -5  -4    5.49    0.40
  -6   5   4    6.18    0.26
  -6  -5  -4    6.15    0.25
  -6  -5  -4    6.22    0.24
  -6  -5  -4    5.41    0.41
  -6   5   4    6.47    0.28
  -6   5   4    6.16    0.21
  -6   5   4    6.73    0.28
  -6  -5  -4    5.88    0.29
  -6   5   4    5.14    0.41
  -6  -5   4    5.97    0.21
  -6   5  -4    5.81    0.24
  -6   5  -4    5.96    0.27
  -6   5  -4    4.95    0.39
  -6  -5   4    5.26    0.40
  -6   5  -4    5.90    0.27
  -6  -5   4    5.99    0.22
  -6  -5   4    6.17    0.24
  -6   5  -4    5.98    0.21
  -6  -5   4    5.32    0.34
  -6  -5   4    6.49    0.28
  -6  -5   4    6.10    0.25
  -7   5   4   27.41    1.06
  -7  -5  -4   26.31    1.11
  -7   5   4   27.05    0.84
  -7   5   4   26.66    1.07
  -7  -5  -4   25.67    0.86
  -7   5   4   26.44    1.01
  -7   5   4   24.30    0.97
  -7  -5  -4   27.12    0.95
  -7  -5  -4   26.92    0.95
  -7   5  -4   25.21    0.84
  -7   5  -4   25.82    0.93
  -7  -5   4   27.06    1.07
  -7  -5   4   25.91    0.93
  -7  -5   4   25.26    0.96
  -7   5  -4   25.28    1.05
  -7   5  -4   26.30    0.96
  -7  -5   4   26.80    0.84
  -8  -5  -4   21.48    0.71
  -8   5   4   22.13    0.88
  -8  -5  -4   22.48    0.79
  -8   5   4   20.34    0.80
  -8  -5  -4   22.31    0.78
  -8   5   4   21.62    0.83
  -8   5  -4   22.28    0.81
  -8  -5   4   21.50    0.89
  -8  -5   4   20.54    0.80
  -8  -5   4   21.77    0.70
  -8  -5   4   22.16    0.79
  -8   5  -4   21.69    0.71
  -8   5  -4   22.44    0.78
  -9   5   4   26.76    1.06
  -9  -5  -4   26.56    0.84
  -9   5   4   24.58    0.99
  -9  -5  -4   26.83    0.93
  -9  -5  -4   26.62    0.94
  -9   5  -4   26.13    0.94
  -9   5  -4   25.07    0.82
  -9  -5   4   25.86    0.92
   0   6   4   18.83    0.94
   0  -6   4   18.27    0.95
   0  -6   4   17.95    0.96
   0  -6   4   18.11    0.96
   0   6   4   19.06    0.96
   0   6   4   18.78    0.94
  -1   6   4   17.62    0.87
  -1   6   4   18.28    0.88
  -1   6   4   17.66    0.88
  -1   6   4   14.98    0.72
  -1  -6   4   17.16    0.92
  -1  -6   4   18.21    0.91
  -1  -6   4   18.22    0.92
   1   6   4   17.38    0.92
   1   6   4   17.04    0.90
  -2   6   4    3.71    0.26
  -2   6   4    3.61    0.16
  -2   6   4    3.78    0.26
  -2   6   4    3.53    0.15
  -2   6   4    3.93    0.14
  -2   6   4    3.90    0.28
  -2   6   4    3.74    0.17
  -2   6   4    3.80    0.17
  -2  -6   4    3.71    0.28
  -2  -6   4    3.89    0.18
  -2  -6   4    3.69    0.18
  -2  -6   4    3.48    0.16
  -2  -6   4    3.87    0.29
  -2  -6   4    4.18    0.28
  -3   6   4   96.87    3.33
  -3   6   4   95.46    3.58
  -3   6   4   98.49    4.49
  -3   6   4   93.09    3.72
  -3   6   4   95.26    4.47
  -3   6   4   98.66    4.55
  -3   6   4   94.21    3.04
  -3   6   4   90.10    3.39
  -3   6   4   94.48    3.77
  -3  -6   4   98.99    4.40
  -3  -6   4   93.02    3.31
  -3  -6   4   93.85    3.72
  -3  -6   4   94.86    4.47
  -3   6  -4   96.82    4.49
  -3   6  -4   87.36    3.86
  -3  -6   4   87.29    2.95
  -3  -6   4   88.22    3.89
  -3   6  -4   93.96    4.42
  -3  -6   4   96.00    4.48
  -4   6   4  109.75    4.29
  -4  -6  -4  104.10    4.46
  -4   6   4  106.38    4.06
  -4   6   4  108.17    4.20
  -4   6   4  108.91    3.46
  -4   6   4  108.25    3.82
  -4   6   4  109.40    5.03
  -4   6   4  107.78    5.06
  -4   6   4  104.39    5.12
  -4  -6   4  106.79    5.03
  -4  -6   4  107.98    5.01
  -4  -6   4  106.24    4.24
  -4  -6   4  100.93    3.34
  -4  -6   4  104.10    4.37
  -4   6  -4  102.43    4.39
  -4  -6   4  104.63    3.74
  -4   6  -4  101.62    3.69
  -4  -6   4  108.49    4.93
  -4   6  -4  103.04    5.04
  -4   6  -4  103.38    4.95
  -5  -6  -4    4.47    0.24
  -5   6   4    5.13    0.22
  -5   6   4    4.86    0.17
  -5   6   4    4.43    0.25
  -5  -6  -4    4.60    0.20
  -5   6   4    4.78    0.17
  -5   6   4    5.12    0.22
  -5   6   4    4.01    0.24
  -5   6   4    5.38    0.23
  -5   6   4    4.70    0.36
  -5   6  -4    4.52    0.18
  -5   6  -4    4.61    0.35
  -5   6  -4    4.59    0.23
  -5   6  -4    4.83    0.23
  -5   6  -4    4.29    0.35
  -5  -6   4    5.26    0.19
  -5  -6   4    4.84    0.33
  -5  -6   4    5.08    0.20
  -5  -6   4    5.51    0.24
  -5  -6   4    5.13    0.20
  -5  -6   4    4.97    0.37
  -5   6  -4    4.86    0.20
  -5  -6   4    4.84    0.33
  -6  -6  -4   58.19    2.11
  -6   6   4   61.11    2.24
  -6   6   4   58.80    1.92
  -6  -6  -4   59.33    2.49
  -6   6   4   61.78    2.38
  -6   6   4   60.42    2.35
  -6  -6  -4   58.27    2.12
  -6   6  -4   60.06    2.48
  -6   6  -4   57.17    1.90
  -6   6  -4   58.57    2.37
  -6  -6   4   61.32    2.41
  -6  -6   4   58.68    2.11
  -6  -6   4   59.63    1.90
  -6   6  -4   62.07    2.11
  -6  -6   4   59.87    2.12
  -7   6   4    7.24    0.32
  -7   6   4    7.34    0.24
  -7  -6  -4    7.27    0.28
  -7   6   4    7.09    0.32
  -7   6   4    6.97    0.30
  -7  -6  -4    7.28    0.28
  -7  -6  -4    7.01    0.32
  -7   6  -4    7.49    0.28
  -7   6  -4    7.25    0.29
  -7  -6   4    7.30    0.25
  -7  -6   4    6.95    0.28
  -7  -6   4    7.23    0.33
  -7   6  -4    7.32    0.26
  -7   6  -4    6.96    0.31
  -8  -6  -4    6.16    0.23
  -8  -6  -4    5.80    0.23
  -8   6   4    5.83    0.25
  -8  -6  -4    5.56    0.22
  -8   6   4    6.08    0.27
  -8   6  -4    6.01    0.22
  -8  -6   4    5.98    0.27
  -8  -6   4    6.23    0.20
  -8   6  -4    5.82    0.24
  -8   6  -4    6.10    0.21
  -8   6  -4    5.42    0.26
  -8  -6   4    5.94    0.23
  -9   6   4    3.63    0.16
  -9  -6  -4    3.37    0.13
  -9  -6  -4    3.34    0.14
  -9  -6  -4    3.53    0.13
  -9   6   4    3.13    0.15
  -9   6  -4    3.21    0.14
  -9  -6   4    3.29    0.14
  -9   6  -4    3.29    0.12
   0   7   4  166.70    7.11
   0   7   4  182.39    7.93
   0   7   4  175.70    8.11
   0   7   4  164.30    6.03
   0  -7   4  154.45    7.08
   0   7   4  176.21    7.98
  -1   7   4   97.59    3.18
  -1   7   4   99.03    3.54
  -1   7   4   95.75    4.19
  -1   7   4  101.35    4.81
  -1   7   4  103.17    4.74
  -1   7   4  104.65    4.72
  -1  -7   4   95.04    4.15
   1   7   4  103.52    4.75
   1   7   4  101.54    4.82
  -1  -7   4   99.21    4.81
  -1  -7   4  103.76    4.80
  -1  -7   4  103.31    4.75
   1   7   4   93.53    4.15
  -2   7   4   16.55    0.86
  -2   7   4   15.89    0.62
  -2   7   4   15.82    0.68
  -2   7   4   16.28    0.84
  -2   7   4   16.12    0.53
  -2   7   4   16.35    0.84
  -2   7   4   15.72    0.58
  -2  -7   4   16.20    0.84
  -2  -7   4   16.32    0.85
   2   7   4   14.52    0.66
  -2   7  -4   15.00    0.67
  -2  -7   4   15.67    0.66
  -2  -7   4   15.53    0.57
  -2  -7   4   15.53    0.64
  -3   7   4   34.49    1.06
  -3   7   4   33.07    1.25
  -3   7   4   33.24    1.64
  -3   7   4   31.74    1.31
  -3   7   4   33.38    1.33
  -3   7   4   33.53    1.64
  -3   7   4   32.03    1.61
  -3   7   4   33.57    1.18
  -3  -7   4   33.09    1.32
  -3  -7   4   32.76    1.16
  -3  -7   4   32.18    1.36
  -3   7  -4   31.67    1.36
  -3  -7   4   31.17    1.04
  -3  -7   4   33.19    1.61
  -3  -7   4   33.46    1.65
  -3  -7   4   31.84    1.63
  -4   7   4    6.26    0.44
  -4   7   4    6.83    0.30
  -4   7   4    6.96    0.24
  -4   7   4    6.93    0.25
  -4   7   4    6.56    0.39
  -4   7   4    6.89    0.28
  -4  -7  -4    6.44    0.32
  -4   7   4    6.46    0.29
  -4  -7   4    6.19    0.42
  -4  -7   4    7.01    0.30
  -4   7  -4    5.64    0.42
  -4  -7   4    6.46    0.23
  -4   7  -4    6.13    0.30
  -4  -7   4    6.84    0.25
  -4  -7   4    6.96    0.28
  -4   7  -4    6.20    0.25
  -4  -7   4    6.23    0.44
  -4   7  -4    5.10    0.41
  -5   7   4    0.15    0.06
  -5   7   4    0.12    0.07
  -5  -7  -4    0.21    0.07
  -5   7   4    0.11    0.06
  -5   7   4    0.19    0.03
  -5   7   4    0.18    0.05
  -5  -7   4    0.09    0.14
  -5   7  -4    0.09    0.06
  -5  -7   4    0.13    0.06
  -5  -7   4    0.35    0.08
  -5   7  -4    0.10    0.06
  -5  -7   4    0.15    0.06
  -5   7  -4    0.15    0.05
  -6  -7  -4    3.65    0.17
  -6   7   4    4.00    0.20
  -6  -7  -4    4.02    0.21
  -6   7   4    3.85    0.15
  -6   7   4    4.31    0.21
  -6   7   4    4.03    0.19
  -6   7  -4    3.95    0.17
  -6   7  -4    3.74    0.17
  -6  -7   4    3.84    0.21
  -6   7  -4    3.90    0.19
  -6  -7   4    4.06    0.16
  -6   7  -4    3.73    0.15
  -6  -7   4    3.81    0.16
  -6   7  -4    3.91    0.18
  -7   7   4   12.13    0.49
  -7   7   4   11.62    0.46
  -7  -7  -4   11.97    0.44
  -7  -7  -4   11.35    0.49
  -7  -7  -4   10.83    0.43
  -7   7   4   12.26    0.38
  -7  -7  -4   11.60    0.49
  -7  -7   4   11.22    0.43
  -7   7  -4   12.19    0.40
  -7  -7   4   12.42    0.50
  -7   7  -4   11.94    0.43
  -7   7  -4   11.43    0.49
  -7  -7   4   12.28    0.39
  -7   7  -4   11.28    0.45
  -8  -7  -4    1.37    0.08
  -8  -7  -4    1.13    0.07
  -8   7   4    1.15    0.08
  -8  -7  -4    1.13    0.07
  -8   7   4    1.25    0.09
  -8  -7  -4    1.03    0.08
  -8  -7   4    1.18    0.06
  -8   7  -4    1.18    0.08
  -8  -7   4    1.07    0.07
  -8  -7   4    1.08    0.09
  -8   7  -4    1.14    0.07
   0   8   4    3.97    0.17
   0  -8   4    3.95    0.20
   0   8   4    3.59    0.31
   0   8   4    3.95    0.31
   0   8   4    3.95    0.19
   0   8   4    3.69    0.31
  -1   8   4   29.15    1.01
  -1   8   4   26.97    1.43
  -1   8   4   27.38    1.42
  -1   8   4   28.80    1.19
  -1   8   4   27.28    0.91
  -1   8   4   29.04    1.43
  -1   8   4   29.14    1.07
   1   8   4   28.71    1.21
  -1  -8   4   27.95    1.47
   1   8   4   29.73    1.45
  -1  -8   4   28.78    1.22
  -2   8   4   10.03    0.33
  -2   8   4    9.47    0.58
  -2   8   4    9.39    0.56
  -2   8   4    9.56    0.37
  -2   8   4   10.02    0.42
  -2   8   4   10.22    0.39
  -2   8   4    9.29    0.56
  -2  -8   4    9.00    0.57
  -2  -8   4    8.06    0.56
  -2   8  -4    9.94    0.43
  -2  -8   4    9.67    0.36
  -2  -8   4   10.13    0.43
  -2  -8   4    9.35    0.41
   2   8   4    9.56    0.42
  -3   8   4   80.93    2.95
  -3   8   4   78.53    2.51
  -3   8   4   77.53    2.81
  -3   8   4   75.02    3.75
  -3   8   4   81.56    3.12
  -3  -8   4   78.61    3.13
  -3   8  -4   78.85    3.24
  -3  -8   4   78.02    2.76
  -3  -8   4   79.38    3.28
   3   8   4   74.87    3.25
  -4  -8  -4    6.97    0.35
  -4   8   4    7.33    0.25
  -4   8   4    7.29    0.31
  -4   8   4    7.58    0.28
  -4   8   4    7.28    0.32
  -4   8  -4    7.22    0.33
  -4  -8   4    6.98    0.26
  -4  -8   4    7.08    0.32
  -4  -8   4    7.68    0.33
  -4  -8   4    7.02    0.32
  -4  -8   4    7.49    0.28
  -4   8  -4    7.07    0.29
  -5   8   4   31.06    1.22
  -5  -8  -4   29.94    1.28
  -5   8   4   29.67    0.97
  -5   8   4   30.24    1.15
  -5   8  -4   29.92    1.07
  -5   8  -4   29.95    1.20
  -5  -8   4   30.27    1.06
  -5  -8   4   29.16    0.96
  -5  -8   4   30.51    1.22
  -5   8  -4   28.91    1.25
  -6   8   4   64.19    2.50
  -6   8   4   64.25    2.01
  -6  -8  -4   61.87    2.23
  -6  -8  -4   63.14    2.61
  -6   8   4   60.68    2.35
  -6  -8   4   61.74    1.94
  -6   8  -4   60.91    1.94
  -6   8  -4   56.47    2.21
  -6  -8   4   62.70    2.45
  -6   8  -4   60.37    2.42
  -6   8  -4   63.36    2.15
  -7   8   4    1.75    0.10
  -7  -8  -4    1.95    0.10
  -7  -8  -4    1.78    0.11
  -7   8   4    1.75    0.06
  -7   8   4    1.95    0.12
  -7  -8   4    1.79    0.12
  -7   8  -4    1.71    0.08
  -7   8  -4    1.69    0.11
  -7   8  -4    1.81    0.09
  -7  -8   4    1.91    0.09
  -7   8  -4    1.58    0.09
  -8  -8  -4    2.82    0.11
  -8   8   4    2.70    0.13
  -8  -8   4    2.72    0.10
  -8   8  -4    2.74    0.10
  -8  -8   4    2.90    0.14
   0   9   4   84.41    3.46
   0   9   4   80.33    2.91
   0  -9   4   82.02    3.42
  -1   9   4   23.50    0.81
  -1   9   4   25.57    1.04
  -1   9   4   24.71    0.95
  -1   9   4   25.31    0.89
   1   9   4   25.76    1.06
  -1  -9   4   25.00    1.06
  -1   9  -4   24.01    1.06
  -2   9   4    8.82    0.31
  -2   9   4    8.60    0.38
  -2   9   4    9.12    0.38
  -2   9   4    8.97    0.34
  -2   9   4    8.86    0.36
  -2   9  -4    9.14    0.40
   2   9   4    9.01    0.40
  -2  -9   4    8.69    0.34
  -2  -9   4    8.56    0.39
  -2  -9   4    8.14    0.38
  -3  -9  -4   12.22    0.57
  -3   9   4   13.19    0.51
  -3   9   4   12.81    0.47
  -3   9   4   13.10    0.43
  -3   9   4   12.86    0.54
  -3  -9   4   11.81    0.52
   3   9   4   11.33    0.52
  -3  -9   4   12.69    0.51
  -3   9  -4   11.83    0.52
  -3   9  -4   12.19    0.45
  -3  -9   4   11.81    0.45
  -4   9   4   65.92    2.03
  -4   9   4   61.29    2.53
  -4  -9  -4   64.44    2.66
  -4   9   4   63.74    2.26
  -4   9   4   63.21    2.39
  -4   9  -4   62.89    2.20
  -4  -9   4   58.81    2.48
  -4  -9   4   63.03    2.20
  -4  -9   4   63.01    2.50
  -4   9  -4   62.98    2.47
  -4  -9   4   61.27    1.98
  -4   9  -4   62.61    2.59
  -4  -9   4   62.67    2.57
  -5   9   4    2.27    0.10
  -5   9   4    2.20    0.12
  -5   9   4    2.19    0.13
  -5  -9  -4    2.21    0.16
  -5  -9   4    2.25    0.11
  -5   9  -4    2.11    0.12
  -5   9  -4    2.28    0.11
  -5  -9   4    2.22    0.12
  -5  -9   4    2.30    0.14
  -5   9  -4    2.29    0.13
  -6   9   4   16.36    0.52
  -6   9   4   17.05    0.66
  -6  -9  -4   16.24    0.68
  -6  -9  -4   16.16    0.59
  -6   9   4   14.52    0.61
  -6   9  -4   16.09    0.66
  -6  -9   4   16.49    0.58
  -6  -9   4   15.81    0.53
  -6  -9   4   16.37    0.67
  -6   9  -4   16.12    0.58
  -6   9  -4   16.08    0.53
  -7  -9  -4    5.39    0.24
  -7  -9  -4    5.53    0.21
  -7   9   4    5.68    0.24
  -7  -9   4    5.65    0.24
  -7   9  -4    5.27    0.19
  -7  -9   4    5.44    0.19
   0  10   4   10.73    0.41
   0 -10   4   10.66    0.48
   0  10  -4   10.25    0.48
   0  10   4   11.10    0.43
   0  10   4   10.96    0.47
  -1  10   4   29.54    1.21
  -1  10   4   28.98    1.04
   1 -10   4   28.66    1.23
  -1  10   4   29.85    1.10
  -1  10   4   27.93    1.16
  -1 -10   4   30.50    1.25
   1  10   4   27.75    1.06
   1  10   4   30.39    1.24
  -1  10  -4   29.21    1.25
  -2  10   4   12.02    0.46
  -2  10   4   12.76    0.42
  -2  10   4   12.27    0.51
  -2  10   4   12.49    0.49
  -2 -10   4   11.32    0.45
   2  10   4   12.76    0.53
  -2  10  -4   12.45    0.53
  -2 -10   4   12.13    0.53
  -3 -10  -4    6.13    0.28
  -3  10   4    5.69    0.21
  -3  10   4    5.89    0.23
  -3  10   4    5.88    0.25
  -3  10   4    5.90    0.26
  -3  10  -4    5.88    0.24
  -3 -10   4    5.84    0.24
  -3  10  -4    5.89    0.27
  -3 -10   4    5.53    0.26
   3  10   4    5.62    0.27
  -4  10   4   20.35    0.83
  -4  10   4   20.74    0.66
  -4  10   4   19.63    0.78
  -4  10   4   20.21    0.72
  -4 -10  -4   21.38    0.87
  -4  10  -4   20.77    0.83
  -4  10  -4   20.25    0.74
   4  10   4   20.51    0.88
  -4 -10   4   19.68    0.84
  -4 -10   4   21.79    0.74
  -4  10  -4   20.57    0.86
  -5  10   4   47.82    1.90
  -5  10   4   53.36    1.62
  -5  10   4   51.51    2.02
  -5  10  -4   52.90    1.80
  -5 -10   4   50.56    2.04
  -5 -10   4   52.53    1.80
  -5  10  -4   52.02    2.02
  -5 -10   4   48.43    1.62
   5  10   4   48.66    2.12
  -6 -10  -4   15.20    0.60
  -6 -10  -4   14.35    0.53
  -6  10   4   14.47    0.47
  -6 -10   4   15.22    0.59
  -6  10  -4   15.83    0.52
  -6  10  -4   13.11    0.47
  -6 -10   4   14.27    0.47
  -6  10  -4   13.82    0.58
   0  11   4    0.17    0.05
   0  11  -4    0.06    0.07
   0 -11   4    0.14    0.07
   0  11   4    0.05    0.05
   0  11   4    0.07    0.04
   1  11  -4   10.05    0.45
  -1  11   4    9.95    0.40
   1 -11   4   10.49    0.46
  -1  11   4   10.64    0.38
   1  11   4   10.12    0.41
   1  11   4   10.53    0.45
  -1  11  -4   10.59    0.46
  -1 -11   4   10.66    0.46
   1  11   4   10.14    0.39
  -2  11   4    5.01    0.21
  -2  11   4    5.11    0.19
  -2  11   4    4.91    0.18
  -2  11   4    4.56    0.21
   2 -11   4    4.80    0.24
  -2 -11  -4    5.10    0.24
  -2 -11   4    5.16    0.21
   2  11   4    5.18    0.22
   2  11   4    5.01    0.24
  -2 -11   4    5.22    0.24
  -2  11  -4    5.21    0.24
  -3 -11  -4    8.66    0.38
  -3  11   4    7.77    0.35
  -3  11   4    8.93    0.31
  -3  11   4    7.97    0.33
  -3  11   4    8.78    0.28
  -3 -11   4    8.72    0.32
  -3  11  -4    8.77    0.36
   3  11   4    8.68    0.38
  -3  11  -4    8.74    0.37
  -3  11  -4    8.59    0.32
  -3 -11   4    8.00    0.36
  -4  11   4    2.32    0.12
  -4 -11  -4    2.34    0.13
  -4  11   4    2.35    0.10
  -4 -11  -4    2.52    0.13
   4  11   4    2.39    0.13
  -4 -11   4    2.03    0.12
  -4  11  -4    2.57    0.11
  -4  11  -4    2.45    0.12
  -4 -11   4    2.58    0.11
  -5 -11  -4    4.89    0.21
   0  12   4    1.83    0.09
   0 -12   4    1.84    0.11
   0  12  -4    1.99    0.11
  -1  12   4   12.30    0.44
   1  12  -4   11.68    0.53
   1 -12   4   12.83    0.53
   1  12   4   10.81    0.44
   1  12   4   11.29    0.42
  -1  12  -4   11.95    0.49
  -1 -12   4   12.26    0.49
  -2 -12  -4    8.42    0.38
  -2  12   4    9.02    0.31
  -2 -12   4    8.27    0.36
   2  12   4    8.73    0.37
  -2  12  -4    9.12    0.36
  -2  12  -4    8.95    0.37
   0   0   5    0.03    0.06
   0   0   5    0.01    0.07
   0   0  -5    0.07    0.07
   0   0   5    0.07    0.07
   0   0  -5    0.05    0.07
   0   0   5    0.02    0.05
   0   0   5    0.02    0.05
   0   0   5   -0.01    0.07
   0   0   5    0.05    0.07
   0   0   5    0.03    0.03
  -1   0  -5  156.00    6.67
   1   0   5  146.92    7.18
  -1   0   5  144.09    7.16
   1   0  -5  153.36    6.69
  -1   0   5  154.51    7.25
  -1   0   5  147.31    7.05
   1   0  -5  149.55    6.68
  -1   0   5  150.44    6.68
  -1   0  -5  143.94    6.99
   1   0   5  152.67    6.67
   1   0   5  157.33    6.67
  -1   0   5  144.12    6.69
  -1   0   5  155.23    7.18
  -1   0   5  142.18    7.04
  -1   0  -5  144.73    7.11
  -1   0  -5  150.85    6.67
   1   0   5  156.09    7.28
   1   0   5  156.80    7.09
  -1   0   5  142.12    7.00
  -2   0  -5   13.70    0.70
   2   0   5   14.40    0.70
  -2   0  -5   14.53    0.71
  -2   0   5   13.59    0.67
   2   0   5   13.55    0.70
  -2   0  -5   12.94    0.71
  -2   0   5   15.02    0.70
   2   0   5   13.69    0.71
   2   0   5   14.43    0.71
  -2   0  -5   13.52    0.71
  -3   0  -5    0.40    0.11
  -3   0  -5    0.27    0.10
  -3   0  -5    0.33    0.13
   3   0   5    0.26    0.10
  -3   0   5    0.24    0.08
  -3   0   5    0.33    0.09
   3   0   5    0.23    0.12
   3   0   5    0.28    0.10
   3   0   5    0.35    0.12
  -3   0  -5    0.36    0.12
  -4   0  -5  614.30   28.55
  -4   0  -5  546.93   26.39
  -4   0   5  614.92   27.86
  -4   0  -5  604.74   28.05
  -4   0   5  603.66   28.39
  -5   0  -5  105.06    4.90
  -5   0   5   98.90    4.94
  -5   0  -5  109.95    4.99
  -5   0   5  100.93    3.77
  -5   0   5  103.04    4.14
  -5   0   5  106.12    4.87
  -6   0   5   11.43    0.43
  -6   0  -5   11.71    0.44
  -6   0  -5   11.47    0.42
  -6   0   5   11.58    0.44
  -6   0   5   12.12    0.48
  -6   0  -5   11.39    0.50
  -6   0  -5   11.54    0.65
  -6   0   5   12.17    0.46
  -6   0   5   10.81    0.37
  -6   0  -5   10.57    0.38
  -6   0  -5   11.73    0.63
  -6   0   5   11.50    0.47
  -7   0  -5    6.02    0.25
  -7   0   5    6.32    0.26
  -7   0   5    6.32    0.25
  -7   0   5    6.29    0.25
  -7   0  -5    5.80    0.24
  -7   0  -5    5.76    0.27
  -7   0  -5    5.67    0.21
  -7   0  -5    5.28    0.39
  -7   0  -5    4.91    0.38
  -7   0   5    6.43    0.28
  -8   0   5    0.06    0.07
  -8   0  -5    0.09    0.05
  -8   0  -5    0.05    0.06
  -8   0   5    0.08    0.06
  -8   0   5    0.07    0.06
  -8   0  -5    0.03    0.05
  -8   0   5    0.15    0.06
  -8   0  -5    0.04    0.06
  -9   0   5    4.37    0.19
  -9   0   5    4.54    0.22
  -9   0  -5    4.53    0.18
  -9   0  -5    4.44    0.19
  -9   0  -5    4.42    0.19
  -9   0   5    4.43    0.20
  -9   0  -5    4.57    0.17
 -10   0   5    0.66    0.05
 -10   0   5    0.69    0.07
 -10   0  -5    0.56    0.06
 -10   0  -5    0.69    0.06
 -10   0   5    0.73    0.07
   0   1   5   68.70    3.23
   0  -1   5   57.27    3.16
   0   1   5   59.90    3.21
   0  -1   5   63.53    3.21
   0   1   5   74.17    3.19
   0  -1   5   71.97    3.03
   0   1   5   69.23    3.02
   0   1  -5   72.17    3.03
   0  -1   5   64.51    3.02
   0  -1   5   72.39    3.22
   0   1   5   62.41    3.16
   0  -1  -5   69.49    3.02
   0  -1   5   71.99    3.21
   0   1   5   67.85    3.02
   0  -1  -5   70.04    3.02
   0  -1   5   70.47    3.23
   0   1  -5   68.38    3.03
   0   1  -5   58.06    3.21
   1  -1   5   61.23    2.82
   1   1  -5   58.98    2.64
  -1  -1  -5   62.65    2.67
  -1   1   5   57.63    2.63
   1  -1   5   62.04    2.77
   1  -1   5   62.18    2.67
  -1   1   5   58.26    2.63
  -1  -1  -5   60.32    2.67
  -1   1   5   59.53    2.81
  -1  -1  -5   56.22    2.77
  -1   1   5   53.31    2.75
  -1   1   5   55.21    2.74
  -1   1   5   60.00    2.86
  -1  -1  -5   56.01    2.82
   1   1  -5   60.17    2.64
   1  -1   5   59.66    2.80
   1  -1   5   59.35    2.67
   1   1   5   62.75    2.66
  -1  -1   5   59.24    2.64
   1   1   5   62.09    2.82
   1  -1  -5   56.95    2.63
  -1  -1   5   55.38    2.80
  -1   1  -5   56.71    2.77
  -1  -1   5   57.62    2.63
  -1   1  -5   58.80    2.67
  -1  -1   5   60.91    2.87
  -1   1  -5   61.82    2.67
  -1   1  -5   54.59    2.82
   1  -1  -5   59.61    2.62
  -1  -1   5   59.69    2.81
  -1  -1   5   52.38    2.75
  -1  -1   5   58.39    2.81
   1   1   5   60.97    2.66
   1   1   5   64.04    2.77
   2   1  -5  189.01    8.54
   2  -1   5  193.93    9.10
  -2  -1  -5  204.79    8.55
   2   1  -5  191.97    8.55
   2  -1   5  198.08    8.55
  -2  -1  -5  195.21    9.05
  -2  -1  -5  184.31    8.54
   2  -1   5  195.48    8.54
  -2   1   5  185.53    9.03
  -2  -1  -5  183.94    9.13
   2  -1   5  190.73    9.24
  -2   1   5  192.28    9.25
  -2  -1   5  190.61    8.95
   2   1   5  203.28    9.11
  -2  -1   5  185.46    8.95
  -2  -1   5  198.48    9.23
   2   1   5  199.66    8.49
  -2   1  -5  190.47    8.49
  -2  -1   5  182.36    9.09
  -2   1  -5  184.17    9.14
  -2   1  -5  186.00    9.01
  -2   1  -5  194.27    8.50
  -2  -1   5  186.79    8.48
  -2  -1   5  189.49    8.50
   2   1   5  189.13    8.49
   2   1   5  194.64    9.17
   3  -1   5   43.81    2.15
  -3  -1  -5   44.88    2.12
  -3  -1  -5   44.71    2.07
  -3   1   5   44.86    2.13
  -3  -1  -5   45.69    2.16
   3  -1   5   42.42    2.06
   3  -1   5   42.46    2.12
  -3  -1  -5   43.06    2.06
  -3   1   5   46.82    2.10
   3  -1   5   44.61    2.07
   3   1   5   43.78    2.11
  -3   1  -5   41.28    2.05
   3   1   5   43.30    2.05
  -3  -1   5   46.44    2.13
  -3   1  -5   44.16    2.15
   3   1   5   44.72    2.06
   3   1   5   44.28    2.15
  -3   1  -5   44.42    2.06
  -3   1  -5   45.23    2.11
  -4   1   5  142.32    7.05
  -4  -1  -5  157.89    7.11
  -4  -1  -5  157.02    6.99
  -4  -1  -5  137.10    6.69
  -4   1   5  150.65    6.98
  -4  -1   5  148.90    7.17
  -4   1  -5  156.24    7.02
  -4   1  -5  135.18    6.71
  -4   1  -5  158.14    7.14
  -5   1   5  120.26    5.59
  -5   1   5  119.10    4.77
  -5  -1  -5  128.05    5.73
  -5   1   5  116.26    4.49
  -5   1   5  115.32    4.34
  -5  -1  -5  118.90    5.63
  -5   1  -5  122.64    5.73
  -5  -1   5  119.05    4.78
  -5   1  -5  118.60    5.63
  -5  -1   5  120.65    5.69
  -5  -1   5  117.04    4.23
  -5  -1   5  119.81    4.36
  -6  -1  -5    6.66    0.24
  -6   1   5    6.92    0.26
  -6  -1  -5    6.73    0.32
  -6  -1  -5    6.63    0.43
  -6   1   5    7.55    0.31
  -6  -1  -5    6.51    0.43
  -6   1   5    7.33    0.30
  -6  -1  -5    6.74    0.28
  -6   1   5    7.08    0.27
  -6   1   5    6.71    0.43
  -6   1   5    7.37    0.28
  -6  -1  -5    6.84    0.27
  -6   1   5    7.62    0.29
  -6  -1   5    7.24    0.24
  -6   1  -5    7.37    0.45
  -6   1  -5    6.87    0.44
  -6  -1   5    7.32    0.28
  -6  -1   5    7.39    0.30
  -6   1  -5    7.13    0.26
  -6  -1   5    8.42    0.30
  -6   1  -5    6.84    0.28
  -6  -1   5    6.97    0.32
  -6  -1   5    6.84    0.31
  -6  -1   5    7.94    0.32
  -7  -1  -5   36.83    1.38
  -7  -1  -5   34.15    1.85
  -7  -1  -5   37.88    1.57
  -7   1   5   39.52    1.43
  -7   1   5   38.72    1.49
  -7   1   5   35.13    1.34
  -7  -1  -5   37.57    1.21
  -7   1   5   40.32    1.51
  -7   1   5   38.45    1.38
  -7  -1  -5   37.77    1.34
  -7  -1   5   39.40    1.49
  -7   1  -5   37.23    1.32
  -7   1  -5   37.19    1.54
  -7  -1   5   39.32    1.36
  -7  -1   5   38.84    1.40
  -7  -1   5   38.73    1.32
  -7  -1   5   34.87    1.17
  -7   1  -5   33.36    1.81
  -7   1  -5   39.23    1.36
  -7   1  -5   33.55    1.84
  -7   1  -5   37.87    1.19
  -7  -1   5   34.18    1.49
  -8   1   5    9.77    0.40
  -8   1   5   11.20    0.41
  -8   1   5   10.86    0.43
  -8  -1  -5   10.89    0.40
  -8  -1  -5   10.31    0.41
  -8  -1  -5   10.08    0.36
  -8   1   5   10.74    0.45
  -8  -1  -5   10.61    0.40
  -8  -1   5   10.56    0.40
  -8   1  -5   10.80    0.36
  -8  -1   5   10.73    0.41
  -8   1  -5   10.69    0.41
  -8   1  -5   10.08    0.40
  -8  -1   5   10.53    0.45
  -8   1  -5   10.54    0.40
  -9  -1  -5   13.39    0.49
  -9  -1  -5   13.60    0.44
  -9   1   5   13.14    0.50
  -9  -1  -5   12.71    0.50
  -9   1   5   13.06    0.55
  -9  -1   5   12.65    0.49
  -9  -1   5   12.89    0.48
  -9   1  -5   13.14    0.49
  -9   1  -5   13.47    0.43
  -9   1  -5   13.37    0.47
  -9  -1   5   12.77    0.54
  -9   1  -5   12.44    0.47
 -10  -1  -5   14.98    0.47
 -10   1   5   14.70    0.59
 -10  -1  -5   13.62    0.52
 -10  -1   5   14.01    0.52
 -10  -1   5   14.88    0.54
 -10   1  -5   14.47    0.47
 -10   1  -5   14.17    0.53
   0   2   5    5.50    0.32
   0  -2   5    5.96    0.34
   0   2  -5    4.87    0.33
   0  -2   5    5.83    0.33
   0  -2  -5    6.35    0.34
   0  -2   5    6.03    0.34
   0   2  -5    5.94    0.34
   0  -2  -5    6.38    0.34
   0  -2   5    6.30    0.33
   0   2  -5    5.17    0.33
   0  -2   5    6.17    0.35
   0   2   5    6.15    0.32
   0  -2   5    4.97    0.32
   0   2  -5    6.16    0.35
   0   2   5    6.47    0.34
   1   2  -5   33.44    1.53
   1   2  -5   34.84    1.53
   1  -2   5   33.58    1.60
  -1  -2  -5   32.97    1.55
  -1   2   5   34.14    1.51
  -1  -2  -5   29.80    1.59
  -1  -2  -5   29.07    1.61
  -1   2   5   36.77    1.57
   1  -2   5   32.26    1.55
  -1   2   5   35.41    1.60
   1  -2   5   34.48    1.56
  -1   2   5   31.85    1.60
  -1   2   5   32.01    1.57
  -1   2   5   34.29    1.51
   1  -2   5   33.61    1.62
  -1   2   5   33.45    1.57
  -1  -2  -5   33.47    1.55
   1  -2   5   34.25    1.59
  -1   2  -5   31.40    1.59
  -1  -2   5   32.65    1.52
  -1  -2   5   32.95    1.52
   1  -2  -5   33.53    1.51
   1   2   5   34.78    1.62
   1   2   5   34.23    1.55
  -1  -2   5   29.77    1.57
   1   2   5   33.31    1.54
  -1  -2   5   35.00    1.61
  -1  -2   5   33.79    1.58
  -1   2  -5   31.74    1.62
  -1  -2   5   35.59    1.60
   1   2   5   34.61    1.59
  -1   2  -5   34.30    1.55
  -1  -2   5   29.91    1.60
   1  -2  -5   35.21    1.51
  -1   2  -5   33.15    1.55
  -2  -2  -5  290.69   13.94
  -2   2   5  277.82   12.87
   2  -2   5  284.03   13.82
   2   2  -5  290.34   12.93
  -2  -2  -5  304.10   12.89
  -2  -2  -5  297.66   12.89
  -2  -2  -5  287.62   13.70
  -2   2   5  276.28   13.79
   2  -2   5  301.48   12.89
  -2   2   5  293.82   13.65
   2  -2   5  304.06   14.02
  -2   2   5  280.81   12.88
   2  -2   5  288.56   12.89
   2   2  -5  288.53   12.94
   2  -2   5  292.64   13.76
   2   2   5  300.39   12.98
  -2  -2   5  304.95   14.09
  -2   2  -5  300.08   14.10
   2   2   5  314.70   14.12
  -2   2  -5  290.83   12.98
  -2   2  -5  290.38   13.84
  -2   2  -5  268.80   13.60
  -2  -2   5  303.63   13.98
   2   2   5  313.12   13.88
  -2  -2   5  284.15   13.01
   2  -2  -5  273.39   12.96
   2   2   5  300.87   12.98
   2  -2  -5  295.07   12.98
  -2  -2   5  270.00   13.96
  -2  -2   5  281.18   13.03
  -2  -2   5  305.21   13.76
  -2  -2   5  269.98   13.71
  -2   2  -5  301.09   12.99
  -3   2   5   26.29    1.21
  -3  -2  -5   25.99    1.23
  -3  -2  -5   24.14    1.22
   3  -2   5   24.18    1.22
  -3  -2  -5   24.44    1.23
   3   2  -5   24.50    1.15
   3  -2   5   23.95    1.23
  -3  -2  -5   27.31    1.26
   3  -2   5   23.97    1.25
  -3  -2   5   25.43    1.19
  -3  -2   5   25.91    1.21
   3   2   5   24.52    1.22
  -3  -2   5   24.09    1.21
  -3  -2   5   27.11    1.25
   3   2   5   23.37    1.22
  -3   2  -5   24.71    1.20
  -3   2  -5   23.86    1.22
  -3   2  -5   23.36    1.22
  -3   2  -5   26.15    1.23
  -3  -2   5   23.93    1.15
   3   2   5   26.31    1.26
   3   2   5   26.05    1.23
  -3   2  -5   26.09    1.25
  -3  -2   5   24.58    1.19
  -4  -2  -5   37.71    1.84
  -4   2   5   37.77    1.79
  -4  -2  -5   36.17    1.80
  -4   2  -5   37.88    1.81
  -4  -2   5   38.05    1.75
  -4  -2   5   38.12    1.83
  -4   2  -5   37.98    1.84
  -4  -2   5   35.79    1.75
  -4  -2   5   37.78    1.78
  -4  -2   5   35.98    1.78
  -5   2   5    8.55    0.47
  -5   2   5    7.87    0.34
  -5   2   5    7.58    0.25
  -5  -2  -5    8.56    0.47
  -5   2   5    7.23    0.31
  -5   2   5    7.45    0.30
  -5   2   5    7.91    0.32
  -5  -2  -5    7.71    0.35
  -5   2   5    8.48    0.33
  -5  -2  -5    8.66    0.48
  -5   2  -5    8.45    0.48
  -5   2  -5    7.77    0.35
  -5   2  -5    8.61    0.47
  -5  -2   5    7.47    0.26
  -5  -2   5    7.88    0.30
  -5  -2   5    8.36    0.31
  -5  -2   5    7.68    0.32
  -5  -2   5    8.18    0.34
  -5  -2   5    8.28    0.46
  -5  -2   5    7.42    0.34
  -6   2   5    5.95    0.26
  -6   2   5    5.55    0.22
  -6   2   5    5.43    0.23
  -6   2   5    5.72    0.37
  -6  -2  -5    5.50    0.37
  -6   2   5    5.80    0.26
  -6  -2  -5    5.57    0.27
  -6  -2  -5    5.40    0.22
  -6   2   5    5.67    0.24
  -6  -2  -5    5.72    0.38
  -6   2  -5    5.63    0.27
  -6  -2   5    6.21    0.25
  -6  -2   5    5.42    0.36
  -6   2  -5    6.04    0.40
  -6  -2   5    6.08    0.27
  -6  -2   5    5.77    0.23
  -6  -2   5    5.93    0.24
  -6  -2   5    5.81    0.19
  -6   2  -5    5.75    0.23
  -6   2  -5    5.63    0.38
  -6  -2   5    5.59    0.26
  -6   2  -5    5.31    0.21
  -7  -2  -5   62.08    2.24
  -7  -2  -5   64.13    2.66
  -7  -2  -5   63.58    2.01
  -7   2   5   67.02    2.48
  -7   2   5   63.37    2.37
  -7   2   5   63.14    2.29
  -7  -2  -5   54.84    3.02
  -7   2   5   66.73    2.51
  -7  -2   5   65.81    2.22
  -7   2  -5   54.60    2.99
  -7   2  -5   61.55    2.62
  -7   2  -5   62.74    2.00
  -7  -2   5   61.29    2.00
  -7  -2   5   65.01    2.28
  -7  -2   5   65.27    2.49
  -7   2  -5   63.31    2.22
  -7  -2   5   61.45    2.52
  -7   2  -5   64.94    2.28
  -8   2   5   88.97    3.34
  -8  -2  -5   89.64    3.16
  -8  -2  -5   83.76    2.81
  -8  -2  -5   90.26    3.13
  -8   2   5   87.49    3.20
  -8   2   5   89.99    3.54
  -8  -2   5   87.27    3.19
  -8  -2   5   88.61    3.47
  -8   2  -5   87.40    3.15
  -8  -2   5   87.87    3.09
  -8   2  -5   85.47    2.77
  -8   2  -5   85.78    3.10
  -9   2   5    7.09    0.32
  -9   2   5    7.16    0.30
  -9  -2  -5    7.16    0.28
  -9   2   5    7.16    0.29
  -9  -2   5    6.97    0.31
  -9   2  -5    6.75    0.26
  -9   2  -5    6.91    0.28
  -9  -2   5    6.84    0.28
  -9  -2   5    7.14    0.27
  -9   2  -5    6.59    0.24
 -10   2   5    2.26    0.13
 -10  -2  -5    2.37    0.11
 -10   2   5    2.41    0.11
 -10  -2  -5    2.49    0.10
 -10   2  -5    2.31    0.11
 -10  -2   5    2.27    0.11
 -10   2  -5    2.34    0.09
 -10  -2   5    2.22    0.11
   0   3  -5   21.12    1.04
   0  -3  -5   21.06    1.02
   0  -3   5   22.38    1.05
   0  -3   5   22.02    1.06
   0  -3  -5   21.65    1.02
   0  -3   5   20.05    1.03
   0   3   5   21.47    1.04
   0   3   5   22.86    1.06
   0  -3   5   21.23    1.04
   0  -3   5   21.37    1.06
   0   3  -5   21.65    1.04
   0   3   5   20.08    1.02
   1  -3   5  264.67   11.85
   1  -3   5  259.99   11.99
   1   3  -5  258.00   11.09
   1  -3   5  259.46   11.12
   1  -3   5  260.22   11.11
  -1  -3  -5  253.66   11.10
  -1   3   5  247.30   11.07
  -1  -3  -5  242.96   11.10
  -1   3   5  236.88   11.07
  -1   3   5  248.63   12.01
   1   3  -5  263.62   11.09
  -1   3   5  223.72   11.91
  -1   3   5  212.19   11.67
  -1   3   5  247.64   11.78
  -1   3   5  266.25   11.82
   1  -3   5  256.22   12.07
   1  -3  -5  243.35   11.24
   1   3   5  256.83   12.07
   1   3   5  252.54   11.28
  -1  -3   5  252.64   11.26
  -1   3  -5  261.81   11.29
  -1  -3   5  253.08   11.26
  -1  -3   5  273.35   12.07
  -1   3  -5  262.82   11.29
  -1  -3   5  261.54   12.24
  -1   3  -5  240.44   12.05
  -1   3  -5  251.13   11.84
   1   3   5  244.38   11.27
   1  -3  -5  253.57   11.25
   1   3   5  251.53   12.26
  -1  -3   5  251.49   12.20
  -2   3   5    8.11    0.40
  -2  -3  -5    8.17    0.47
   2  -3   5    7.70    0.46
  -2  -3  -5    7.80    0.46
  -2   3   5    7.32    0.39
   2  -3   5    7.80    0.44
  -2  -3  -5    7.64    0.44
  -2   3   5    8.14    0.42
  -2   3   5    7.97    0.40
   2  -3   5    8.51    0.45
   2  -3   5    8.12    0.47
  -2  -3  -5    8.08    0.44
  -2   3   5    7.65    0.39
  -2   3   5    7.48    0.39
   2  -3   5    7.84    0.40
  -2   3   5    7.32    0.40
  -2   3  -5    7.80    0.45
  -2  -3   5    8.11    0.43
  -2   3  -5    7.65    0.40
  -2  -3   5    8.44    0.45
  -2   3  -5    7.89    0.48
   2  -3  -5    7.61    0.41
  -2  -3   5    8.51    0.43
   2   3   5    7.97    0.47
  -2  -3   5    7.56    0.43
  -2   3  -5    8.01    0.48
   2   3   5    8.15    0.45
  -2   3  -5    8.24    0.45
   2   3   5    8.80    0.45
   2   3   5    8.21    0.48
  -3  -3  -5   58.04    2.71
   3  -3   5   51.15    2.59
  -3   3   5   59.17    2.64
  -3   3   5   54.56    2.62
  -3   3   5   57.28    2.69
  -3   3   5   58.70    2.64
  -3  -3  -5   56.82    2.66
  -3   3   5   55.07    2.67
  -3   3   5   51.83    2.48
  -3  -3   5   59.43    2.83
  -3   3  -5   59.25    2.84
  -3   3  -5   54.54    2.71
  -3   3  -5   61.61    2.80
  -3  -3   5   60.11    2.81
  -3  -3   5   61.49    2.76
  -3   3  -5   55.13    2.75
   3   3   5   58.24    2.84
  -4   3   5   16.00    0.82
  -4  -3  -5   15.95    0.84
  -4  -3  -5   15.98    0.83
  -4   3  -5   14.51    0.77
  -4  -3   5   15.25    0.81
  -4  -3   5   15.96    0.75
  -4  -3   5   15.55    0.76
  -4   3  -5   15.34    0.80
  -4   3  -5   15.52    0.81
  -5   3   5  116.25    4.57
  -5  -3  -5  118.40    5.43
  -5   3   5  118.32    4.06
  -5  -3  -5  107.25    4.80
  -5   3   5  109.84    4.57
  -5   3   5  117.33    4.35
  -5   3   5  119.19    4.54
  -5  -3  -5  115.29    5.53
  -5   3   5  119.04    5.40
  -5   3   5  116.94    3.66
  -5   3   5  108.26    4.15
  -5  -3   5  120.80    4.29
  -5   3  -5  114.01    4.92
  -5  -3   5  119.14    5.59
  -5   3  -5  124.05    5.64
  -5   3  -5  123.49    5.54
  -5  -3   5  115.91    4.15
  -5   3  -5  112.03    4.14
  -5  -3   5  109.18    4.14
  -5  -3   5  115.12    3.76
  -5  -3   5  117.49    5.61
  -5  -3   5  118.50    5.50
  -5  -3   5  116.57    4.75
  -5  -3   5  121.17    4.72
  -6   3   5   49.31    2.46
  -6   3   5   51.95    1.79
  -6   3   5   50.06    1.85
  -6  -3  -5   52.30    2.13
  -6   3   5   52.24    1.92
  -6   3   5   49.50    1.62
  -6   3   5   54.19    2.01
  -6  -3  -5   50.52    2.47
  -6   3   5   52.74    2.03
  -6  -3  -5   49.64    1.81
  -6  -3  -5   47.94    2.51
  -6   3  -5   47.48    1.61
  -6  -3   5   51.05    1.63
  -6   3  -5   48.34    2.48
  -6   3  -5   47.37    2.44
  -6  -3   5   54.68    2.02
  -6   3  -5   50.17    1.79
  -6  -3   5   53.65    1.84
  -6   3  -5   50.51    2.10
  -6  -3   5   51.88    2.04
  -6  -3   5   47.92    2.47
  -6  -3   5   52.11    1.79
  -7   3   5   98.65    3.82
  -7  -3  -5   98.53    4.03
  -7  -3  -5  100.09    3.38
  -7   3   5   97.35    3.60
  -7  -3  -5   89.94    3.04
  -7   3   5  101.31    3.85
  -7   3   5   93.20    3.46
  -7   3   5   86.54    4.53
  -7   3  -5   92.13    3.09
  -7   3  -5  100.14    3.57
  -7   3  -5  100.24    3.48
  -7  -3   5   94.65    3.12
  -7   3  -5   97.32    4.08
  -7  -3   5  100.65    3.57
  -7  -3   5   94.39    3.90
  -7  -3   5  100.81    3.93
  -7  -3   5   96.81    3.46
  -8   3   5   25.34    1.00
  -8  -3  -5   24.82    0.89
  -8   3   5   24.49    0.95
  -8  -3  -5   24.96    0.89
  -8   3   5   23.83    0.91
  -8   3  -5   23.34    0.78
  -8  -3   5   24.13    0.90
  -8  -3   5   22.71    0.99
  -8   3  -5   24.48    0.90
  -8  -3   5   24.01    0.77
  -8  -3   5   25.55    0.88
  -8   3  -5   25.07    0.87
  -9   3   5   15.28    0.62
  -9   3   5   14.94    0.57
  -9  -3  -5   14.94    0.50
  -9   3   5   14.97    0.59
  -9  -3  -5   15.31    0.55
  -9  -3  -5   15.50    0.56
  -9   3  -5   15.67    0.58
  -9   3  -5   15.13    0.50
  -9   3  -5   15.37    0.55
  -9  -3   5   14.92    0.57
  -9  -3   5   15.40    0.56
 -10   3   5   28.17    1.12
 -10  -3  -5   28.72    0.89
 -10   3   5   26.39    1.02
 -10  -3  -5   28.72    1.00
 -10  -3   5   26.59    1.03
 -10   3  -5   29.90    0.90
 -10  -3   5   28.73    1.00
 -10   3  -5   27.91    1.03
   0   4   5   36.18    1.69
   0   4   5   32.97    1.64
   0  -4   5   36.93    1.70
   0  -4   5   33.43    1.66
   0  -4   5   35.90    1.71
   0   4  -5   32.86    1.66
   0  -4   5   36.01    1.72
   0   4   5   36.61    1.71
  -1   4   5  104.37    4.66
   1  -4   5   90.47    4.44
   1  -4   5  100.44    4.66
  -1   4   5   96.94    4.73
  -1   4   5   98.32    4.58
   1  -4   5   94.88    4.62
   1  -4   5  101.46    4.70
  -1  -4   5  100.76    4.70
  -1   4  -5   92.70    4.46
  -1  -4   5  101.48    4.69
   1   4   5  102.62    4.71
  -1  -4   5  101.11    4.63
   1   4   5   90.37    4.44
   1   4   5  100.14    4.63
  -2   4   5   12.99    0.63
  -2   4   5   12.88    0.65
   2  -4   5   12.42    0.67
  -2   4   5   13.00    0.64
  -2  -4  -5   10.92    0.68
   2  -4   5   13.14    0.68
  -2  -4   5   12.51    0.66
  -2   4  -5   12.68    0.66
  -2   4  -5   12.52    0.67
  -2  -4   5   12.60    0.65
   2   4   5   11.16    0.68
  -2  -4   5   12.93    0.64
   2   4   5   12.68    0.67
   2   4   5   12.47    0.66
  -3   4   5   19.37    0.93
  -3   4   5   19.78    0.94
  -3   4   5   18.79    0.96
  -3  -4   5   20.31    0.99
  -3  -4   5   19.44    1.01
  -3   4  -5   20.09    1.01
  -3  -4   5   19.77    0.98
  -3   4  -5   19.60    1.02
  -4   4   5   50.72    1.65
  -4   4   5   50.59    2.06
  -4   4   5   53.52    1.81
  -4   4   5   52.67    2.47
  -4   4   5   53.00    2.03
  -4   4   5   49.29    2.05
  -4   4   5   51.78    1.94
  -4  -4   5   53.32    2.49
  -4  -4   5   50.54    1.83
  -4  -4   5   50.25    1.64
  -4   4  -5   54.34    2.54
  -4  -4   5   51.07    1.88
  -4  -4   5   52.89    2.08
  -4  -4   5   49.54    1.83
  -4  -4   5   53.58    2.53
  -4   4  -5   46.91    2.15
  -4   4  -5   53.63    2.49
  -4  -4   5   53.53    2.45
  -5   4   5   59.91    1.94
  -5  -4  -5   56.93    2.53
  -5   4   5   61.90    2.38
  -5   4   5   61.21    2.27
  -5   4   5   61.09    2.41
  -5  -4  -5   58.99    2.92
  -5   4   5   64.34    2.13
  -5   4   5   60.77    2.90
  -5  -4  -5   60.80    2.97
  -5  -4   5   60.51    1.91
  -5  -4   5   61.10    2.91
  -5   4  -5   57.08    2.48
  -5  -4   5   60.69    2.81
  -5  -4   5   61.74    2.85
  -5  -4   5   61.76    2.40
  -5   4  -5   56.97    2.86
  -5  -4   5   61.04    2.10
  -5   4  -5   58.15    2.91
  -5  -4   5   60.90    2.16
  -5   4  -5   55.59    2.11
  -5  -4   5   59.59    2.12
  -6  -4  -5   27.65    1.14
  -6  -4  -5   25.85    1.37
  -6   4   5   24.89    1.36
  -6   4   5   28.32    1.03
  -6   4   5   25.26    0.99
  -6   4   5   27.64    1.09
  -6   4   5   28.44    0.96
  -6   4   5   28.93    1.08
  -6  -4  -5   27.40    0.97
  -6  -4  -5   23.93    1.39
  -6   4   5   27.91    0.86
  -6   4  -5   27.80    1.13
  -6   4  -5   25.17    1.38
  -6   4  -5   25.33    1.35
  -6  -4   5   27.12    0.86
  -6  -4   5   28.06    1.10
  -6  -4   5   27.70    0.99
  -6   4  -5   28.22    0.97
  -6   4  -5   26.89    0.87
  -6  -4   5   27.53    0.97
  -6  -4   5   24.83    1.37
  -7   4   5   18.98    0.76
  -7   4   5   21.36    0.84
  -7   4   5   20.52    0.83
  -7  -4  -5   21.32    0.87
  -7   4   5   20.47    0.79
  -7  -4  -5   20.68    0.74
  -7  -4  -5   19.47    0.74
  -7   4  -5   20.38    0.84
  -7   4  -5   19.86    0.75
  -7   4  -5   19.66    0.72
  -7  -4   5   20.31    0.64
  -7  -4   5   19.94    0.73
  -7   4  -5   19.85    0.65
  -7  -4   5   20.14    0.83
  -7  -4   5   19.60    0.75
  -8  -4  -5   19.18    0.67
  -8  -4  -5   18.55    0.68
  -8  -4  -5   18.36    0.61
  -8   4   5   18.41    0.72
  -8   4   5   18.98    0.76
  -8   4   5   17.78    0.69
  -8  -4   5   18.67    0.67
  -8  -4   5   18.37    0.59
  -8   4  -5   19.25    0.69
  -8   4  -5   18.76    0.66
  -8  -4   5   17.67    0.76
  -8   4  -5   17.60    0.60
  -8  -4   5   18.13    0.69
  -9  -4  -5    5.74    0.22
  -9  -4  -5    6.02    0.22
  -9   4   5    5.30    0.22
  -9  -4  -5    5.68    0.20
  -9   4   5    5.33    0.24
  -9   4   5    5.52    0.25
  -9  -4   5    5.76    0.22
  -9   4  -5    5.82    0.23
  -9   4  -5    5.38    0.20
  -9   4  -5    5.68    0.20
  -9  -4   5    5.42    0.23
 -10  -4  -5    1.32    0.06
 -10   4   5    1.32    0.08
 -10  -4  -5    1.18    0.07
 -10   4  -5    1.15    0.05
 -10   4  -5    1.11    0.07
 -10  -4   5    1.17    0.07
   0  -5   5    0.33    0.12
   0   5   5    0.42    0.10
   0  -5   5    0.44    0.09
   0   5   5    0.42    0.11
   0  -5   5    0.32    0.10
   0   5   5    0.44    0.11
   1  -5   5   69.02    3.37
   1  -5   5   69.50    3.36
  -1   5   5   69.45    3.32
  -1   5   5   71.24    3.33
   1  -5   5   71.94    3.41
  -1   5   5   72.45    3.39
   1   5   5   72.45    3.33
  -1  -5   5   68.94    3.37
  -1  -5   5   70.87    3.37
   1   5   5   70.81    3.38
  -1  -5   5   67.29    3.32
  -2   5   5    0.87    0.13
  -2   5   5    0.75    0.11
  -2   5   5    0.67    0.10
  -2  -5   5    0.85    0.13
   2   5   5    0.86    0.14
   2   5   5    0.67    0.14
  -2  -5   5    0.85    0.12
  -2  -5   5    0.85    0.14
  -3   5   5   19.75    0.89
  -3   5   5   17.71    0.58
  -3   5   5   17.74    0.72
  -3   5   5   18.39    0.92
  -3   5   5   16.89    0.64
  -3   5   5   18.14    0.64
  -3   5   5   17.55    0.69
  -3   5   5   18.50    0.88
  -3   5   5   16.87    0.72
  -3   5  -5   18.35    0.94
  -3  -5   5   18.71    0.91
  -3   5  -5   17.60    0.95
  -3  -5   5   17.74    0.76
  -3  -5   5   17.01    0.65
  -3  -5   5   18.81    0.92
  -3  -5   5   17.90    0.59
  -3  -5   5   19.07    0.95
  -3  -5   5   17.78    0.74
  -4   5   5   20.28    1.00
  -4   5   5   20.66    0.66
  -4   5   5   20.89    0.79
  -4   5   5   21.33    1.06
  -4  -5  -5   19.07    0.88
  -4   5   5   21.50    0.99
  -4   5   5   20.55    0.83
  -4   5   5   20.64    0.84
  -4   5   5   20.44    0.73
  -4   5   5   21.54    0.74
  -4  -5   5   20.68    0.83
  -4  -5   5   20.98    1.06
  -4  -5   5   21.04    1.01
  -4  -5   5   18.40    0.81
  -4   5  -5   20.67    1.06
  -4  -5   5   19.52    0.74
  -4  -5   5   20.26    1.00
  -4   5  -5   19.05    0.85
  -4  -5   5   19.71    0.72
  -4   5  -5   20.28    1.04
  -4  -5   5   19.37    0.72
  -4  -5   5   20.96    0.65
  -5   5   5   14.81    0.57
  -5   5   5   14.81    0.59
  -5   5   5   14.56    0.47
  -5  -5  -5   13.79    0.63
  -5   5   5   13.81    0.79
  -5   5   5   14.44    0.60
  -5   5   5   15.10    0.53
  -5  -5   5   13.71    0.77
  -5  -5   5   13.71    0.70
  -5  -5   5   13.74    0.45
  -5   5  -5   13.30    0.56
  -5   5  -5   12.77    0.76
  -5   5  -5   13.17    0.75
  -5  -5   5   13.53    0.70
  -5   5  -5   13.52    0.59
  -5   5  -5   13.36    0.50
  -5  -5   5   13.91    0.50
  -5  -5   5   14.75    0.58
  -5  -5   5   13.86    0.49
  -5  -5   5   14.01    0.52
  -6   5   5   14.06    0.58
  -6  -5  -5   14.61    0.60
  -6   5   5   13.63    0.44
  -6   5   5   14.02    0.57
  -6   5   5   13.81    0.54
  -6   5   5   12.81    0.76
  -6  -5  -5   12.95    0.51
  -6  -5   5   14.24    0.58
  -6  -5   5   13.87    0.52
  -6  -5   5   13.48    0.50
  -6   5  -5   13.42    0.45
  -6   5  -5   13.61    0.58
  -6   5  -5   12.56    0.56
  -6  -5   5   12.48    0.76
  -6  -5   5   14.04    0.45
  -6  -5   5   13.56    0.48
  -6   5  -5   14.08    0.50
  -7  -5  -5   19.58    0.72
  -7  -5  -5   19.98    0.72
  -7   5   5   19.64    0.80
  -7  -5  -5   20.01    0.84
  -7   5   5   19.13    0.76
  -7   5   5   20.31    0.81
  -7   5  -5   19.71    0.71
  -7  -5   5   19.52    0.73
  -7  -5   5   19.21    0.71
  -7  -5   5   20.18    0.81
  -7  -5   5   19.23    0.63
  -7   5  -5   19.47    0.64
  -7   5  -5   19.80    0.73
  -8   5   5    6.15    0.26
  -8  -5  -5    6.32    0.25
  -8   5   5    6.58    0.28
  -8  -5  -5    6.11    0.24
  -8  -5  -5    5.77    0.22
  -8   5  -5    6.13    0.22
  -8  -5   5    6.53    0.21
  -8  -5   5    6.02    0.25
  -8   5  -5    6.17    0.26
  -8  -5   5    6.31    0.28
  -8   5  -5    6.26    0.24
  -8  -5   5    6.19    0.25
  -9  -5  -5   19.09    0.62
  -9   5   5   19.74    0.78
  -9  -5  -5   19.56    0.69
  -9   5   5   18.17    0.73
  -9   5  -5   19.19    0.58
  -9  -5   5   16.84    0.66
  -9  -5   5   16.26    0.73
  -9  -5   5   18.94    0.65
  -9   5  -5   19.13    0.67
   0   6   5    1.49    0.10
   0  -6   5    1.52    0.21
   0   6   5    1.71    0.18
   0   6   5    2.27    0.20
   0  -6   5    1.83    0.19
   0   6   5    1.64    0.18
   0  -6   5    1.78    0.21
  -1   6   5   69.95    2.29
  -1   6   5   72.04    3.41
  -1   6   5   66.18    2.54
  -1   6   5   76.95    3.41
  -1   6   5   79.63    3.47
  -1   6   5   67.63    3.02
  -1  -6   5   76.49    3.55
  -1  -6   5   64.56    3.04
  -1  -6   5   76.94    3.54
   1   6   5   75.99    3.55
  -1  -6   5   76.74    3.50
   1   6   5   68.84    3.04
   1   6   5   74.40    3.49
  -2   6   5    5.40    0.32
  -2   6   5    4.89    0.20
  -2   6   5    5.26    0.22
  -2   6   5    4.74    0.22
  -2   6   5    4.98    0.34
  -2   6   5    5.12    0.20
  -2   6   5    5.15    0.18
  -2   6   5    5.35    0.32
  -2   6   5    4.62    0.22
  -2   6   5    5.31    0.22
  -2  -6   5    4.63    0.23
  -2  -6   5    5.33    0.35
  -2  -6   5    4.83    0.20
  -2  -6   5    5.33    0.34
   2   6   5    4.35    0.23
  -2  -6   5    5.27    0.35
  -2  -6   5    4.83    0.18
  -2  -6   5    5.52    0.23
  -3   6   5   42.72    1.32
  -3   6   5   42.75    1.46
  -3   6   5   41.79    2.01
  -3   6   5   40.18    1.47
  -3   6   5   42.10    2.02
  -3   6   5   41.84    1.56
  -3   6   5   40.65    1.65
  -3   6   5   40.61    1.98
  -3   6   5   40.97    1.63
  -3  -6   5   40.33    1.69
  -3  -6   5   38.81    1.29
  -3  -6   5   41.36    2.02
  -3   6  -5   38.94    1.69
  -3  -6   5   41.19    1.97
  -3  -6   5   40.82    1.44
  -3  -6   5   41.14    1.64
  -3  -6   5   41.45    1.99
  -4   6   5   37.04    1.81
  -4   6   5   39.41    1.53
  -4   6   5   39.09    1.51
  -4   6   5   37.93    1.88
  -4   6   5   38.34    1.22
  -4   6   5   38.83    1.44
  -4   6   5   38.33    1.35
  -4   6   5   39.51    1.35
  -4   6   5   35.86    1.84
  -4  -6  -5   37.19    1.60
  -4  -6   5   38.35    1.33
  -4  -6   5   37.95    1.55
  -4   6  -5   35.43    1.88
  -4   6  -5   38.54    1.57
  -4  -6   5   37.56    1.88
  -4   6  -5   34.88    1.33
  -4  -6   5   37.83    1.84
  -4  -6   5   37.10    1.20
  -4  -6   5   36.93    1.50
  -4  -6   5   39.24    1.52
  -4  -6   5   36.78    1.82
  -5   6   5  135.00    4.96
  -5  -6  -5  127.03    4.59
  -5   6   5  121.53    6.14
  -5   6   5  132.40    5.23
  -5   6   5  128.58    4.19
  -5   6   5  136.68    5.17
  -5  -6  -5  133.65    5.46
  -5   6  -5  131.01    4.55
  -5  -6   5  133.25    4.13
  -5  -6   5  117.86    6.00
  -5  -6   5  129.19    4.55
  -5  -6   5  126.96    4.51
  -5   6  -5  132.79    5.39
  -5   6  -5  126.36    5.08
  -5  -6   5  126.58    6.14
  -5  -6   5  134.97    5.22
  -5  -6   5  131.21    4.62
  -5   6  -5  116.49    6.04
  -6   6   5    6.57    0.28
  -6   6   5    6.91    0.30
  -6  -6  -5    6.21    0.26
  -6  -6  -5    6.67    0.31
  -6  -6  -5    5.92    0.26
  -6   6   5    6.46    0.29
  -6   6   5    6.67    0.22
  -6   6  -5    6.40    0.29
  -6  -6   5    6.36    0.26
  -6  -6   5    6.72    0.30
  -6   6  -5    6.28    0.26
  -6  -6   5    6.38    0.26
  -6   6  -5    6.30    0.29
  -6  -6   5    6.52    0.23
  -6   6  -5    6.17    0.23
  -6  -6   5    6.58    0.24
  -7   6   5    2.92    0.16
  -7  -6  -5    2.76    0.16
  -7  -6  -5    2.77    0.14
  -7   6   5    2.98    0.15
  -7   6   5    3.05    0.17
  -7  -6  -5    2.98    0.14
  -7   6  -5    2.89    0.14
  -7  -6   5    2.79    0.14
  -7  -6   5    2.88    0.12
  -7   6  -5    2.80    0.13
  -7  -6   5    3.02    0.17
  -7   6  -5    2.80    0.15
  -7  -6   5    3.08    0.14
  -7   6  -5    2.87    0.15
  -8  -6  -5   13.16    0.47
  -8  -6  -5   12.34    0.47
  -8   6   5   13.46    0.53
  -8  -6  -5   11.96    0.43
  -8   6   5   12.92    0.50
  -8  -6   5   12.76    0.41
  -8  -6   5   12.51    0.53
  -8   6  -5   12.77    0.45
  -8   6  -5   12.37    0.42
  -8  -6   5   12.34    0.46
  -8   6  -5   12.62    0.48
  -9  -6  -5    3.42    0.13
  -9  -6  -5    3.36    0.13
  -9  -6  -5    3.19    0.13
  -9   6   5    3.34    0.16
  -9   6   5    3.22    0.14
  -9   6  -5    3.58    0.15
  -9   6  -5    3.53    0.13
  -9  -6   5    3.24    0.14
   0   7   5   76.87    3.66
   0  -7   5   70.21    3.14
   0  -7   5   79.28    3.65
   0   7   5   74.13    2.40
   0   7   5   74.82    3.16
   0   7   5   72.85    2.67
   0   7   5   82.54    3.59
   0   7   5   74.08    3.60
  -1   7   5   50.82    2.17
  -1   7   5   51.40    1.85
  -1   7   5   51.60    2.51
  -1   7   5   51.82    1.66
  -1   7   5   53.03    2.55
  -1   7   5   54.30    2.51
   1   7   5   52.66    2.53
  -1  -7   5   51.47    2.50
  -1  -7   5   47.58    1.82
  -1  -7   5   53.58    2.53
   1   7   5   51.68    2.49
   1   7   5   54.82    2.48
   1   7   5   47.92    1.82
   1   7   5   50.13    2.14
  -1  -7   5   52.53    2.53
  -1  -7   5   52.26    2.14
  -2   7   5   14.82    0.47
  -2   7   5   14.29    0.76
  -2   7   5   14.47    0.60
  -2   7   5   14.27    0.75
  -2   7   5   14.12    0.52
  -2   7   5   13.73    0.52
  -2   7   5   14.85    0.78
  -2   7   5   13.43    0.58
  -2   7   5   14.75    0.56
  -2   7  -5   13.77    0.62
  -2  -7   5   14.59    0.61
  -2  -7   5   14.55    0.78
  -2  -7   5   14.64    0.79
  -2  -7   5   13.32    0.47
  -2  -7   5   14.42    0.52
  -2  -7   5   14.11    0.59
   2   7   5   14.46    0.61
  -3   7   5   14.55    0.79
  -3   7   5   13.79    0.75
  -3   7   5   14.75    0.48
  -3   7   5   14.69    0.60
  -3   7   5   14.64    0.53
  -3   7   5   14.71    0.57
  -3   7   5   14.39    0.76
  -3   7   5   14.62    0.59
  -3   7  -5   14.62    0.63
  -3  -7   5   14.09    0.79
  -3  -7   5   14.63    0.53
  -3  -7   5   14.94    0.48
  -3  -7   5   13.84    0.78
  -3  -7   5   15.24    0.61
  -3  -7   5   14.74    0.62
   3   7   5   13.64    0.63
  -3  -7   5   14.89    0.82
  -4   7   5   32.47    1.26
  -4   7   5   32.34    1.01
  -4   7   5   32.82    1.11
  -4   7   5   32.59    1.19
  -4   7   5   29.89    1.57
  -4  -7  -5   29.30    1.32
  -4   7   5   31.57    1.24
  -4   7   5   29.48    1.50
  -4  -7   5   32.39    1.29
  -4  -7   5   29.07    1.59
  -4  -7   5   32.62    1.27
  -4   7  -5   32.31    1.31
  -4  -7   5   31.74    1.11
  -4   7  -5   30.11    1.12
  -4  -7   5   31.34    1.25
  -4  -7   5   27.56    1.53
  -4  -7   5   32.15    1.00
  -5   7   5  130.23    4.14
  -5  -7  -5  127.32    5.39
  -5   7   5  129.52    5.07
  -5   7   5  130.59    4.89
  -5   7   5  129.57    5.20
  -5  -7   5  129.18    5.10
  -5   7  -5  123.29    4.98
  -5   7  -5  123.13    5.23
  -5  -7   5  122.36    4.46
  -5   7  -5  123.66    4.42
  -5  -7   5  128.25    4.01
  -6  -7  -5   60.58    2.19
  -6   7   5   62.51    2.31
  -6  -7  -5   62.16    2.57
  -6   7   5   59.57    2.42
  -6   7   5   62.93    2.45
  -6   7   5   62.04    1.98
  -6  -7   5   55.28    2.08
  -6   7  -5   55.74    1.89
  -6  -7   5   61.36    1.88
  -6  -7   5   62.89    2.38
  -6   7  -5   60.72    2.09
  -6  -7   5   59.84    2.09
  -6   7  -5   58.22    2.35
  -6   7  -5   58.70    2.45
  -7   7   5   37.07    1.43
  -7  -7  -5   35.81    1.48
  -7  -7  -5   35.50    1.27
  -7   7   5   35.57    1.34
  -7  -7  -5   33.87    1.26
  -7   7  -5   36.45    1.24
  -7   7  -5   35.05    1.12
  -7   7  -5   33.00    1.40
  -7   7  -5   35.44    1.28
  -7  -7   5   33.05    1.24
  -7  -7   5   37.14    1.42
  -7  -7   5   34.94    1.12
  -8   7   5   16.11    0.64
  -8   7   5   14.89    0.60
  -8  -7  -5   16.06    0.57
  -8   7  -5   14.22    0.47
  -8  -7   5   15.32    0.60
  -8  -7   5   13.11    0.52
  -8   7  -5   14.29    0.54
  -8   7  -5   14.77    0.51
  -8  -7   5   14.97    0.46
   0   8   5    8.38    0.32
   0   8   5    7.45    0.50
   0   8   5    7.84    0.51
   0   8   5    8.40    0.51
   0  -8   5    8.34    0.37
   0   8   5    8.33    0.36
  -1   8   5   37.02    1.29
   1  -8   5   34.51    1.52
  -1   8   5   39.05    1.37
  -1   8   5   38.68    1.51
  -1   8   5   36.53    1.79
  -1   8   5   35.88    1.16
  -1   8   5   33.41    1.78
  -1   8   5   34.13    1.81
   1   8   5   35.84    1.75
  -1  -8   5   37.50    1.48
   1   8   5   35.08    1.26
  -1  -8   5   34.04    1.26
  -1  -8   5   33.76    1.77
   1   8   5   35.29    1.48
  -2   8   5   44.63    1.80
  -2   8   5   45.18    1.39
  -2   8   5   40.49    2.12
  -2   8   5   46.02    1.64
  -2   8   5   40.30    2.10
  -2   8   5   42.64    1.73
  -2   8   5   43.70    1.54
  -2  -8   5   44.29    1.50
   2   8   5   43.65    1.77
  -2  -8   5   44.02    1.76
  -2  -8   5   38.33    2.07
  -2   8  -5   40.64    1.77
  -2  -8   5   43.17    1.70
  -2  -8   5   40.81    2.10
   2   8   5   41.51    2.06
  -3   8   5    5.50    0.22
  -3   8   5    5.36    0.25
  -3   8   5    5.78    0.24
  -3   8   5    5.01    0.38
  -3   8   5    5.47    0.20
   3   8   5    4.98    0.26
  -3  -8   5    5.67    0.20
  -3  -8   5    5.32    0.25
  -3  -8   5    5.51    0.25
  -3   8  -5    5.26    0.26
  -3  -8   5    5.04    0.39
  -3  -8   5    5.18    0.22
  -4   8   5   17.90    0.63
  -4   8   5   17.43    0.57
  -4   8   5   17.83    0.69
  -4   8   5   17.97    0.72
  -4  -8  -5   17.01    0.76
  -4   8  -5   16.93    0.73
  -4   8  -5   16.79    0.70
  -4  -8   5   17.75    0.72
  -4  -8   5   17.80    0.62
  -4   8  -5   17.07    0.63
  -4  -8   5   16.91    0.56
  -4  -8   5   16.68    0.71
  -5   8   5    7.46    0.30
  -5   8   5    6.67    0.30
  -5   8   5    6.94    0.24
  -5  -8  -5    6.96    0.33
  -5   8   5    7.33    0.32
  -5  -8   5    6.79    0.27
  -5   8  -5    6.89    0.31
  -5   8  -5    7.02    0.31
  -5  -8   5    7.14    0.25
  -5   8  -5    7.23    0.28
  -5  -8   5    7.06    0.32
  -6  -8  -5    2.02    0.13
  -6   8   5    1.75    0.11
  -6   8   5    1.96    0.13
  -6   8   5    1.94    0.12
  -6   8   5    1.98    0.08
  -6  -8  -5    1.72    0.12
  -6  -8   5    1.89    0.10
  -6   8  -5    1.69    0.09
  -6  -8   5    1.99    0.08
  -6   8  -5    1.66    0.10
  -6   8  -5    1.73    0.11
  -6   8  -5    1.71    0.11
  -6  -8   5    1.83    0.13
  -7   8   5   23.49    0.91
  -7   8   5   21.94    0.86
  -7  -8  -5   21.78    0.92
  -7  -8  -5   23.28    0.81
  -7  -8   5   23.54    0.71
  -7  -8   5   23.14    0.91
  -7   8  -5   23.02    0.79
  -7   8  -5   20.47    0.89
  -7   8  -5   22.31    0.72
  -7   8  -5   20.44    0.81
  -8   8   5    8.07    0.34
  -8  -8  -5    8.15    0.30
  -8  -8   5    8.18    0.34
   0   9   5   98.89    4.22
   0   9   5  100.37    3.55
   0   9   5  105.63    3.78
   0  -9   5   96.75    4.19
  -1   9   5   78.80    2.73
  -1   9   5   76.85    2.46
  -1   9   5   78.48    3.24
   1  -9   5   73.51    3.22
  -1   9   5   79.21    2.91
  -1   9  -5   73.07    3.13
   1   9   5   73.46    2.66
   1   9   5   77.62    3.15
  -1  -9   5   76.82    3.15
  -2   9   5   69.35    2.45
  -2   9   5   69.71    2.19
  -2   9   5   70.19    2.58
  -2   9   5   66.26    2.73
   2   9   5   69.80    2.86
  -2   9  -5   67.46    2.86
  -2  -9   5   69.10    2.86
  -2  -9   5   68.40    2.43
  -3   9   5    9.11    0.37
  -3   9   5    8.60    0.38
  -3   9   5    9.21    0.33
  -3   9   5    9.05    0.31
   3   9   5    8.94    0.41
  -3  -9   5    8.82    0.39
  -3  -9   5    8.94    0.40
  -3   9  -5    9.16    0.41
  -3  -9   5    9.38    0.34
  -4   9   5   16.75    0.55
  -4   9   5   16.62    0.59
  -4   9   5   16.66    0.69
  -4  -9  -5   16.91    0.73
  -4   9   5   16.82    0.65
  -4  -9   5   16.07    0.53
  -4  -9   5   16.60    0.59
  -4  -9   5   15.58    0.66
  -4   9  -5   16.73    0.67
  -4   9  -5   15.50    0.59
  -4   9  -5   16.96    0.69
   4   9   5   15.69    0.70
  -4  -9   5   16.30    0.67
  -5   9   5   29.08    0.90
  -5  -9  -5   27.30    1.18
  -5   9   5   28.24    1.13
  -5   9   5   27.80    1.07
  -5  -9   5   27.68    0.91
  -5   9  -5   27.64    1.13
  -5   9  -5   28.78    1.17
  -5  -9   5   27.87    1.15
  -5   9  -5   28.54    1.01
  -6   9   5    0.09    0.04
  -6   9   5    0.06    0.05
  -6  -9  -5    0.03    0.05
  -6   9   5    0.05    0.02
  -6  -9  -5    0.12    0.05
  -6  -9   5    0.09    0.06
  -6  -9   5    0.09    0.04
  -6   9  -5    0.10    0.05
  -6   9  -5    0.06    0.04
  -7  -9  -5   13.23    0.55
  -7   9   5   13.42    0.55
  -7  -9  -5   13.78    0.49
  -7  -9   5   13.58    0.55
  -7   9  -5   13.24    0.47
  -7   9  -5   13.04    0.43
  -7  -9   5   13.19    0.43
   0 -10   5    4.45    0.23
   0  10   5    4.48    0.21
   0  10   5    4.56    0.20
   0  10   5    4.68    0.19
  -1  10   5    6.00    0.23
  -1  10   5    6.63    0.27
  -1  10   5    6.24    0.25
   1 -10   5    6.75    0.30
  -1  10  -5    6.27    0.30
   1  10   5    6.76    0.27
  -1 -10   5    6.62    0.31
   1  10   5    6.34    0.26
   1  10   5    6.38    0.30
  -2  10   5   11.66    0.44
  -2  10   5   11.36    0.41
   2 -10   5   10.81    0.49
  -2  10   5   10.85    0.37
  -2  10   5   10.51    0.46
  -2  10  -5   10.58    0.49
   2  10   5   11.05    0.49
  -2 -10   5   11.74    0.49
  -2 -10   5   11.23    0.42
  -3 -10  -5   14.91    0.65
  -3  10   5   15.56    0.54
  -3  10   5   14.70    0.62
  -3  10   5   15.24    0.58
  -3  10   5   14.95    0.49
  -3 -10   5   14.74    0.64
  -3 -10   5   15.26    0.65
  -3  10  -5   15.88    0.66
  -3 -10   5   15.71    0.56
   3  10   5   15.64    0.66
  -3 -10   5   15.25    0.64
  -4  10   5    3.28    0.13
  -4 -10  -5    3.39    0.18
  -4  10   5    3.25    0.16
  -4  10   5    3.19    0.15
  -4 -10   5    3.20    0.14
  -4 -10   5    3.09    0.16
  -4  10  -5    3.34    0.16
   4  10   5    3.25    0.17
  -4  10  -5    3.46    0.15
  -4  10  -5    3.37    0.16
  -4 -10   5    2.92    0.13
  -5  10   5    4.79    0.17
  -5 -10  -5    5.09    0.23
  -5  10   5    4.48    0.20
  -5  10   5    4.89    0.21
  -5  10  -5    4.75    0.21
  -5 -10   5    4.93    0.18
   5  10   5    4.69    0.23
  -5  10  -5    4.97    0.19
  -5 -10   5    4.59    0.22
  -5 -10   5    4.63    0.17
  -6 -10  -5    4.99    0.22
  -6 -10   5    4.73    0.21
  -6 -10   5    4.96    0.17
   0  11  -5    2.38    0.14
   0  11   5    2.23    0.12
   0  11   5    2.53    0.12
   0 -11   5    2.44    0.15
   1 -11   5   54.87    2.18
  -1  11   5   52.77    1.85
  -1  11   5   51.02    1.95
  -1  11   5   50.06    1.66
  -1 -11   5   48.84    1.86
   1  11   5   53.16    2.17
  -1 -11   5   53.33    2.18
  -1  11  -5   53.19    2.18
   1  11   5   52.86    1.86
   1  11   5   52.81    1.96
  -2  11   5   18.39    0.61
   2 -11   5   19.20    0.81
  -2  11   5   19.51    0.67
  -2  11   5   18.49    0.72
  -2 -11   5   19.14    0.82
   2  11   5   19.23    0.71
   2  11   5   20.70    0.83
  -2  11  -5   20.25    0.83
  -2 -11   5   19.31    0.71
   2  11   5   19.46    0.75
  -3  11   5    6.01    0.25
  -3  11   5    6.59    0.22
  -3 -11  -5    6.31    0.29
   3  11   5    6.75    0.26
  -3 -11   5    6.17    0.25
  -3  11  -5    6.83    0.28
  -3 -11   5    5.85    0.28
  -3  11  -5    6.36    0.25
  -3  11  -5    6.48    0.28
   3  11   5    6.74    0.29
  -4  11   5    5.52    0.18
  -4 -11  -5    6.17    0.25
  -4  11   5    4.76    0.22
  -4  11  -5    5.85    0.22
  -4 -11   5    5.96    0.22
  -4  11  -5    5.39    0.25
   4  11   5    6.03    0.26
   0  12   5    0.02    0.03
   0  12   5    0.05    0.04
   0  12  -5    0.04    0.05
   0 -12   5    0.04    0.04
   1  12  -5   11.23    0.49
   1 -12   5   11.81    0.49
  -1  12  -5   11.77    0.48
   1  12   5   10.35    0.43
  -1 -12   5   11.08    0.47
  -1 -12   5   11.60    0.46
   1  12   5   11.54    0.41
  -2  12  -5    7.87    0.33
   0   0   6   21.44    0.98
   0   0   6   22.43    0.99
   0   0  -6   20.90    0.96
   0   0   6   21.34    1.00
   0   0   6   18.55    0.97
   0   0   6   18.08    0.95
   0   0  -6   20.51    0.96
   0   0   6   20.71    0.96
   0   0   6   20.76    0.95
   0   0   6   18.16    0.99
   1   0   6   64.84    3.00
   1   0   6   62.23    2.83
  -1   0  -6   55.13    2.94
   1   0  -6   63.23    2.80
  -1   0   6   65.07    2.80
  -1   0  -6   56.63    3.00
  -1   0   6   60.82    2.98
  -1   0  -6   62.23    2.84
  -1   0   6   65.80    2.99
   1   0   6   65.32    2.95
   1   0  -6   67.88    2.80
  -1   0   6   58.99    2.90
  -1   0   6   62.94    2.80
  -1   0   6   62.30    3.06
  -1   0  -6   63.67    2.84
   1   0   6   62.28    2.84
  -1   0   6   60.57    2.93
  -1   0   6   67.35    2.99
   2   0   6   60.91    2.73
  -2   0  -6   59.69    2.73
  -2   0   6   58.39    2.78
  -2   0  -6   56.17    2.87
  -2   0  -6   59.31    2.73
  -2   0  -6   57.01    2.82
   2   0   6   61.45    2.87
   2   0   6   61.66    2.82
  -2   0   6   64.68    2.86
   2   0   6   58.04    2.72
   3   0   6  200.50    9.03
  -3   0  -6  196.79    9.03
   3   0   6  197.91    9.03
  -3   0   6  197.13    9.51
   3   0   6  209.13    9.61
  -3   0   6  198.51    9.68
  -3   0  -6  202.04    9.03
   3   0   6  203.50    9.45
  -3   0  -6  207.71    9.61
  -3   0  -6  209.96    9.45
  -4   0  -6  144.47    6.70
  -4   0  -6  135.53    6.58
  -4   0   6  142.43    6.65
  -4   0   6  138.87    6.52
  -5   0  -6   26.63    1.21
  -5   0   6   29.53    1.41
  -5   0   6   27.21    1.17
  -5   0  -6   29.81    1.46
  -5   0   6   28.60    1.09
  -5   0   6   30.27    1.16
  -5   0  -6   28.96    1.43
  -5   0   6   29.69    1.06
  -5   0   6   29.23    1.43
  -5   0   6   29.26    1.03
  -6   0   6    2.29    0.13
  -6   0   6    2.11    0.12
  -6   0  -6    2.14    0.23
  -6   0  -6    2.12    0.12
  -6   0  -6    2.54    0.24
  -6   0   6    2.36    0.12
  -6   0   6    1.90    0.12
  -6   0  -6    2.03    0.11
  -6   0   6    2.27    0.14
  -6   0   6    2.00    0.12
  -6   0  -6    2.11    0.15
  -7   0  -6  194.11    6.23
  -7   0   6  198.31    6.93
  -7   0  -6  204.75    8.15
  -7   0   6  203.05    7.80
  -7   0  -6  196.19    7.10
  -7   0  -6  171.26    9.13
  -7   0   6  199.80    7.38
  -7   0   6  188.83    7.67
  -7   0  -6  192.14    6.94
  -7   0   6  199.89    7.16
  -8   0  -6   39.46    1.41
  -8   0   6   38.31    1.41
  -8   0  -6   40.66    1.41
  -8   0   6   39.24    1.46
  -8   0   6   41.24    1.50
  -8   0   6   40.35    1.59
  -8   0  -6   39.65    1.45
  -8   0  -6   38.90    1.28
  -8   0  -6   39.96    1.65
  -9   0  -6    0.21    0.04
  -9   0  -6    0.20    0.05
  -9   0   6    0.22    0.06
  -9   0   6    0.17    0.05
  -9   0  -6    0.19    0.05
  -9   0  -6    0.12    0.04
  -9   0   6    0.31    0.06
 -10   0  -6    0.22    0.04
 -10   0   6    0.30    0.05
 -10   0   6    0.33    0.05
 -10   0  -6    0.26    0.04
   0   1   6  182.09    9.59
   0   1   6  202.96    9.02
   0  -1   6  204.86    8.99
   0  -1   6  222.46    9.81
   0  -1   6  221.62    9.79
   0  -1   6  203.13    9.59
   0   1   6  214.82    9.59
   0  -1   6  187.44    9.59
   0  -1  -6  209.08    9.02
   0   1   6  180.80    9.46
   0  -1   6  204.79    8.98
   0   1  -6  202.69    8.98
   0   1   6  213.06    9.78
   0  -1  -6  213.53    9.00
   0   1  -6  209.62    8.99
   0  -1   6  182.48    9.43
   0   1   6  188.78    9.46
   0   1   6  206.48    8.99
  -1  -1  -6   42.17    1.97
   1  -1   6   42.87    2.05
   1  -1   6   42.32    1.97
  -1   1   6   45.53    2.07
  -1   1   6   42.18    1.92
  -1  -1  -6   44.81    1.97
   1  -1   6   44.51    2.03
   1  -1   6   43.98    1.97
   1   1  -6   44.07    1.93
  -1   1   6   38.89    2.04
  -1   1   6   40.02    2.00
   1   1  -6   43.05    1.94
  -1   1   6   39.86    2.01
  -1   1   6   43.15    2.03
  -1   1   6   40.03    1.92
  -1   1   6   44.25    2.06
   1  -1   6   46.51    2.07
  -1  -1   6   38.80    2.00
  -1  -1   6   41.85    1.93
   1   1   6   43.83    1.96
  -1   1  -6   41.49    1.96
   1  -1  -6   42.27    1.92
  -1  -1   6   43.10    1.93
  -1   1  -6   43.60    1.97
   1   1   6   43.61    1.96
  -1   1  -6   37.71    2.02
   1   1   6   46.16    2.02
  -1   1  -6   40.52    2.06
  -1  -1   6   44.81    2.04
  -1  -1   6   45.81    2.01
  -1  -1   6   43.88    2.05
   1  -1  -6   42.11    1.92
   1   1   6   46.94    2.06
  -1  -1   6   39.15    2.04
  -2  -1  -6  141.41    6.72
   2  -1   6  146.01    6.76
  -2   1   6  144.11    6.79
  -2  -1  -6  145.66    6.43
   2   1  -6  142.64    6.38
  -2  -1  -6  136.35    6.84
   2  -1   6  149.07    6.84
  -2   1   6  150.35    6.96
   2   1  -6  141.45    6.37
  -2  -1  -6  141.90    6.44
   2  -1   6  142.77    6.43
   2  -1   6  145.26    6.44
  -2   1  -6  142.84    6.81
  -2  -1   6  147.28    6.73
  -2   1  -6  133.46    6.69
   2   1   6  145.53    6.40
  -2  -1   6  151.57    6.96
   2   1   6  147.75    6.40
  -2  -1   6  140.18    6.72
  -2  -1   6  138.25    6.33
   2   1   6  150.99    6.78
  -2  -1   6  138.97    6.83
  -2  -1   6  139.07    6.34
  -2  -1   6  145.66    6.84
  -2   1  -6  140.01    6.41
  -2   1  -6  138.08    6.40
   2   1   6  147.88    6.84
  -3  -1  -6    0.50    0.12
  -3   1   6    0.63    0.10
   3  -1   6    0.70    0.13
   3  -1   6    0.54    0.10
   3  -1   6    0.60    0.14
  -3  -1  -6    0.65    0.12
  -3   1   6    0.68    0.10
  -3  -1  -6    0.46    0.14
  -3  -1  -6    0.58    0.10
   3   1   6    0.62    0.12
  -3   1  -6    0.68    0.13
   3   1   6    0.59    0.12
  -3   1  -6    0.60    0.13
   3   1   6    0.61    0.14
  -3   1  -6    0.53    0.14
   3   1   6    0.69    0.10
  -3   1  -6    0.63    0.10
  -3  -1   6    0.93    0.14
  -4  -1  -6   80.30    3.81
  -4   1   6   76.69    3.77
  -4   1   6   77.93    3.70
  -4  -1  -6   81.15    3.74
  -4   1  -6   75.87    3.65
  -4  -1   6   74.18    3.62
  -4   1  -6   77.01    3.59
  -5  -1  -6   84.19    3.87
  -5   1   6   81.72    3.22
  -5  -1  -6   88.87    3.95
  -5   1   6   84.79    3.84
  -5  -1  -6   77.03    3.38
  -5   1   6   81.77    3.04
  -5   1   6   76.78    2.86
  -5   1   6   80.87    3.18
  -5   1   6   79.48    2.94
  -5   1   6   79.70    2.84
  -5  -1   6   83.60    2.92
  -5  -1   6   84.98    3.29
  -5   1  -6   87.07    3.94
  -5   1  -6   80.90    3.44
  -5  -1   6   85.17    3.97
  -5  -1   6   76.06    2.63
  -5  -1   6   81.78    3.10
  -5  -1   6   82.66    3.02
  -5  -1   6   81.79    3.32
  -5   1  -6   85.82    4.01
  -6   1   6   32.37    1.17
  -6  -1  -6   32.84    1.40
  -6  -1  -6   32.65    1.65
  -6   1   6   33.74    1.22
  -6   1   6   32.28    1.18
  -6   1   6   32.63    1.63
  -6   1   6   34.95    1.34
  -6   1   6   34.86    1.26
  -6   1   6   35.37    1.32
  -6  -1  -6   31.56    1.21
  -6  -1  -6   33.27    1.68
  -6  -1  -6   32.53    1.19
  -6  -1   6   34.07    1.29
  -6   1  -6   33.65    1.21
  -6   1  -6   33.98    1.71
  -6  -1   6   34.69    1.21
  -6  -1   6   32.47    1.38
  -6   1  -6   33.07    1.68
  -6  -1   6   34.24    1.25
  -6  -1   6   35.70    1.37
  -7   1   6   18.46    0.73
  -7  -1  -6   17.74    0.64
  -7  -1  -6   15.16    0.92
  -7   1   6   18.77    0.67
  -7  -1  -6   18.14    0.75
  -7  -1  -6   17.16    0.66
  -7   1   6   18.38    0.69
  -7   1   6   17.21    0.64
  -7   1   6   18.68    0.72
  -7  -1  -6   16.93    0.58
  -7  -1   6   16.93    0.73
  -7  -1   6   17.99    0.65
  -7  -1   6   17.89    0.73
  -7   1  -6   17.38    0.65
  -7   1  -6   17.20    0.76
  -7  -1   6   18.65    0.69
  -7   1  -6   18.39    0.67
  -7  -1   6   18.32    0.67
  -7   1  -6   16.98    0.58
  -8  -1  -6   11.68    0.41
  -8  -1  -6   12.23    0.47
  -8   1   6   12.93    0.52
  -8   1   6   12.61    0.47
  -8  -1  -6   12.47    0.46
  -8   1   6   12.63    0.49
  -8  -1  -6   12.21    0.52
  -8   1   6   11.78    0.45
  -8  -1  -6   11.93    0.46
  -8   1  -6   12.42    0.46
  -8  -1   6   12.34    0.47
  -8   1  -6   12.14    0.45
  -8   1  -6   11.81    0.45
  -8  -1   6   12.48    0.45
  -8  -1   6   12.31    0.51
  -8   1  -6   11.31    0.50
  -8   1  -6   11.84    0.40
  -9  -1  -6   26.54    0.94
  -9  -1  -6   26.21    0.85
  -9  -1  -6   26.41    0.95
  -9   1   6   26.98    0.98
  -9   1   6   26.30    1.07
  -9   1  -6   24.27    0.92
  -9  -1   6   26.13    0.95
  -9  -1   6   26.39    0.93
  -9   1  -6   26.01    0.95
  -9   1  -6   25.20    0.83
  -9  -1   6   26.02    1.04
  -9   1  -6   26.71    0.92
 -10  -1  -6   13.70    0.44
 -10   1   6   13.61    0.55
 -10   1   6   13.50    0.50
 -10  -1  -6   12.85    0.48
 -10  -1   6   13.21    0.48
 -10   1  -6   13.54    0.44
 -10  -1   6   13.81    0.50
 -10   1  -6   13.22    0.50
   0  -2   6   25.46    1.24
   0   2  -6   25.51    1.24
   0  -2  -6   26.20    1.23
   0   2  -6   26.33    1.24
   0   2   6   26.03    1.23
   0   2   6   27.22    1.28
   0  -2  -6   26.68    1.23
   0  -2   6   27.13    1.26
   0  -2   6   28.04    1.28
   0  -2   6   22.39    1.22
   0  -2   6   27.51    1.29
  -1   2   6   50.43    2.30
  -1   2   6   48.46    2.29
   1   2  -6   51.98    2.32
  -1   2   6   48.72    2.39
   1  -2   6   53.31    2.42
   1  -2   6   54.20    2.46
   1  -2   6   53.24    2.44
   1  -2   6   48.44    2.34
   1   2  -6   52.83    2.32
  -1  -2  -6   48.96    2.33
  -1   2   6   48.40    2.43
  -1   2   6   54.16    2.45
  -1   2   6   52.47    2.39
   1  -2   6   49.38    2.34
  -1   2   6   50.79    2.43
  -1  -2  -6   50.85    2.34
  -1  -2   6   47.60    2.39
  -1  -2   6   50.10    2.30
  -1  -2   6   53.41    2.45
   1  -2  -6   50.21    2.29
   1   2   6   49.67    2.33
  -1  -2   6   52.78    2.44
   1   2   6   49.81    2.32
  -1   2  -6   50.91    2.33
  -1  -2   6   51.14    2.31
  -1  -2   6   47.14    2.43
   1  -2  -6   49.57    2.29
   1   2   6   56.31    2.45
   1   2   6   53.55    2.41
  -1   2  -6   46.81    2.33
  -1  -2   6   53.99    2.40
  -2   2   6  201.48    9.33
  -2   2   6  194.61    9.17
  -2   2   6  194.21    9.32
   2  -2   6  204.42    9.30
  -2  -2  -6  197.91    8.75
   2  -2   6  204.99    8.75
  -2   2   6  191.60    9.23
   2  -2   6  205.80    9.43
   2  -2   6  193.46    9.39
  -2  -2  -6  191.50    8.74
  -2   2   6  190.53    8.69
  -2   2   6  193.30    9.17
  -2   2   6  178.85    8.69
   2  -2   6  202.51    8.75
   2   2   6  203.43    9.31
  -2   2  -6  205.72    9.16
  -2  -2   6  210.75    9.54
   2  -2  -6  189.25    8.69
  -2  -2   6  189.01    9.38
  -2   2  -6  197.36    9.31
   2   2   6  195.24    8.74
  -2  -2   6  198.34    9.41
   2  -2  -6  176.56    8.69
   2   2   6  194.12    8.74
  -2  -2   6  190.55    8.69
  -2   2  -6  197.03    8.75
  -2  -2   6  188.37    9.20
  -2  -2   6  190.59    8.69
  -2   2  -6  196.99    8.74
   2   2   6  210.66    9.50
  -2  -2   6  201.73    9.28
  -3  -2  -6    9.03    0.55
  -3   2   6    9.83    0.51
  -3  -2  -6    9.78    0.53
   3  -2   6   10.22    0.54
   3  -2   6    8.54    0.55
  -3  -2  -6    9.87    0.53
   3  -2   6    9.71    0.53
  -3  -2   6    9.99    0.55
  -3  -2   6   10.38    0.50
  -3  -2   6   10.14    0.50
   3   2   6   10.14    0.56
   3   2   6    9.94    0.55
  -3   2  -6   10.68    0.57
  -3  -2   6    9.95    0.50
  -3   2  -6   10.32    0.56
  -3  -2   6   10.90    0.50
  -3  -2   6    9.51    0.49
  -4  -2  -6   70.49    3.33
  -4   2   6   70.31    3.29
  -4  -2  -6   68.73    3.38
  -4  -2   6   70.05    3.44
  -4   2  -6   71.90    3.47
  -4   2  -6   73.16    3.41
  -5  -2  -6   10.76    0.51
  -5   2   6   12.41    0.48
  -5  -2  -6   11.35    0.65
  -5   2   6   11.64    0.63
  -5   2   6   11.85    0.43
  -5   2   6   11.40    0.44
  -5  -2  -6   11.69    0.66
  -5   2   6   12.08    0.49
  -5   2   6   11.01    0.48
  -5   2   6   12.46    0.46
  -5  -2   6   11.55    0.45
  -5   2  -6   10.09    0.43
  -5   2  -6   10.87    0.63
  -5   2  -6   11.69    0.65
  -5   2  -6   11.13    0.50
  -5  -2   6   11.90    0.49
  -5  -2   6   11.52    0.37
  -5  -2   6   12.42    0.49
  -5  -2   6   12.31    0.44
  -5  -2   6   11.59    0.64
  -5  -2   6   12.23    0.43
  -6   2   6   22.01    0.81
  -6   2   6   20.59    1.08
  -6  -2  -6   20.99    1.10
  -6   2   6   21.57    0.76
  -6   2   6   20.28    0.78
  -6  -2  -6   19.89    1.11
  -6  -2  -6   21.36    0.90
  -6   2   6   21.75    0.86
  -6  -2  -6   20.69    0.77
  -6   2   6   22.23    0.85
  -6  -2   6   22.09    0.77
  -6  -2   6   21.13    0.87
  -6  -2   6   22.74    0.86
  -6  -2   6   21.98    0.79
  -6   2  -6   20.24    0.76
  -6  -2   6   20.61    0.67
  -6   2  -6   21.60    0.90
  -6   2  -6   20.82    1.11
  -6   2  -6   19.91    1.09
  -6  -2   6   21.53    0.81
  -6  -2   6   19.66    1.08
  -7   2   6   17.87    0.72
  -7   2   6   17.55    0.69
  -7   2   6   16.45    0.66
  -7  -2  -6   17.71    0.65
  -7   2   6   18.19    0.73
  -7  -2  -6   18.51    0.76
  -7  -2   6   18.54    0.74
  -7   2  -6   17.05    0.59
  -7   2  -6   17.89    0.67
  -7  -2   6   16.89    0.74
  -7  -2   6   18.47    0.67
  -7  -2   6   18.39    0.65
  -7   2  -6   17.73    0.76
  -7   2  -6   17.60    0.65
  -8  -2  -6    2.18    0.13
  -8   2   6    2.37    0.15
  -8  -2  -6    2.14    0.12
  -8   2   6    2.28    0.13
  -8   2   6    2.33    0.14
  -8  -2  -6    2.12    0.11
  -8  -2  -6    2.21    0.13
  -8   2  -6    2.26    0.12
  -8   2  -6    2.06    0.11
  -8  -2   6    2.35    0.14
  -8  -2   6    2.17    0.13
  -8  -2   6    2.26    0.13
  -8   2  -6    2.01    0.10
  -8  -2   6    1.89    0.12
  -9  -2  -6    8.00    0.31
  -9   2   6    8.00    0.34
  -9   2   6    8.07    0.33
  -9   2   6    7.87    0.31
  -9  -2  -6    8.13    0.30
  -9  -2   6    7.90    0.32
  -9   2  -6    8.05    0.28
  -9  -2   6    8.30    0.31
  -9   2  -6    8.23    0.32
  -9   2  -6    8.03    0.30
 -10  -2  -6    0.40    0.04
 -10  -2   6    0.45    0.05
 -10  -2   6    0.46    0.05
 -10   2  -6    0.41    0.04
 -10   2  -6    0.40    0.05
   0  -3   6  256.90   11.61
   0   3  -6  240.78   10.82
   0   3   6  250.20   11.56
   0  -3   6  239.11   10.82
   0   3   6  249.46   11.77
   0  -3   6  259.96   11.82
   0   3   6  233.49   10.80
   0  -3   6  229.04   10.82
   0   3   6  225.29   10.80
   0  -3   6  254.20   11.77
  -1   3   6  141.72    6.82
   1  -3   6  149.69    6.76
  -1   3   6  131.96    6.28
  -1   3   6  139.00    6.67
   1  -3   6  136.37    6.33
  -1   3   6  145.92    6.72
   1  -3   6  150.64    6.61
   1  -3   6  148.22    6.68
   1  -3   6  140.44    6.33
  -1  -3  -6  128.34    6.32
  -1  -3   6  148.80    7.01
  -1  -3   6  139.30    7.01
  -1  -3   6  140.83    6.44
  -1  -3   6  147.71    6.86
   1   3   6  145.86    6.87
  -1   3  -6  138.79    6.47
   1   3   6  139.23    6.46
   1   3   6  155.04    6.87
  -2   3   6   31.19    1.52
  -2   3   6   31.79    1.60
  -2   3   6   35.96    1.61
  -2   3   6   32.32    1.58
   2  -3   6   34.32    1.63
  -2  -3  -6   32.84    1.60
   2  -3   6   35.78    1.65
  -2   3   6   34.35    1.58
  -2   3   6   34.80    1.60
   2  -3   6   32.07    1.60
   2  -3   6   32.82    1.61
  -2  -3   6   35.08    1.67
  -2  -3   6   34.51    1.63
   2   3   6   34.51    1.68
  -2   3  -6   34.30    1.68
  -2   3  -6   32.03    1.63
  -2  -3   6   34.31    1.65
  -3   3   6   62.29    2.94
  -3  -3   6   62.79    2.94
   3   3   6   61.82    3.03
  -3  -3   6   62.30    3.02
  -3  -3   6   62.92    2.99
  -3   3  -6   61.93    3.03
  -3   3  -6   63.32    2.98
  -4   3   6    2.78    0.22
  -4   3   6    2.44    0.13
  -4   3   6    2.72    0.14
  -4   3   6    2.61    0.12
  -4  -3   6    2.42    0.14
  -4  -3   6    2.72    0.16
  -4  -3   6    2.70    0.23
  -4  -3   6    2.40    0.10
  -4  -3   6    2.48    0.13
  -4   3  -6    2.79    0.24
  -4  -3   6    2.51    0.12
  -4  -3   6    2.47    0.10
  -4  -3   6    2.43    0.14
  -4  -3   6    2.85    0.17
  -4   3  -6    2.75    0.24
  -5   3   6   72.61    2.46
  -5  -3  -6   68.02    3.42
  -5   3   6   72.77    2.63
  -5   3   6   70.12    2.79
  -5   3   6   70.79    2.78
  -5   3   6   63.47    2.54
  -5  -3  -6   69.16    2.92
  -5   3   6   69.01    2.23
  -5   3   6   71.13    3.33
  -5   3   6   74.58    2.75
  -5  -3   6   73.50    2.60
  -5  -3   6   73.69    2.52
  -5  -3   6   73.26    2.87
  -5   3  -6   64.42    2.53
  -5  -3   6   74.49    2.84
  -5  -3   6   71.54    2.30
  -5   3  -6   69.95    3.42
  -5   3  -6   70.60    2.98
  -5   3  -6   72.64    3.48
  -5  -3   6   71.93    3.46
  -6   3   6   38.19    1.61
  -6   3   6   39.07    1.46
  -6   3   6   42.15    1.52
  -6  -3  -6   37.84    1.97
  -6   3   6   43.71    1.59
  -6  -3  -6   36.87    2.00
  -6   3   6   42.76    1.61
  -6   3   6   37.31    1.96
  -6  -3  -6   40.01    1.43
  -6  -3  -6   41.20    1.68
  -6   3   6   41.32    1.41
  -6  -3   6   38.34    2.03
  -6   3  -6   37.37    2.01
  -6  -3   6   40.70    1.31
  -6  -3   6   43.44    1.65
  -6   3  -6   42.64    1.72
  -6  -3   6   43.02    1.51
  -6   3  -6   39.50    2.05
  -6   3  -6   40.49    1.47
  -6  -3   6   42.26    1.66
  -6  -3   6   43.00    1.46
  -7   3   6   68.82    2.60
  -7   3   6   69.16    2.64
  -7   3   6   65.74    2.40
  -7   3   6   67.74    2.49
  -7   3   6   58.95    3.17
  -7  -3  -6   65.84    2.35
  -7  -3  -6   67.22    2.79
  -7  -3   6   68.18    2.70
  -7  -3   6   65.94    2.44
  -7   3  -6   66.51    2.80
  -7  -3   6   67.22    2.37
  -7   3  -6   67.82    2.44
  -7   3  -6   69.59    2.38
  -7   3  -6   64.59    2.14
  -7  -3   6   65.50    2.14
  -7  -3   6   69.08    2.67
  -8   3   6   23.07    0.91
  -8  -3  -6   21.86    0.93
  -8  -3  -6   22.87    0.81
  -8  -3  -6   22.92    0.80
  -8   3   6   20.72    0.82
  -8   3   6   21.91    0.85
  -8  -3   6   22.06    0.82
  -8  -3   6   22.03    0.80
  -8   3  -6   22.26    0.82
  -8   3  -6   22.25    0.72
  -8   3  -6   22.27    0.79
  -8  -3   6   21.49    0.90
  -9   3   6   20.75    0.81
  -9  -3  -6   19.34    0.65
  -9   3   6   20.24    0.76
  -9   3   6   19.35    0.74
  -9  -3  -6   19.92    0.71
  -9  -3  -6   19.67    0.72
  -9   3  -6   19.62    0.74
  -9  -3   6   20.40    0.75
  -9   3  -6   19.80    0.65
  -9  -3   6   20.59    0.73
 -10  -3  -6    3.36    0.14
 -10   3   6    3.44    0.16
 -10  -3  -6    3.48    0.13
 -10  -3   6    3.57    0.14
 -10  -3   6    3.31    0.14
 -10   3  -6    3.35    0.15
 -10   3  -6    3.35    0.12
   0  -4   6  188.67    9.03
   0  -4   6  191.03    8.96
   0   4   6  184.86    9.13
   0   4   6  186.83    8.98
   0   4   6  183.62    8.90
   0  -4   6  193.36    9.08
   1  -4   6   83.36    3.98
   1  -4   6   84.09    4.05
  -1   4   6   84.82    3.95
  -1   4   6   89.90    3.96
   1  -4   6   85.91    4.02
   1  -4   6   75.67    3.84
  -1   4   6   86.57    4.03
  -1  -4   6   87.19    4.22
  -1  -4   6   90.40    4.22
  -1  -4   6   85.47    4.16
   1   4   6   88.01    4.23
   1   4   6   90.62    4.16
  -2   4   6    0.58    0.09
   2  -4   6    0.53    0.13
   2  -4   6    0.65    0.13
  -2   4   6    0.47    0.09
  -2  -4   6    0.55    0.12
  -2  -4   6    0.55    0.11
   2   4   6    1.06    0.15
  -2  -4   6    0.51    0.11
   2   4   6    0.55    0.12
  -3   4   6    6.26    0.37
  -3   4   6    5.92    0.31
  -3   4   6    5.87    0.32
  -3   4   6    6.39    0.32
  -3   4   6    6.41    0.31
  -3  -4   6    6.46    0.36
  -3  -4   6    6.25    0.35
  -3  -4   6    6.33    0.39
  -3   4  -6    6.05    0.40
  -4   4   6   61.82    2.12
  -4   4   6   60.52    2.41
  -4   4   6   60.71    2.27
  -4   4   6   61.94    2.37
  -4   4   6   60.79    1.94
  -4   4   6   56.71    2.40
  -4   4   6   61.26    2.88
  -4  -4   6   59.80    2.39
  -4  -4   6   62.32    2.85
  -4  -4   6   62.36    2.81
  -4   4  -6   60.22    2.91
  -4  -4   6   57.14    2.11
  -4  -4   6   62.51    2.90
  -4  -4   6   58.93    2.10
  -4  -4   6   57.34    1.89
  -4  -4   6   55.99    2.37
  -4   4  -6   55.13    2.48
  -4   4  -6   61.06    2.86
  -4  -4   6   61.95    2.16
  -5   4   6   21.82    0.75
  -5   4   6   20.74    0.84
  -5   4   6   20.85    0.80
  -5   4   6   20.44    1.07
  -5   4   6   20.50    0.85
  -5   4   6   20.75    0.66
  -5  -4  -6   19.49    0.89
  -5   4   6   21.55    0.84
  -5  -4   6   20.56    0.72
  -5  -4   6   19.94    0.71
  -5   4  -6   18.95    0.72
  -5  -4   6   20.23    1.05
  -5   4  -6   18.92    1.04
  -5  -4   6   21.43    0.83
  -5  -4   6   20.73    0.64
  -5   4  -6   18.86    0.85
  -5  -4   6   21.28    0.75
  -5   4  -6   19.24    1.06
  -5  -4   6   19.23    0.97
  -5  -4   6   20.19    0.96
  -6   4   6    7.72    0.52
  -6  -4  -6    8.56    0.39
  -6   4   6    9.08    0.37
  -6   4   6    8.92    0.36
  -6   4   6    9.06    0.38
  -6  -4  -6    8.10    0.34
  -6   4   6    8.68    0.33
  -6   4  -6    8.41    0.38
  -6  -4   6    8.79    0.34
  -6  -4   6    9.02    0.38
  -6  -4   6    7.93    0.51
  -6  -4   6    8.77    0.33
  -6  -4   6    8.44    0.28
  -6   4  -6    7.43    0.52
  -6   4  -6    8.18    0.33
  -7   4   6   79.66    3.06
  -7   4   6   74.90    3.02
  -7  -4  -6   78.66    2.73
  -7  -4  -6   81.17    3.24
  -7   4   6   70.61    2.79
  -7   4   6   77.82    2.89
  -7   4  -6   77.68    2.47
  -7   4  -6   77.31    2.82
  -7  -4   6   77.70    2.49
  -7  -4   6   77.59    3.12
  -7  -4   6   76.08    2.74
  -7   4  -6   77.58    2.77
  -7  -4   6   79.65    2.82
  -8  -4  -6   21.62    0.75
  -8  -4  -6   20.28    0.67
  -8  -4  -6   21.22    0.74
  -8   4   6   20.99    0.84
  -8  -4  -6   20.49    0.86
  -8   4   6   18.90    0.76
  -8   4   6   20.60    0.79
  -8  -4   6   20.10    0.86
  -8   4  -6   21.36    0.78
  -8   4  -6   21.87    0.76
  -8   4  -6   20.74    0.68
  -8  -4   6   21.16    0.76
  -8  -4   6   20.77    0.78
  -9  -4  -6    4.32    0.17
  -9   4   6    3.81    0.17
  -9  -4  -6    4.38    0.17
  -9   4   6    4.28    0.20
  -9  -4  -6    3.95    0.16
  -9   4   6    4.14    0.18
  -9  -4   6    4.22    0.18
  -9   4  -6    4.37    0.16
  -9  -4   6    4.51    0.18
  -9   4  -6    4.34    0.18
  -9   4  -6    4.27    0.16
   0  -5   6   70.29    3.34
   0   5   6   68.63    3.32
   0  -5   6   66.80    3.28
   0   5   6   68.22    3.26
   0  -5   6   70.23    3.32
   0   5   6   70.33    3.27
   1  -5   6   43.76    2.14
  -1   5   6   44.56    2.12
  -1   5   6   43.86    2.09
   1  -5   6   42.80    2.11
   1  -5   6   44.30    2.11
  -1   5   6   42.42    2.08
   1   5   6   45.72    2.18
  -1  -5   6   45.02    2.21
   1   5   6   46.87    2.22
  -1  -5   6   45.17    2.18
  -1  -5   6   43.95    2.21
  -2   5   6  143.07    4.76
  -2   5   6  155.78    7.21
  -2   5   6  156.15    6.95
  -2   5   6  145.39    5.62
  -2   5   6  141.75    5.28
  -2   5   6  151.91    7.07
  -2  -5   6  138.37    5.33
  -2  -5   6  155.13    7.16
   2   5   6  152.47    7.19
   2   5   6  151.29    7.07
  -2  -5   6  156.90    7.05
  -2  -5   6  158.15    7.17
  -2  -5   6  141.04    6.28
  -3   5   6   52.08    1.79
  -3   5   6   51.06    2.44
  -3   5   6   50.21    1.62
  -3   5   6   53.35    2.45
  -3   5   6   50.41    1.82
  -3   5   6   51.73    2.00
  -3   5   6   46.30    2.03
  -3   5   6   50.92    1.92
  -3   5   6   53.65    2.41
  -3  -5   6   50.70    1.83
  -3  -5   6   53.12    2.48
  -3   5  -6   44.15    2.10
  -3  -5   6   48.46    1.78
  -3  -5   6   49.76    2.10
  -3  -5   6   50.49    2.03
  -3  -5   6   55.17    2.45
  -3  -5   6   50.78    1.61
  -3  -5   6   50.32    1.78
  -3  -5   6   52.31    2.41
  -4   5   6    0.56    0.12
  -4   5   6    0.55    0.05
  -4   5   6    0.79    0.09
  -4   5   6    0.63    0.06
  -4   5   6    0.60    0.07
  -4   5   6    0.69    0.07
  -4  -5   6    0.84    0.16
  -4  -5   6    0.75    0.07
  -4  -5   6    0.72    0.07
  -4  -5   6    0.61    0.05
  -4  -5   6    0.92    0.14
  -4  -5   6    0.71    0.11
  -4   5  -6    0.57    0.07
  -4  -5   6    0.72    0.07
  -4  -5   6    0.71    0.08
  -4  -5   6    0.66    0.08
  -5   5   6   21.46    0.85
  -5   5   6   19.73    1.08
  -5   5   6   21.42    0.84
  -5  -5  -6   19.69    0.89
  -5   5   6   21.22    0.75
  -5   5   6   21.12    0.80
  -5   5   6   20.76    0.67
  -5   5  -6   20.20    0.73
  -5  -5   6   20.92    0.65
  -5  -5   6   20.78    0.75
  -5   5  -6   18.62    1.07
  -5   5  -6   18.71    1.05
  -5  -5   6   19.35    1.07
  -5  -5   6   19.74    0.99
  -5  -5   6   21.12    0.84
  -5   5  -6   20.18    0.86
  -5  -5   6   21.06    0.72
  -5  -5   6   19.88    1.00
  -5  -5   6   20.76    0.73
  -6   5   6   19.06    0.71
  -6  -5  -6   18.75    0.79
  -6  -5  -6   17.82    0.67
  -6   5   6   19.04    0.76
  -6   5   6   18.75    0.75
  -6   5   6   16.08    0.97
  -6   5   6   18.75    0.59
  -6  -5   6   19.13    0.76
  -6   5  -6   17.90    0.77
  -6  -5   6   18.06    0.59
  -6   5  -6   17.77    0.66
  -6  -5   6   16.72    0.97
  -6  -5   6   18.24    0.66
  -6  -5   6   18.36    0.68
  -7  -5  -6   25.25    0.88
  -7  -5  -6   24.14    0.88
  -7   5   6   23.75    0.94
  -7  -5  -6   24.02    1.04
  -7   5   6   24.12    0.98
  -7   5   6   25.92    1.00
  -7   5  -6   24.22    0.80
  -7  -5   6   24.53    0.91
  -7  -5   6   24.10    0.79
  -7   5  -6   25.05    0.89
  -7  -5   6   24.67    0.89
  -7  -5   6   25.19    1.01
  -7   5  -6   24.94    0.91
  -8  -5  -6   27.05    0.96
  -8   5   6   25.87    1.02
  -8  -5  -6   27.80    0.97
  -8   5   6   27.02    1.09
  -8  -5   6   25.28    0.96
  -8   5  -6   25.48    0.84
  -8   5  -6   26.79    0.96
  -8   5  -6   26.23    0.93
  -8  -5   6   26.77    0.94
  -8  -5   6   25.97    1.06
  -9  -5  -6    1.35    0.08
  -9  -5  -6    1.41    0.08
  -9   5   6    1.34    0.09
  -9   5   6    1.39    0.09
  -9  -5  -6    1.33    0.08
  -9   5  -6    1.51    0.09
  -9  -5   6    1.49    0.09
  -9   5  -6    1.38    0.07
   0   6   6   -0.01    0.04
   0  -6   6    0.15    0.07
   0   6   6    0.32    0.05
   0   6   6    0.24    0.11
   0  -6   6    0.11    0.10
   0   6   6    0.09    0.10
   0   6   6    0.13    0.04
   0   6   6   -0.10    0.09
   0  -6   6    0.17    0.12
   0   6   6    0.07    0.05
   0  -6   6    0.02    0.12
  -1   6   6   50.65    2.32
   1  -6   6   41.87    1.99
  -1   6   6   48.97    1.52
  -1   6   6   50.31    2.29
  -1   6   6   45.62    1.98
  -1   6   6   45.85    1.87
  -1   6   6   47.05    1.68
  -1   6   6   51.08    2.29
   1   6   6   48.05    2.34
   1   6   6   49.70    2.31
   1   6   6   48.04    1.98
   1   6   6   45.21    1.69
  -1  -6   6   49.90    2.34
  -1  -6   6   45.94    1.98
  -1  -6   6   50.53    2.34
  -1  -6   6   51.10    2.31
   1   6   6   42.33    1.86
  -1  -6   6   45.73    1.69
  -2   6   6   62.11    3.02
  -2   6   6   61.12    2.46
  -2   6   6   64.45    2.00
  -2   6   6   63.84    2.99
  -2   6   6   64.22    2.35
  -2   6   6   60.98    2.23
  -2   6   6   63.68    2.98
  -2   6   6   61.98    2.20
   2   6   6   59.11    2.56
   2   6   6   62.64    3.01
  -2  -6   6   63.58    3.00
  -2  -6   6   64.30    2.99
  -2  -6   6   60.21    2.47
  -2  -6   6   61.83    2.18
  -2  -6   6   60.22    1.96
   2   6   6   61.52    2.97
  -2  -6   6   64.22    2.95
  -2  -6   6   58.83    2.58
  -3   6   6   18.40    0.95
  -3   6   6   17.69    0.91
  -3   6   6   18.08    0.70
  -3   6   6   16.98    0.74
  -3   6   6   18.56    0.65
  -3   6   6   18.82    0.59
  -3   6   6   18.83    0.90
  -3   6   6   18.06    0.73
  -3   6   6   18.90    0.66
  -3   6  -6   16.47    0.74
  -3  -6   6   17.74    0.72
  -3  -6   6   17.13    0.57
  -3  -6   6   17.08    0.63
  -3  -6   6   18.46    0.90
  -3  -6   6   17.90    0.94
   3   6   6   16.31    0.74
  -3  -6   6   17.08    0.89
  -3  -6   6   17.69    0.73
  -4   6   6   19.78    0.80
  -4   6   6   20.38    0.71
  -4   6   6   19.57    0.64
  -4   6   6   18.99    0.80
  -4   6   6   19.87    1.03
  -4   6   6   19.97    0.76
  -4  -6   6   20.15    0.69
  -4   6  -6   18.75    0.82
  -4  -6   6   19.47    0.63
  -4  -6   6   18.66    0.69
  -4  -6   6   18.88    0.78
  -4  -6   6   18.62    0.98
  -4  -6   6   19.69    0.80
  -4  -6   6   19.02    0.97
  -4  -6   6   19.26    1.03
  -5   6   6  131.65    5.28
  -5   6   6  136.45    4.96
  -5   6   6  131.56    4.22
  -5   6   6  121.63    6.20
  -5  -6  -6  132.32    5.52
  -5   6   6  138.54    4.66
  -5   6   6  131.55    5.21
  -5  -6   6  126.71    4.49
  -5  -6   6  129.79    4.63
  -5   6  -6  120.66    4.49
  -5  -6   6  128.84    4.11
  -5   6  -6  125.18    5.03
  -5  -6   6  134.69    5.21
  -5  -6   6  123.20    6.12
  -5   6  -6  124.45    5.32
  -5  -6   6  133.48    4.53
  -6   6   6   22.07    0.88
  -6  -6  -6   22.03    0.94
  -6   6   6   22.56    0.85
  -6  -6  -6   20.98    0.79
  -6   6   6   21.92    0.89
  -6   6   6   21.99    0.70
  -6  -6   6   20.78    0.79
  -6  -6   6   22.04    0.88
  -6  -6   6   20.92    0.69
  -6  -6   6   20.70    0.77
  -6   6  -6   21.97    0.77
  -6   6  -6   20.97    0.90
  -7  -6  -6   47.26    1.70
  -7   6   6   46.56    1.80
  -7  -6  -6   48.22    2.00
  -7   6   6   48.26    1.89
  -7  -6  -6   47.46    1.70
  -7   6   6   49.84    1.91
  -7   6  -6   48.82    1.68
  -7  -6   6   46.43    1.68
  -7   6  -6   45.03    1.52
  -7   6  -6   48.02    1.73
  -7  -6   6   46.96    1.51
  -7  -6   6   49.10    1.92
  -8   6   6   17.06    0.69
  -8  -6  -6   16.96    0.61
  -8  -6  -6   16.71    0.61
  -8   6   6   16.64    0.65
  -8   6  -6   16.96    0.62
  -8   6  -6   17.01    0.60
  -8  -6   6   16.70    0.69
  -8  -6   6   15.88    0.60
  -8   6  -6   16.81    0.54
  -9  -6  -6    1.62    0.07
  -9   6   6    1.59    0.08
  -9   6   6    1.70    0.09
  -9  -6   6    1.58    0.08
  -9   6  -6    1.64    0.08
  -9   6  -6    1.60    0.07
   0   7   6    3.83    0.16
   0   7   6    3.79    0.29
   0   7   6    4.15    0.31
   0  -7   6    3.84    0.20
   0   7   6    3.97    0.31
   0   7   6    3.80    0.19
   0   7   6    3.89    0.17
  -1   7   6   11.38    0.39
  -1   7   6   11.39    0.63
  -1   7   6   11.81    0.43
  -1   7   6   12.47    0.46
   1  -7   6   10.68    0.51
  -1   7   6   12.47    0.66
  -1   7   6   11.81    0.64
  -1   7   6   11.61    0.49
  -1   7   6   11.00    0.47
  -1  -7   6   10.95    0.49
   1   7   6   12.06    0.64
   1   7   6   11.79    0.64
  -1  -7   6   10.90    0.64
  -1  -7   6   10.75    0.42
   1   7   6   11.30    0.49
  -1  -7   6   10.81    0.64
   1   7   6   11.31    0.42
  -1  -7   6   11.27    0.64
   1   7   6   11.07    0.64
  -2   7   6   35.93    1.31
  -2   7   6   35.97    1.46
  -2   7   6   34.34    1.48
  -2   7   6   37.13    1.32
  -2   7   6   38.64    1.19
  -2   7   6   36.93    1.80
  -2   7   6   37.60    1.82
  -2   7   6   37.91    1.83
  -2   7   6   39.14    1.40
  -2  -7   6   36.12    1.50
  -2  -7   6   37.35    1.19
  -2  -7   6   37.88    1.87
  -2  -7   6   36.44    1.32
  -2  -7   6   36.20    1.83
   2   7   6   37.57    1.56
  -2  -7   6   38.51    1.55
  -3   7   6   42.61    1.53
  -3   7   6   42.34    2.10
  -3   7   6   44.22    1.52
  -3   7   6   43.47    1.70
  -3   7   6   45.37    1.37
  -3   7   6   39.83    2.08
  -3   7   6   44.46    1.62
  -3   7   6   41.61    1.71
  -3  -7   6   44.98    1.76
  -3  -7   6   40.02    2.06
  -3   7  -6   42.15    1.78
  -3  -7   6   43.23    1.36
  -3  -7   6   42.12    2.10
  -3  -7   6   42.78    1.71
  -3  -7   6   42.94    1.51
  -3  -7   6   42.68    2.12
   3   7   6   40.59    1.78
  -4   7   6    9.26    0.36
  -4   7   6    7.51    0.52
  -4   7   6    8.88    0.37
  -4   7   6    8.92    0.37
  -4   7   6    8.34    0.31
  -4  -7  -6    8.07    0.39
  -4   7   6    8.73    0.29
  -4  -7   6    8.93    0.33
  -4  -7   6    9.30    0.38
  -4  -7   6    9.05    0.37
  -4  -7   6    8.60    0.30
  -4   7  -6    8.26    0.39
  -4  -7   6    7.11    0.52
  -5   7   6   31.20    1.27
  -5   7   6   31.76    1.26
  -5   7   6   31.62    1.20
  -5  -7  -6   31.86    1.34
  -5   7   6   31.91    1.01
  -5  -7   6   31.55    0.99
  -5   7  -6   29.68    1.23
  -5  -7   6   30.85    1.09
  -5   7  -6   29.62    1.10
  -5   7  -6   30.12    1.29
  -5  -7   6   32.60    1.26
  -6   7   6    5.57    0.19
  -6   7   6    5.87    0.24
  -6  -7  -6    5.64    0.27
  -6   7   6    5.20    0.25
  -6   7   6    5.46    0.26
  -6   7  -6    4.97    0.23
  -6  -7   6    5.24    0.25
  -6   7  -6    5.32    0.24
  -6   7  -6    5.34    0.22
  -6  -7   6    4.73    0.21
  -6  -7   6    5.39    0.19
  -7   7   6   12.71    0.51
  -7   7   6   13.44    0.54
  -7  -7  -6   13.19    0.48
  -7   7   6   12.61    0.53
  -7  -7   6   11.76    0.46
  -7  -7   6   13.10    0.54
  -7  -7   6   13.22    0.41
  -7   7  -6   13.31    0.47
  -7   7  -6   12.46    0.48
  -7   7  -6   12.31    0.42
  -8   7   6    4.07    0.18
  -8  -7  -6    4.18    0.17
  -8   7   6    4.22    0.19
  -8   7  -6    4.11    0.15
  -8  -7   6    3.83    0.16
  -8  -7   6    4.26    0.19
  -8   7  -6    3.80    0.15
  -8   7  -6    3.93    0.16
   0   8   6   15.30    0.55
   0   8   6   15.72    0.64
   0  -8   6   14.96    0.65
   0   8   6   14.45    0.81
   0   8   6   14.53    0.82
   0   8   6   14.83    0.50
  -1   8   6  104.76    3.82
  -1   8   6   94.52    4.76
   1  -8   6   99.89    4.19
  -1   8   6   97.61    3.61
  -1   8   6  101.75    4.21
  -1   8   6  105.91    3.22
  -1  -8   6   98.66    3.43
   1   8   6   95.53    4.59
  -1  -8   6   93.30    4.67
  -1  -8   6   99.35    4.07
   1   8   6   96.44    3.42
   1   8   6   98.35    4.07
  -2   8   6   43.23    1.50
  -2   8   6   39.64    2.07
  -2   8   6   41.40    1.35
  -2   8   6   44.78    1.60
  -2   8  -6   39.17    1.69
  -2  -8   6   40.19    1.63
  -2  -8   6   40.77    1.44
  -2  -8   6   38.07    2.02
  -2  -8   6   42.35    1.69
   2   8   6   41.12    1.69
  -3   8   6    1.19    0.11
  -3   8   6    1.16    0.08
  -3   8   6    1.32    0.10
  -3   8   6    1.12    0.08
   3   8   6    1.21    0.11
  -3  -8   6    1.23    0.10
  -3   8  -6    1.12    0.12
  -3  -8   6    1.27    0.11
  -3  -8   6    1.21    0.10
  -3  -8   6    1.28    0.10
  -4   8   6   24.61    0.77
  -4  -8  -6   22.80    1.01
  -4   8   6   24.01    0.96
  -4   8   6   23.09    0.95
  -4   8   6   24.23    0.91
  -4  -8   6   22.96    0.96
  -4   8  -6   23.70    0.95
  -4  -8   6   23.20    0.76
  -4   8  -6   23.96    1.00
   4   8   6   22.87    1.00
  -4  -8   6   23.46    0.97
  -4  -8   6   24.21    0.84
  -5   8   6   29.56    0.91
  -5   8   6   26.64    1.13
  -5   8   6   28.03    1.08
  -5  -8  -6   29.35    1.20
  -5   8   6   28.40    1.14
  -5   8  -6   28.63    1.00
  -5  -8   6   28.36    1.14
  -5  -8   6   28.48    0.90
  -5   8  -6   27.00    1.12
  -5   8  -6   27.09    1.17
  -6   8   6    1.55    0.10
  -6  -8  -6    1.68    0.12
  -6   8   6    1.38    0.11
  -6  -8  -6    1.50    0.10
  -6   8   6    1.52    0.06
  -6   8   6    1.41    0.10
  -6   8  -6    1.30    0.10
  -6  -8   6    1.60    0.08
  -6  -8   6    1.47    0.10
  -6   8  -6    1.31    0.09
  -6   8  -6    1.65    0.10
  -7  -8  -6    1.40    0.09
  -7  -8  -6    1.25    0.07
  -7  -8  -6    1.59    0.09
  -7   8   6    1.47    0.10
  -7   8   6    1.57    0.10
  -7  -8   6    1.59    0.10
  -7   8  -6    1.21    0.09
  -7   8  -6    1.41    0.08
  -7  -8   6    1.47    0.07
  -7   8  -6    1.26    0.08
   0   9   6    4.18    0.16
   0   9   6    3.96    0.18
   0   9   6    3.83    0.19
   0  -9   6    3.56    0.21
   0   9   6    3.70    0.18
  -1   9   6    6.34    0.27
  -1   9   6    6.06    0.23
  -1   9   6    6.65    0.26
  -1   9   6    6.26    0.27
   1  -9   6    6.50    0.31
  -1  -9   6    5.82    0.25
  -1  -9   6    6.08    0.30
   1   9   6    6.66    0.25
   1   9   6    6.59    0.29
  -2   9   6   31.01    1.18
   2  -9   6   30.90    1.32
  -2   9   6   31.66    1.00
  -2   9   6   31.04    1.11
  -2  -9   6   32.63    1.14
  -2  -9   6   32.95    1.34
  -2   9  -6   30.67    1.35
   2   9   6   31.16    1.14
   2   9   6   32.05    1.34
  -3   9   6    9.25    0.41
  -3   9   6    9.73    0.36
  -3   9   6   10.09    0.40
  -3   9   6   10.18    0.33
  -3   9  -6    9.96    0.44
  -3  -9   6    9.54    0.33
  -3  -9   6    9.84    0.42
  -3  -9   6    9.89    0.37
   3   9   6    9.95    0.44
  -3  -9   6    9.50    0.42
  -3  -9   6    9.63    0.42
  -4   9   6   16.21    0.62
  -4  -9  -6   15.78    0.69
  -4   9   6   16.08    0.52
  -4   9   6   15.40    0.65
  -4  -9   6   15.65    0.65
  -4   9  -6   15.61    0.64
  -4  -9   6   14.59    0.64
  -4   9  -6   15.90    0.67
  -4  -9   6   15.53    0.52
  -4   9  -6   15.11    0.58
  -4  -9   6   16.31    0.57
   4   9   6   16.59    0.68
  -5   9   6    9.83    0.31
  -5  -9  -6    9.97    0.42
  -5   9   6    9.21    0.38
  -5   9   6    8.98    0.40
  -5   9  -6    9.02    0.34
  -5   9  -6    9.43    0.39
  -5  -9   6    9.21    0.31
  -5  -9   6    9.13    0.39
   5   9   6    8.58    0.41
  -5  -9   6    9.22    0.33
  -5   9  -6    8.88    0.38
  -6   9   6    7.17    0.30
  -6   9   6    7.54    0.31
  -6  -9  -6    7.07    0.28
  -6  -9  -6    7.79    0.33
   6   9   6    7.35    0.33
  -6  -9   6    7.48    0.32
  -6   9  -6    7.50    0.27
  -6  -9   6    7.52    0.25
  -6   9  -6    6.53    0.30
  -7  -9   6    4.09    0.18
   0  10   6    4.52    0.20
   0 -10   6    4.57    0.23
   0  10   6    4.33    0.20
   0  10   6    4.49    0.20
  -1  10   6    0.41    0.05
  -1  10   6    0.64    0.07
  -1  10   6    0.56    0.05
   1 -10   6    0.45    0.08
   1  10   6    0.44    0.06
   1  10   6    0.50    0.05
  -1 -10   6    0.50    0.07
  -1 -10   6    0.50    0.06
   1  10   6    0.55    0.07
  -1  10  -6    0.45    0.08
  -2  10   6   38.15    1.21
  -2  10   6   38.37    1.43
  -2  10   6   37.78    1.34
   2 -10   6   37.18    1.59
  -2 -10   6   37.47    1.39
   2  10   6   41.05    1.63
  -2  10  -6   38.62    1.63
   2  10   6   38.34    1.39
  -3 -10  -6    0.50    0.07
  -3  10   6    0.33    0.03
  -3  10   6    0.45    0.06
  -3  10   6    0.50    0.05
   3  10   6    0.42    0.06
  -3  10  -6    0.41    0.07
  -3 -10   6    0.49    0.06
  -3 -10   6    0.35    0.05
  -4 -10  -6   10.70    0.48
  -4  10   6   10.87    0.43
  -4  10   6   11.19    0.36
  -4  10  -6   10.76    0.40
  -4 -10   6    9.86    0.44
  -4 -10   6   11.45    0.39
  -4 -10   6   10.57    0.36
  -4 -10   6    9.96    0.44
   4  10   6   10.67    0.46
  -4  10  -6   10.81    0.45
  -4  10  -6   10.63    0.44
  -5 -10  -6    9.09    0.38
  -5  10   6    8.72    0.34
  -5  10   6    9.07    0.28
  -5  10   6    7.89    0.36
  -5 -10   6    8.83    0.38
   5  10   6    9.22    0.39
  -5  10  -6    9.38    0.33
  -5  10  -6    8.62    0.37
  -5 -10   6    8.74    0.30
   0  11  -6    1.11    0.11
   0 -11   6    1.16    0.10
   0  11   6    1.20    0.09
   0  11   6    1.16    0.08
  -1  11   6    0.32    0.04
  -1  11   6    0.33    0.05
  -1  11   6    0.28    0.05
   1 -11   6    0.32    0.06
   1  11   6    0.34    0.06
  -1  11  -6    0.28    0.06
  -1 -11   6    0.32    0.05
   1  11   6    0.19    0.05
  -1 -11   6    0.30    0.05
  -2  11   6    6.58    0.24
  -2  11   6    6.35    0.26
   2 -11   6    6.61    0.29
  -2  11   6    6.45    0.22
  -2 -11   6    6.47    0.28
   2  11   6    6.45    0.26
  -2 -11   6    6.54    0.25
  -2  11  -6    6.52    0.29
   2  11   6    6.63    0.28
   2  11   6    6.57    0.27
  -3  11   6    2.08    0.11
  -3 -11  -6    2.13    0.13
   3 -11   6    2.19    0.13
  -3  11   6    2.11    0.09
  -3  11  -6    2.03    0.11
   3  11   6    2.09    0.11
  -3  11  -6    2.07    0.11
  -3 -11   6    1.86    0.11
  -3 -11   6    2.00    0.10
   3  11   6    2.19    0.11
  -4 -11  -6    2.78    0.14
  -4  11   6    2.82    0.10
  -4 -11   6    2.91    0.12
   4  11   6    3.17    0.15
   4  11   6    3.13    0.14
   0 -12   6    5.82    0.25
   0  12   6    5.92    0.21
   0  12  -6    5.71    0.26
   0 -12   6    5.61    0.25
   1 -12   6    7.66    0.34
   1 -12   6    8.41    0.35
   1  12   6    7.95    0.29
  -1 -12   6    7.67    0.33
  -1  12  -6    8.06    0.34
   0   0  -7   -0.22    0.09
   0   0   7   -0.14    0.07
   0   0   7   -0.18    0.07
   0   0   7   -0.20    0.08
   0   0   7   -0.26    0.09
   0   0  -7   -0.17    0.08
   0   0   7   -0.08    0.09
   1   0   7  454.71   20.34
  -1   0  -7  424.81   18.80
  -1   0   7  448.47   20.31
  -1   0   7  416.59   18.88
   1   0   7  419.69   18.79
  -1   0   7  417.61   19.87
  -1   0   7  387.94   19.67
  -1   0   7  411.60   20.18
   1   0   7  443.48   20.00
  -1   0   7  402.16   18.83
   1   0   7  435.93   18.85
   1   0  -7  413.86   18.84
  -1   0  -7  444.26   18.81
   1   0  -7  424.70   18.88
   2   0   7   13.33    0.72
  -2   0   7   12.83    0.66
   2   0   7   12.93    0.71
  -2   0   7   14.53    0.71
   2   0   7   14.63    0.72
  -2   0  -7   12.84    0.72
   2   0   7   14.44    0.71
  -3   0  -7    1.79    0.24
   3   0   7    1.96    0.21
   3   0   7    1.97    0.21
  -3   0   7    2.27    0.16
  -4   0   7   50.00    2.40
  -4   0  -7   49.21    2.38
  -4   0   7   49.12    2.34
  -4   0  -7   49.62    2.43
  -5   0   7  161.15    5.97
  -5   0   7  173.54    6.84
  -5   0   7  174.92    6.25
  -5   0   7  178.45    6.44
  -5   0   7  168.86    6.07
  -5   0   7  173.50    6.87
  -5   0  -7  163.22    7.15
  -5   0   7  163.95    6.83
  -5   0  -7  179.95    8.03
  -5   0   7  160.90    6.70
  -5   0  -7  183.09    8.18
  -6   0   7   60.24    2.11
  -6   0   7   60.46    2.18
  -6   0  -7   56.26    2.80
  -6   0   7   56.48    2.28
  -6   0   7   56.09    2.33
  -6   0  -7   57.01    2.11
  -6   0   7   59.46    2.05
  -6   0  -7   57.60    2.06
  -6   0  -7   56.88    2.42
  -6   0  -7   56.40    2.85
  -6   0   7   61.26    2.31
  -7   0  -7  175.28    6.44
  -7   0   7  182.42    6.29
  -7   0   7  180.24    6.51
  -7   0   7  174.66    6.93
  -7   0   7  182.58    6.70
  -7   0  -7  173.15    6.31
  -7   0   7  185.27    7.12
  -7   0   7  158.70    7.09
  -7   0  -7  180.35    7.41
  -8   0  -7    8.38    0.35
  -8   0   7    7.68    0.31
  -8   0  -7    7.94    0.32
  -8   0   7    7.84    0.35
  -8   0   7    7.96    0.32
  -8   0  -7    7.98    0.28
  -8   0  -7    8.18    0.31
  -8   0   7    7.99    0.33
  -9   0  -7    6.50    0.24
  -9   0   7    6.58    0.25
  -9   0   7    5.84    0.24
  -9   0  -7    6.26    0.24
  -9   0  -7    5.88    0.22
  -9   0  -7    5.82    0.25
  -9   0   7    6.71    0.28
 -10   0   7    0.66    0.07
   0  -1  -7  294.86   13.05
   0   1   7  313.35   14.12
   0  -1   7  287.76   13.03
   0   1   7  290.14   13.06
   0  -1   7  283.82   13.03
   0   1  -7  293.94   13.03
   0   1   7  271.27   13.71
   0   1   7  312.37   13.90
   0  -1   7  300.33   14.14
   0   1   7  288.40   13.02
   0  -1  -7  284.28   13.03
   0  -1   7  299.42   13.89
   0  -1   7  315.41   14.19
   0   1  -7  282.69   13.03
   1  -1   7   29.28    1.38
   1  -1   7   27.17    1.38
  -1   1   7   27.25    1.33
   1  -1   7   31.27    1.43
  -1  -1  -7   27.60    1.37
   1  -1   7   32.10    1.41
  -1   1   7   28.90    1.40
   1   1  -7   28.40    1.34
  -1  -1  -7   28.73    1.38
  -1   1   7   28.47    1.38
  -1   1   7   30.97    1.43
  -1   1   7   28.64    1.33
  -1   1   7   27.28    1.37
   1  -1   7   30.88    1.42
  -1   1   7   29.28    1.38
  -1   1   7   27.93    1.40
  -1  -1   7   28.46    1.35
  -1  -1   7   31.26    1.40
  -1  -1   7   26.21    1.39
   1   1   7   28.30    1.38
  -1   1  -7   27.99    1.39
  -1  -1   7   32.09    1.45
  -1  -1   7   26.98    1.42
  -1  -1   7   28.22    1.35
   1   1   7   31.15    1.44
   1   1   7   28.46    1.39
   1  -1  -7   28.51    1.34
  -1   1  -7   28.84    1.39
  -1  -1   7   31.37    1.42
   1   1   7   31.38    1.41
   2  -1   7   74.13    3.62
   2   1  -7   76.89    3.55
  -2   1   7   78.72    3.72
   2  -1   7   76.73    3.63
  -2   1   7   85.80    3.81
   2  -1   7   84.47    3.83
  -2  -1  -7   77.32    3.63
   2  -1   7   83.88    3.76
  -2  -1   7   83.01    3.78
  -2  -1   7   76.80    3.71
   2   1   7   82.03    3.73
  -2   1  -7   74.91    3.60
  -2  -1   7   84.98    3.75
  -2  -1   7   76.13    3.77
  -2  -1   7   76.06    3.51
  -2  -1   7   81.47    3.81
   2   1   7   72.76    3.58
  -2  -1   7   75.40    3.51
   2   1   7   85.98    3.80
   3  -1   7  253.37   11.89
  -3   1   7  244.57   11.78
  -3  -1  -7  226.32   11.17
   3  -1   7  257.55   11.69
  -3   1   7  271.47   12.08
   3   1   7  260.28   12.49
  -3  -1   7  259.82   12.64
   3   1   7  265.31   12.21
  -4   1   7    2.23    0.19
  -4   1   7    2.42    0.19
  -4   1  -7    2.41    0.24
  -4   1  -7    2.32    0.23
  -4  -1   7    2.54    0.22
  -5   1   7   37.06    1.55
  -5   1   7   40.67    1.87
  -5   1   7   40.30    1.54
  -5   1   7   38.30    1.36
  -5  -1  -7   38.25    1.62
  -5   1   7   38.01    1.37
  -5   1   7   37.13    1.56
  -5   1   7   38.37    1.41
  -5   1   7   39.87    1.46
  -5   1   7   38.88    1.52
  -5  -1   7   39.45    1.92
  -5  -1   7   39.71    1.42
  -5  -1   7   38.59    1.57
  -5  -1   7   39.97    1.38
  -5   1  -7   38.78    1.63
  -5  -1   7   37.57    1.47
  -5  -1   7   35.07    1.56
  -5  -1   7   40.55    1.56
  -5   1  -7   40.66    1.95
  -5   1  -7   39.88    1.91
  -6   1   7    1.48    0.12
  -6  -1  -7    1.32    0.20
  -6   1   7    1.65    0.10
  -6   1   7    1.41    0.09
  -6   1   7    1.54    0.10
  -6   1   7    1.47    0.11
  -6   1   7    1.41    0.09
  -6   1   7    1.28    0.18
  -6  -1  -7    1.25    0.11
  -6   1   7    1.35    0.11
  -6  -1  -7    1.61    0.14
  -6  -1   7    1.66    0.12
  -6   1  -7    1.65    0.12
  -6   1  -7    1.28    0.19
  -6  -1   7    1.29    0.10
  -6  -1   7    1.48    0.10
  -6   1  -7    1.15    0.19
  -6  -1   7    1.32    0.11
  -6  -1   7    1.49    0.09
  -6   1  -7    1.12    0.11
  -7   1   7    1.77    0.11
  -7   1   7    1.49    0.10
  -7   1   7    1.49    0.12
  -7   1   7    1.50    0.13
  -7   1   7    1.40    0.11
  -7  -1  -7    1.17    0.10
  -7  -1  -7    1.06    0.13
  -7   1  -7    1.21    0.10
  -7  -1   7    1.51    0.11
  -7  -1   7    1.41    0.11
  -7   1  -7    1.49    0.11
  -7   1  -7    1.16    0.11
  -7  -1   7    1.51    0.13
  -7  -1   7    1.45    0.11
  -8   1   7   35.67    1.35
  -8  -1  -7   37.49    1.35
  -8   1   7   38.24    1.39
  -8   1   7   39.73    1.52
  -8  -1  -7   38.65    1.58
  -8  -1  -7   37.00    1.22
  -8   1   7   38.83    1.44
  -8  -1   7   38.78    1.36
  -8   1  -7   38.81    1.40
  -8   1  -7   37.89    1.58
  -8  -1   7   38.96    1.53
  -8   1  -7   37.98    1.36
  -8   1  -7   37.56    1.23
  -8  -1   7   38.75    1.40
  -8   1  -7   36.39    1.35
  -9  -1  -7   11.62    0.41
  -9   1   7   12.53    0.47
  -9  -1  -7   12.21    0.46
  -9   1   7   12.39    0.52
  -9  -1  -7   13.15    0.45
  -9  -1   7   12.62    0.53
  -9  -1   7   12.50    0.48
  -9  -1   7   12.61    0.47
  -9   1  -7   12.48    0.42
  -9   1  -7   12.48    0.48
  -9   1  -7   13.33    0.46
 -10   1   7    0.94    0.07
 -10   1   7    0.95    0.07
 -10  -1  -7    0.97    0.07
 -10  -1  -7    0.88    0.06
 -10   1  -7    0.84    0.06
 -10  -1   7    0.97    0.07
 -10   1  -7    1.01    0.06
 -10  -1   7    1.00    0.06
   0   2   7  131.70    6.16
   0  -2   7  141.77    6.62
   0   2   7  145.65    6.66
   0   2   7  133.24    6.48
   0  -2   7  143.30    6.66
   0   2   7  131.97    6.16
   0   2   7  141.61    6.58
   0  -2   7  133.51    6.17
   0  -2   7  141.77    6.71
   1  -2   7  311.57   14.62
   1  -2   7  360.64   15.95
  -1   2   7  303.86   14.63
  -1   2   7  307.26   15.48
  -1   2   7  297.00   15.72
  -1   2   7  325.09   15.48
  -1   2   7  351.96   15.78
   1  -2   7  346.55   15.65
   1  -2   7  350.00   15.84
  -1   2   7  346.50   15.51
   1   2   7  314.86   15.26
  -1   2  -7  326.59   15.28
  -1  -2   7  341.18   16.54
   1   2   7  370.31   16.61
  -1  -2   7  350.28   16.50
   1   2   7  355.48   16.31
  -1  -2   7  354.32   16.25
   2  -2   7   71.58    3.33
   2  -2   7   69.16    3.29
  -2   2   7   71.14    3.26
  -2   2   7   72.88    3.32
  -2   2   7   67.89    3.31
  -2   2   7   64.64    3.06
   2  -2   7   71.13    3.27
   2  -2   7   64.47    3.16
  -2   2   7   68.16    3.25
  -2   2   7   70.49    3.24
   2   2   7   72.23    3.31
   2   2   7   64.55    3.14
  -2   2  -7   63.56    3.15
   2  -2  -7   65.08    3.05
  -2  -2   7   73.44    3.35
  -2  -2   7   64.75    3.22
  -2  -2   7   73.55    3.30
   2   2   7   71.46    3.26
  -2  -2   7   71.87    3.26
  -2  -2   7   67.35    3.27
   3  -2   7   48.02    2.35
   3  -2   7   49.92    2.39
  -3   2   7   48.87    2.32
  -3  -2   7   50.80    2.33
  -3  -2   7   47.99    2.33
  -3  -2   7   50.57    2.39
  -3  -2   7   48.29    2.37
  -3  -2   7   51.80    2.42
   3   2   7   51.04    2.44
   3   2   7   48.86    2.39
  -4   2   7   10.89    0.39
  -4   2   7   10.73    0.45
  -4   2   7   10.35    0.42
  -4   2   7   11.32    0.44
  -4   2   7   10.29    0.58
  -4  -2   7   11.06    0.41
  -4  -2   7   10.99    0.60
  -4  -2   7   10.48    0.35
  -4   2  -7   11.06    0.62
  -4  -2   7   10.91    0.46
  -4  -2   7   10.67    0.45
  -4  -2   7   11.05    0.40
  -5   2   7   69.48    2.47
  -5   2   7   70.31    2.31
  -5   2   7   69.79    2.58
  -5   2   7   65.95    2.62
  -5  -2  -7   63.10    2.74
  -5   2   7   61.90    2.32
  -5   2   7   63.52    2.38
  -5   2   7   62.07    2.64
  -5   2   7   67.01    3.13
  -5   2   7   65.80    2.61
  -5  -2   7   70.65    2.71
  -5  -2   7   69.79    3.31
  -5  -2   7   69.33    2.41
  -5   2  -7   69.60    2.84
  -5   2  -7   69.79    3.33
  -5  -2   7   66.33    2.18
  -5  -2   7   62.26    2.72
  -5  -2   7   65.04    2.55
  -5  -2   7   71.05    2.48
  -5   2  -7   67.56    3.27
  -5  -2   7   70.18    2.74
  -6   2   7   20.59    0.78
  -6   2   7   20.13    1.08
  -6   2   7   21.80    0.81
  -6   2   7   19.54    0.85
  -6  -2  -7   21.79    0.90
  -6   2   7   21.73    0.85
  -6   2   7   21.38    0.75
  -6   2   7   21.44    0.86
  -6  -2   7   21.20    0.75
  -6  -2   7   21.11    0.85
  -6  -2   7   21.67    0.77
  -6   2  -7   20.69    0.75
  -6   2  -7   19.16    1.07
  -6   2  -7   18.84    1.09
  -6  -2   7   21.98    0.84
  -6  -2   7   18.94    1.06
  -6   2  -7   20.94    0.88
  -7   2   7  142.40    5.36
  -7   2   7  139.20    5.58
  -7  -2  -7  140.10    5.91
  -7  -2  -7  144.37    5.02
  -7   2   7  136.84    5.12
  -7   2   7  136.86    4.93
  -7   2   7  147.13    5.64
  -7  -2   7  144.14    5.27
  -7   2  -7  147.46    6.02
  -7   2  -7  144.15    5.07
  -7   2  -7  144.79    5.25
  -7  -2   7  137.50    5.78
  -7  -2   7  147.10    5.78
  -7  -2   7  139.41    5.13
  -8   2   7   13.52    0.54
  -8   2   7   13.25    0.52
  -8  -2  -7   13.71    0.51
  -8   2   7   13.81    0.57
  -8  -2  -7   14.23    0.58
  -8  -2  -7   13.91    0.51
  -8   2  -7   14.35    0.50
  -8   2  -7   14.18    0.52
  -8  -2   7   12.48    0.57
  -8  -2   7   13.92    0.57
  -8  -2   7   13.80    0.51
  -8   2  -7   13.36    0.57
  -8  -2   7   13.44    0.52
  -8   2  -7   13.76    0.46
  -9  -2  -7    3.23    0.14
  -9   2   7    3.28    0.17
  -9   2   7    3.08    0.14
  -9   2   7    3.11    0.15
  -9  -2  -7    3.13    0.14
  -9   2  -7    3.16    0.14
  -9  -2   7    3.10    0.14
  -9  -2   7    3.05    0.15
  -9   2  -7    3.10    0.13
  -9   2  -7    3.04    0.14
 -10  -2  -7    6.51    0.22
 -10   2   7    6.11    0.24
 -10  -2  -7    6.38    0.24
 -10   2   7    6.35    0.27
 -10   2  -7    5.85    0.24
 -10   2  -7    6.15    0.21
 -10  -2   7    6.26    0.24
 -10  -2   7    6.33    0.23
   0  -3   7   21.34    1.01
   0   3   7   19.36    0.97
   0   3   7   19.19    0.97
   0  -3   7   20.42    1.00
   0  -3   7   20.18    0.99
   0   3   7   19.13    0.99
  -1   3   7  446.20   20.13
   1  -3   7  431.78   20.56
   1  -3   7  399.08   18.99
   1  -3   7  428.18   20.43
  -1   3   7  442.40   20.49
   1  -3   7  441.18   20.24
  -1   3   7  411.91   20.06
   1   3   7  450.38   21.34
  -1  -3   7  448.53   20.93
   1   3   7  434.31   20.92
  -1  -3   7  451.99   21.29
  -1  -3   7  436.81   21.21
   2  -3   7   99.68    4.55
  -2   3   7   91.73    4.42
  -2   3   7   92.62    4.48
  -2   3   7   94.46    4.43
   2  -3   7   90.69    4.50
  -2   3   7   97.97    4.57
  -2   3   7   90.05    4.50
   2  -3   7  101.58    4.48
  -2  -3   7   98.87    4.73
  -2  -3   7   96.35    4.63
  -2  -3   7   98.46    4.67
   2   3   7   97.25    4.68
  -3   3   7    1.65    0.17
  -3  -3   7    2.01    0.15
  -3  -3   7    2.24    0.21
  -3  -3   7    1.80    0.14
   3   3   7    1.71    0.20
  -4   3   7   36.50    1.24
  -4   3   7   34.22    1.12
  -4   3   7   36.05    1.33
  -4   3   7   36.53    1.41
  -4   3   7   32.80    1.40
  -4   3   7   35.53    1.71
  -4   3   7   37.38    1.39
  -4   3   7   32.76    1.42
  -4  -3   7   36.23    1.43
  -4   3  -7   30.61    1.48
  -4  -3   7   37.55    1.29
  -4  -3   7   36.91    1.76
  -4  -3   7   36.85    1.41
  -4  -3   7   34.33    1.65
  -4  -3   7   34.74    1.68
  -4  -3   7   35.92    1.25
  -4  -3   7   37.00    1.68
  -4  -3   7   33.88    1.24
  -4  -3   7   36.76    1.65
  -4  -3   7   34.74    1.12
  -4  -3   7   33.33    1.41
  -5   3   7   25.93    0.89
  -5   3   7   25.06    1.01
  -5  -3  -7   22.68    1.05
  -5   3   7   24.54    1.00
  -5   3   7   23.75    1.24
  -5   3   7   25.79    0.95
  -5   3   7   26.05    0.99
  -5  -3   7   23.39    1.01
  -5  -3   7   24.67    1.28
  -5   3  -7   24.04    1.05
  -5  -3   7   24.83    0.80
  -5  -3   7   25.78    0.90
  -5  -3   7   26.16    1.01
  -5  -3   7   25.30    1.02
  -5  -3   7   26.20    0.92
  -5   3  -7   23.61    1.29
  -6  -3  -7   25.80    1.09
  -6   3   7   24.22    1.29
  -6   3   7   26.72    1.03
  -6   3   7   26.57    1.04
  -6   3   7   24.20    1.04
  -6   3   7   26.80    0.98
  -6   3   7   24.40    0.94
  -6   3   7   26.86    0.92
  -6  -3   7   26.30    0.96
  -6   3  -7   23.31    1.34
  -6  -3   7   27.04    1.05
  -6  -3   7   26.30    0.83
  -6  -3   7   24.65    1.33
  -6  -3   7   26.93    1.06
  -6   3  -7   26.12    0.93
  -6   3  -7   27.61    1.10
  -6  -3   7   26.75    0.93
  -6   3  -7   23.61    1.32
  -7  -3  -7    7.32    0.30
  -7   3   7    7.63    0.30
  -7   3   7    8.16    0.35
  -7  -3  -7    7.74    0.36
  -7   3   7    7.83    0.34
  -7   3   7    8.25    0.33
  -7   3   7    7.45    0.31
  -7  -3   7    8.35    0.32
  -7  -3   7    8.00    0.36
  -7   3  -7    8.02    0.32
  -7  -3   7    7.98    0.33
  -7   3  -7    7.84    0.31
  -8   3   7    6.20    0.27
  -8  -3  -7    6.61    0.26
  -8   3   7    6.26    0.28
  -8   3   7    6.45    0.29
  -8  -3  -7    6.52    0.28
  -8  -3  -7    6.44    0.26
  -8   3   7    6.02    0.26
  -8   3  -7    6.63    0.26
  -8  -3   7    6.14    0.28
  -8  -3   7    6.40    0.26
  -8   3  -7    6.62    0.25
  -8  -3   7    6.38    0.26
  -8   3  -7    6.22    0.23
  -9  -3  -7   15.30    0.51
  -9   3   7   15.24    0.60
  -9  -3  -7   15.89    0.56
  -9  -3  -7   15.45    0.56
  -9   3   7   15.69    0.64
  -9  -3   7   15.54    0.57
  -9   3  -7   16.55    0.56
  -9   3  -7   15.37    0.51
  -9  -3   7   15.27    0.58
  -9   3  -7   15.63    0.58
   0   4   7  353.46   16.41
   0   4   7  340.93   16.64
   0  -4   7  356.80   16.68
   0  -4   7  330.41   16.41
   0  -4   7  352.26   16.61
   0   4   7  343.23   16.31
  -1   4   7  112.67    5.42
   1  -4   7  115.21    5.48
   1  -4   7  115.64    5.39
  -1   4   7  111.10    5.51
  -1   4   7  116.40    5.35
   1  -4   7  116.26    5.44
  -1  -4   7  119.33    5.64
   1   4   7  112.79    5.55
  -1  -4   7  122.12    5.64
   1   4   7  117.99    5.65
  -1  -4   7  119.67    5.55
  -2   4   7   16.30    0.81
   2  -4   7   15.80    0.85
   2  -4   7   16.32    0.86
  -2   4   7   17.05    0.84
  -2   4   7   16.67    0.80
  -2  -4   7   17.42    0.88
   2   4   7   16.21    0.87
  -2  -4   7   16.22    0.85
   2   4   7   17.14    0.86
  -2  -4   7   17.14    0.84
  -3   4   7   18.12    0.74
  -3   4   7   18.20    0.66
  -3   4   7   18.22    0.59
  -3   4   7   18.83    0.75
  -3   4   7   17.56    0.70
  -3   4   7   19.38    0.94
  -3  -4   7   18.04    0.76
  -3  -4   7   19.30    0.97
  -3  -4   7   18.26    0.67
  -3  -4   7   18.02    0.75
  -3  -4   7   19.70    0.91
  -3  -4   7   19.00    0.92
  -3  -4   7   18.59    0.69
  -3  -4   7   17.79    0.60
  -3  -4   7   17.86    0.66
  -4   4   7   37.78    1.28
  -4   4   7   40.58    1.50
  -4   4   7   37.56    1.59
  -4   4   7   40.88    1.60
  -4   4   7   41.54    1.58
  -4   4   7   42.06    1.41
  -4   4   7   39.02    1.94
  -4  -4   7   40.44    1.28
  -4  -4   7   41.06    1.62
  -4  -4   7   41.51    1.90
  -4  -4   7   39.36    1.42
  -4  -4   7   40.92    2.00
  -4   4  -7   36.87    1.68
  -4  -4   7   41.14    1.43
  -4  -4   7   40.31    1.93
  -4  -4   7   39.26    1.61
  -4  -4   7   40.98    1.47
  -5   4   7    9.62    0.32
  -5   4   7    9.79    0.42
  -5  -4  -7    9.34    0.45
  -5   4   7   10.24    0.40
  -5   4   7   10.42    0.42
  -5   4   7    9.56    0.57
  -5   4   7    9.98    0.42
  -5   4   7   10.12    0.37
  -5  -4   7   10.35    0.61
  -5  -4   7   10.67    0.39
  -5  -4   7    9.57    0.43
  -5  -4   7   10.77    0.40
  -5  -4   7   10.51    0.45
  -5  -4   7   10.45    0.34
  -5   4  -7   10.08    0.46
  -6   4   7   22.23    0.88
  -6   4   7   18.70    1.11
  -6   4   7   22.64    0.84
  -6   4   7   22.30    0.78
  -6   4   7   22.24    0.89
  -6  -4  -7   21.83    0.93
  -6  -4   7   22.98    0.81
  -6  -4   7   22.63    0.89
  -6  -4   7   22.01    0.78
  -6  -4   7   21.29    0.69
  -6  -4   7   18.94    1.13
  -6   4  -7   21.77    0.92
  -6   4  -7   21.23    0.78
  -7   4   7   47.79    1.91
  -7  -4  -7   49.42    2.00
  -7   4   7   47.55    1.89
  -7   4   7   48.00    1.81
  -7  -4  -7   46.79    1.71
  -7  -4   7   48.30    1.92
  -7  -4   7   47.31    1.68
  -7   4  -7   47.22    1.68
  -7   4  -7   47.81    1.73
  -7  -4   7   47.63    1.73
  -7  -4   7   46.00    1.50
  -8   4   7   28.88    1.18
  -8  -4  -7   29.67    1.23
  -8   4   7   29.78    1.19
  -8   4   7   28.95    1.13
  -8  -4  -7   30.07    1.06
  -8  -4  -7   30.52    1.06
  -8  -4   7   28.89    1.19
  -8   4  -7   28.68    0.95
  -8  -4   7   29.82    1.05
  -8   4  -7   29.92    1.08
  -8   4  -7   30.25    1.05
  -8  -4   7   28.25    1.08
  -9  -4  -7    3.06    0.14
  -9  -4  -7    2.91    0.13
  -9   4   7    3.14    0.16
  -9   4   7    3.12    0.15
  -9  -4  -7    3.19    0.13
  -9   4  -7    3.11    0.14
  -9  -4   7    3.17    0.14
  -9   4  -7    2.98    0.12
  -9  -4   7    3.11    0.14
  -9   4  -7    3.18    0.13
   0   5   7    5.80    0.35
   0  -5   7    5.01    0.25
   0  -5   7    5.84    0.36
   0   5   7    5.93    0.35
   0   5   7    5.14    0.25
   0   5   7    6.10    0.35
   0  -5   7    5.41    0.36
   0  -5   7    5.66    0.35
  -1   5   7   59.78    2.74
   1  -5   7   58.78    2.77
   1  -5   7   58.66    2.78
  -1   5   7   53.18    2.40
   1  -5   7   59.44    2.81
  -1   5   7   61.23    2.78
  -1   5   7   52.81    2.03
  -1   5   7   57.36    1.83
  -1   5   7   60.13    2.73
  -1   5   7   54.71    2.25
  -1  -5   7   62.02    2.85
   1   5   7   62.14    2.86
   1   5   7   63.06    2.82
  -1  -5   7   60.37    2.86
  -1  -5   7   60.86    2.81
  -1  -5   7   54.15    2.08
   1   5   7   56.34    2.44
  -1  -5   7   52.56    2.44
  -2   5   7   49.59    1.93
  -2   5   7   50.34    2.28
  -2   5   7   47.40    1.70
  -2   5   7   48.44    2.31
  -2   5   7   47.38    1.89
  -2   5   7   47.90    1.69
  -2   5   7   47.52    1.81
  -2   5   7   48.05    1.53
  -2   5   7   46.75    2.32
  -2  -5   7   46.39    1.98
  -2  -5   7   48.08    1.52
   2   5   7   48.28    2.35
  -2  -5   7   46.28    1.92
  -2  -5   7   51.88    2.33
  -2  -5   7   50.38    2.35
   2   5   7   48.36    2.31
  -2  -5   7   49.15    2.29
  -2  -5   7   45.96    1.69
   2   5   7   43.71    1.99
  -3   5   7   57.33    2.65
  -3   5   7   55.12    1.77
  -3   5   7   57.00    2.61
  -3   5   7   49.49    2.21
  -3   5   7   58.27    1.95
  -3   5   7   59.01    2.23
  -3   5   7   55.38    2.66
  -3   5   7   56.38    2.19
  -3   5   7   53.23    1.97
  -3   5   7   55.70    2.09
  -3  -5   7   54.13    1.73
  -3  -5   7   55.64    2.18
  -3  -5   7   57.48    2.64
  -3  -5   7   52.53    1.92
  -3  -5   7   53.86    1.93
  -3  -5   7   54.74    2.19
  -3  -5   7   57.49    2.60
   3   5   7   50.44    2.27
  -4   5   7    1.23    0.10
  -4   5   7    1.06    0.10
  -4   5   7    0.94    0.16
  -4   5   7    1.04    0.06
  -4   5   7    1.10    0.09
  -4   5   7    1.02    0.09
  -4  -5   7    0.94    0.12
  -4  -5   7    1.04    0.10
  -4  -5   7    1.01    0.10
  -4   5  -7    0.99    0.11
  -4  -5   7    0.93    0.17
  -4  -5   7    1.06    0.09
  -4  -5   7    0.99    0.07
  -4  -5   7    1.08    0.11
  -4  -5   7    1.05    0.08
  -5   5   7   11.16    0.46
  -5   5   7   11.29    0.44
  -5   5   7   11.29    0.41
  -5   5   7   10.86    0.36
  -5   5   7   10.83    0.46
  -5  -5  -7   10.99    0.49
  -5   5   7   10.49    0.63
  -5   5  -7   10.88    0.47
  -5  -5   7   10.74    0.40
  -5  -5   7   10.40    0.64
  -5  -5   7   10.74    0.46
  -5  -5   7   10.37    0.53
  -5  -5   7   11.22    0.42
  -5  -5   7   11.11    0.36
  -5  -5   7   11.17    0.38
  -5  -5   7    9.85    0.45
  -6   5   7   82.51    3.05
  -6   5   7   80.44    3.15
  -6   5   7   81.19    2.82
  -6  -5  -7   81.56    3.35
  -6   5   7   76.70    3.19
  -6   5  -7   74.41    3.27
  -6  -5   7   81.02    3.17
  -6  -5   7   81.18    2.84
  -6   5  -7   78.05    2.77
  -6  -5   7   79.04    2.76
  -6  -5   7   75.79    2.50
  -7   5   7   42.90    1.72
  -7   5   7   44.48    1.74
  -7  -5  -7   44.73    1.82
  -7  -5  -7   44.77    1.55
  -7  -5  -7   42.17    1.55
  -7   5   7   42.09    1.64
  -7  -5   7   43.32    1.53
  -7   5  -7   41.77    1.53
  -7   5  -7   43.11    1.57
  -7  -5   7   44.99    1.74
  -7  -5   7   42.84    1.57
  -7  -5   7   42.24    1.37
  -8   5   7    3.87    0.20
  -8  -5  -7    3.85    0.17
  -8  -5  -7    3.97    0.17
  -8   5   7    3.83    0.18
  -8  -5  -7    3.98    0.17
  -8   5  -7    4.15    0.17
  -8   5  -7    3.78    0.15
  -8  -5   7    3.76    0.17
  -8  -5   7    3.69    0.19
  -8  -5   7    3.86    0.17
  -8   5  -7    4.09    0.16
  -9  -5  -7   10.26    0.38
  -9   5   7   10.80    0.43
  -9  -5  -7   10.41    0.38
  -9   5   7   10.28    0.41
  -9   5  -7   10.27    0.34
  -9   5  -7   10.59    0.38
  -9  -5   7    9.34    0.42
  -9  -5   7   10.50    0.37
   0   6   7  135.48    5.03
   0   6   7  132.92    5.58
   0   6   7  146.84    6.67
   0  -6   7  127.68    5.00
   0  -6   7  138.22    5.93
   0  -6   7  149.43    6.69
   0   6   7  147.73    6.64
   0   6   7  140.97    5.94
   0   6   7  141.62    4.54
   0   6   7  144.55    6.78
   0  -6   7  150.25    6.80
   0  -6   7  148.85    6.76
  -1   6   7   26.87    1.28
   1  -6   7   24.15    1.10
  -1   6   7   25.60    0.93
  -1   6   7   27.42    0.99
  -1   6   7   26.79    1.30
  -1   6   7   25.67    1.08
  -1   6   7   25.18    1.03
  -1   6   7   25.77    1.30
  -1   6   7   26.47    0.84
   1   6   7   25.35    1.32
   1   6   7   25.60    1.09
   1   6   7   25.22    0.93
  -1  -6   7   27.16    1.32
  -1  -6   7   25.70    0.93
  -1  -6   7   25.60    1.09
   1   6   7   27.12    1.31
   1   6   7   24.84    1.03
   1   6   7   26.39    1.29
  -1  -6   7   26.86    1.32
  -1  -6   7   24.56    0.84
  -1  -6   7   26.91    1.30
   2  -6   7   17.17    0.81
  -2   6   7   18.82    0.62
  -2   6   7   19.58    0.99
  -2   6   7   19.60    0.73
  -2   6   7   19.07    0.68
  -2   6   7   18.97    0.68
  -2   6   7   19.88    0.95
  -2   6   7   18.97    0.77
  -2   6   7   20.00    0.97
  -2  -6   7   18.51    0.67
  -2  -6   7   18.91    0.97
   2   6   7   17.95    0.79
   2   6   7   17.41    0.74
   2   6   7   19.49    1.00
  -2  -6   7   17.91    0.76
  -2  -6   7   19.72    0.99
   2   6   7   17.23    0.67
  -2  -6   7   18.54    0.61
  -2  -6   7   19.63    0.78
   2   6   7   19.04    0.98
  -2  -6   7   19.08    0.96
  -3   6   7   28.84    1.00
  -3   6   7   25.84    1.13
  -3   6   7   28.51    1.35
  -3   6   7   27.47    1.37
  -3   6   7   29.22    1.00
  -3   6   7   28.15    0.91
  -3   6   7   28.98    1.12
  -3   6   7   28.59    1.42
  -3   6   7   28.83    1.08
  -3  -6   7   27.87    0.92
  -3  -6   7   28.44    1.41
  -3  -6   7   28.76    1.47
  -3  -6   7   29.29    1.19
  -3  -6   7   29.41    1.43
  -3   6  -7   26.27    1.21
  -3  -6   7   29.61    1.16
  -3  -6   7   29.32    1.02
   3   6   7   28.37    1.21
  -3  -6   7   28.56    1.16
  -4   6   7   65.21    3.25
  -4   6   7   68.94    2.18
  -4   6   7   68.54    2.67
  -4   6   7   65.38    2.70
  -4   6   7   69.70    2.55
  -4   6   7   70.52    2.39
  -4  -6   7   67.17    2.68
  -4   6  -7   67.08    2.80
  -4  -6   7   70.33    2.40
  -4  -6   7   67.58    2.14
   4   6   7   64.36    2.80
  -4  -6   7   66.02    3.28
  -4  -6   7   66.26    3.18
  -4  -6   7   68.11    2.70
  -5  -6  -7    3.26    0.19
  -5   6   7    3.08    0.12
  -5   6   7    3.41    0.17
  -5   6   7    3.19    0.17
  -5   6   7    3.65    0.16
  -5   6   7    3.13    0.18
  -5   6  -7    3.06    0.17
  -5  -6   7    3.67    0.14
  -5  -6   7    3.36    0.14
  -5  -6   7    3.35    0.19
  -5  -6   7    3.21    0.15
  -5   6  -7    3.20    0.19
  -5  -6   7    3.10    0.18
  -6   6   7   92.23    3.67
  -6   6   7   93.68    3.50
  -6   6   7   94.49    3.68
  -6  -6  -7   90.79    3.88
  -6   6  -7   87.09    3.16
  -6  -6   7   91.39    3.60
  -6  -6   7   88.38    3.15
  -6   6  -7   89.53    3.75
  -6  -6   7   90.62    2.88
  -7  -6  -7    3.57    0.19
  -7  -6  -7    3.46    0.17
  -7  -6  -7    3.45    0.16
  -7   6   7    3.74    0.17
  -7   6   7    3.50    0.18
  -7   6   7    3.55    0.18
  -7   6  -7    3.51    0.16
  -7   6  -7    3.75    0.16
  -7   6  -7    3.12    0.15
  -7  -6   7    3.81    0.19
  -7  -6   7    3.35    0.15
  -7  -6   7    3.68    0.13
  -8  -6  -7    3.59    0.16
  -8  -6  -7    3.75    0.16
  -8   6   7    3.93    0.18
  -8   6   7    3.66    0.17
  -8   6  -7    3.63    0.14
  -8   6  -7    3.81    0.15
  -8  -6   7    3.93    0.18
  -8  -6   7    3.67    0.16
  -8   6  -7    3.68    0.16
   0   7   7   91.50    2.80
   0  -7   7   83.27    4.20
   0   7   7   92.21    4.17
   0   7   7   90.80    3.12
   0   7   7   85.24    3.44
   0  -7   7   92.92    3.69
   0  -7   7   82.33    3.11
   0   7   7   91.08    3.69
   0  -7   7   82.25    4.26
   0   7   7   86.97    4.25
   0   7   7   89.85    4.18
  -1   7   7   54.26    1.66
  -1   7   7   51.59    2.50
  -1   7   7   52.12    2.51
   1  -7   7   49.52    2.17
  -1   7   7   55.28    1.96
  -1   7   7   49.44    2.54
  -1   7   7   50.60    2.17
  -1   7   7   53.83    1.84
  -1   7   7   51.61    2.04
  -1  -7   7   50.57    2.51
   1   7   7   50.70    1.82
   1   7   7   49.41    2.52
  -1  -7   7   51.93    2.52
  -1  -7   7   54.39    2.13
   1   7   7   52.70    2.13
  -1  -7   7   49.88    1.82
   1   7   7   49.73    2.48
   1   7   7   52.22    2.47
  -1  -7   7   49.63    2.49
  -2   7   7   34.30    1.70
  -2   7   7   35.62    1.10
  -2   7   7   34.76    1.22
  -2   7   7   32.60    1.67
  -2   7   7   34.08    1.36
   2  -7   7   33.17    1.45
  -2   7   7   34.15    1.22
  -2   7   7   34.59    1.71
  -2   7   7   36.48    1.31
  -2  -7   7   33.05    1.37
  -2  -7   7   35.92    1.41
  -2  -7   7   32.03    1.67
   2   7   7   34.82    1.41
   2   7   7   33.94    1.21
  -2  -7   7   33.00    1.08
  -2  -7   7   34.05    1.20
  -2  -7   7   33.19    1.70
  -2  -7   7   32.51    1.69
  -3   7   7   41.76    1.51
  -3   7   7   40.52    1.58
  -3   7   7   42.10    1.41
  -3   7   7   40.17    1.28
  -3   7   7   37.43    1.90
  -3   7   7   41.68    1.41
  -3   7   7   38.13    1.60
  -3   7   7   38.00    1.96
  -3  -7   7   39.36    1.28
  -3  -7   7   39.52    1.41
   3   7   7   40.38    1.67
  -3  -7   7   40.44    1.61
  -3   7  -7   39.54    1.67
  -3  -7   7   37.09    1.99
  -3  -7   7   40.69    1.65
  -3  -7   7   40.77    1.60
  -4   7   7   28.33    0.90
  -4   7   7   27.32    1.07
  -4   7   7   29.37    1.00
  -4   7   7   26.62    1.13
  -4   7   7   28.58    1.12
  -4   7  -7   26.20    1.10
  -4  -7   7   26.67    0.98
  -4  -7   7   28.25    1.12
  -4  -7   7   27.30    1.11
   4   7   7   27.86    1.16
  -4  -7   7   27.76    0.88
  -4   7  -7   27.65    1.16
  -5   7   7   27.34    1.11
  -5  -7  -7   26.72    1.17
  -5   7   7   27.77    1.10
  -5   7   7   27.95    1.05
  -5   7   7   27.90    0.88
  -5  -7   7   27.56    0.87
  -5  -7   7   26.59    1.10
  -5  -7   7   27.77    0.95
  -5  -7   7   25.25    1.09
  -5   7  -7   28.25    1.14
  -5   7  -7   25.85    0.97
  -6   7   7    5.13    0.24
  -6   7   7    5.16    0.23
  -6   7   7    4.74    0.23
  -6  -7  -7    5.29    0.25
  -6   7  -7    5.04    0.23
  -6  -7   7    5.03    0.24
  -6  -7   7    4.85    0.18
  -6  -7   7    4.64    0.20
  -6   7  -7    4.89    0.21
  -7   7   7    2.88    0.16
  -7  -7  -7    2.88    0.15
  -7  -7  -7    2.72    0.14
  -7   7   7    2.74    0.15
  -7   7   7    2.93    0.14
  -7   7  -7    2.93    0.14
  -7  -7   7    2.84    0.13
  -7   7  -7    2.87    0.14
  -7  -7   7    3.10    0.15
  -7  -7   7    3.05    0.11
  -8   7   7    0.55    0.06
  -8  -7  -7    0.65    0.06
  -8   7   7    0.62    0.06
  -8   7  -7    0.57    0.05
  -8  -7   7    0.59    0.07
  -8   7  -7    0.59    0.05
  -8   7  -7    0.59    0.06
   0   8   7   62.55    3.13
   0  -8   7   65.76    2.72
   0   8   7   68.78    2.74
   0   8   7   66.11    2.08
   0   8   7   63.24    2.31
   0  -8   7   64.92    2.31
  -1   8   7   12.13    0.46
  -1   8   7   11.40    0.43
  -1   8   7   11.16    0.39
   1  -8   7   11.72    0.51
  -1   8   7   10.80    0.66
  -1   8   7   11.31    0.48
   1   8   7   11.86    0.50
  -1  -8   7   11.84    0.51
   1   8   7   11.18    0.44
  -1  -8   7   11.53    0.44
   2  -8   7   49.81    2.10
  -2   8   7   53.18    1.60
  -2   8   7   48.15    1.97
  -2   8   7   45.95    2.43
  -2   8   7   53.07    1.89
  -2   8   7   50.36    1.77
   2   8   7   49.52    1.77
  -2  -8   7   48.83    2.00
   2   8   7   49.74    2.08
  -2  -8   7   49.39    1.77
  -2  -8   7   50.37    1.59
  -2  -8   7   50.53    2.07
  -3   8   7   61.84    2.49
  -3   8   7   61.17    2.02
  -3   8   7   64.35    2.25
  -3   8   7   66.64    2.38
  -3  -8   7   65.82    2.52
  -3  -8   7   63.58    2.01
  -3  -8   7   63.00    2.23
   3   8   7   63.70    2.63
  -3  -8   7   61.67    2.60
  -3  -8   7   61.51    2.53
  -3   8  -7   61.51    2.63
  -4   8   7   51.61    1.87
  -4   8   7   49.86    1.58
  -4  -8  -7   50.91    2.08
  -4   8   7   48.51    1.95
  -4   8   7   47.62    1.98
   4   8   7   52.33    2.07
  -4  -8   7   48.20    1.58
  -4  -8   7   49.56    1.98
  -4   8  -7   52.14    2.07
  -4  -8   7   48.66    2.00
  -4  -8   7   47.67    1.75
  -4   8  -7   48.05    1.97
  -5  -8  -7    9.78    0.44
  -5   8   7   10.06    0.32
  -5   8   7    9.63    0.41
  -5   8   7    9.58    0.41
  -5   8   7    9.77    0.39
   5   8   7    9.65    0.44
  -5  -8   7   10.12    0.33
  -5  -8   7    9.79    0.42
  -5  -8   7    9.82    0.35
  -5   8  -7    9.94    0.43
  -5   8  -7    9.55    0.37
  -5   8  -7    9.25    0.41
  -6   8   7   25.86    0.96
  -6   8   7   24.26    1.01
  -6   8   7   25.38    1.02
  -6  -8  -7   26.01    1.07
   6   8   7   25.75    1.08
  -6  -8   7   25.61    0.82
  -6   8  -7   24.53    1.06
  -6  -8   7   26.26    1.04
  -6   8  -7   24.39    0.94
  -6   8  -7   26.87    0.92
  -7   8   7    6.35    0.25
  -7  -8  -7    5.71    0.26
  -7   8   7    6.14    0.26
  -7  -8  -7    6.33    0.24
  -7  -8  -7    6.22    0.26
  -7  -8   7    6.40    0.21
  -7   8  -7    6.56    0.24
  -7   8  -7    6.13    0.25
  -7  -8   7    6.50    0.28
   0  -9   7   24.39    1.06
   0   9   7   24.58    0.81
   0   9   7   26.50    0.96
   0   9   7   24.56    1.05
   0   9   7   25.48    0.90
  -1   9   7   11.73    0.46
  -1   9   7   11.38    0.43
   1  -9   7   11.65    0.51
  -1   9   7   11.54    0.39
  -1  -9   7   11.41    0.50
   1   9   7   11.63    0.43
   1   9   7   11.17    0.49
  -1  -9   7   11.21    0.43
  -2   9   7    6.48    0.27
  -2   9   7    6.15    0.24
   2  -9   7    5.89    0.30
  -2   9   7    5.97    0.22
  -2   9  -7    5.63    0.28
   2   9   7    5.69    0.25
  -2  -9   7    6.02    0.24
   2   9   7    6.27    0.28
  -3   9   7    1.76    0.09
  -3   9   7    1.64    0.08
  -3   9   7    1.79    0.12
   3  -9   7    1.68    0.14
  -3  -9   7    1.80    0.11
  -3  -9   7    1.72    0.11
   3   9   7    1.73    0.11
  -3  -9   7    1.67    0.12
  -3   9  -7    1.56    0.13
  -3  -9   7    1.51    0.10
  -4   9   7   17.39    0.68
  -4  -9  -7   17.44    0.75
  -4   9   7   17.64    0.57
  -4  -9   7   16.68    0.56
  -4  -9   7   16.47    0.71
  -4  -9   7   16.46    0.71
  -4   9  -7   18.70    0.74
   4   9   7   17.83    0.74
  -4   9  -7   16.59    0.70
  -4  -9   7   18.19    0.62
  -5   9   7    6.15    0.20
  -5  -9  -7    6.14    0.27
  -5   9   7    5.48    0.25
  -5   9   7    5.86    0.25
  -5   9  -7    5.71    0.23
  -5  -9   7    5.76    0.26
  -5   9  -7    5.31    0.25
   5   9   7    6.09    0.27
  -5  -9   7    5.99    0.20
  -6   9   7   17.53    0.67
  -6  -9  -7   18.92    0.74
  -6   9   7   15.99    0.70
  -6  -9   7   18.18    0.75
  -6  -9   7   18.12    0.59
   6   9   7   18.63    0.78
  -6   9  -7   18.59    0.66
   0 -10   7   32.65    1.34
   0  10   7   32.38    1.14
   0  10   7   30.12    1.03
   0  10   7   32.31    1.21
  -1  10   7   14.31    0.47
  -1  10   7   14.54    0.52
   1 -10   7   14.22    0.62
  -1  10   7   14.35    0.56
   1  10   7   14.51    0.60
   1  10   7   14.60    0.56
  -1 -10   7   14.79    0.61
  -1 -10   7   13.40    0.53
   1  10   7   14.62    0.52
  -1  10  -7   13.63    0.62
  -2  10   7   15.85    0.57
  -2  10   7   16.00    0.62
   2 -10   7   16.02    0.69
  -2  10   7   15.72    0.52
   2  10   7   15.20    0.56
  -2 -10   7   15.03    0.56
  -2  10  -7   15.63    0.66
  -2 -10   7   15.42    0.64
  -2 -10   7   15.42    0.63
   3 -10   7   10.98    0.50
  -3  10   7   11.28    0.45
  -3  10   7   11.49    0.37
  -3 -10   7   10.72    0.38
  -3  10  -7   11.46    0.49
   3  10   7   11.85    0.49
  -3  10  -7   10.70    0.47
  -3 -10   7   11.06    0.47
  -3 -10   7   12.06    0.42
  -4 -10  -7    1.40    0.12
  -4  10   7    1.46    0.09
  -4 -10   7    1.34    0.09
   4  10   7    1.58    0.10
  -4 -10   7    1.45    0.08
  -4  10  -7    1.40    0.10
  -4 -10   7    1.48    0.08
  -4  10  -7    1.39    0.10
  -4 -10   7    1.32    0.09
  -4  10  -7    1.39    0.09
  -5  10   7    6.05    0.25
  -5 -10  -7    6.40    0.28
   5  10   7    6.27    0.27
  -5  10  -7    6.17    0.23
  -5 -10   7    5.80    0.20
  -5 -10   7    5.61    0.26
   0  11   7    0.73    0.07
   0  11   7    0.74    0.07
   0 -11   7    0.60    0.06
   0 -11   7    0.75    0.08
   0  11   7    0.63    0.06
  -1  11   7    0.73    0.07
   1 -11   7    0.79    0.09
  -1  11   7    0.75    0.05
  -1  11   7    0.69    0.06
  -1 -11   7    0.78    0.06
   1  11   7    0.72    0.08
  -1 -11   7    0.84    0.08
  -1  11  -7    0.77    0.08
   1  11   7    0.77    0.07
  -1 -11   7    0.72    0.08
  -2  11   7    3.60    0.16
  -2  11   7    3.58    0.14
   2 -11   7    3.91    0.18
   2  11   7    3.66    0.17
  -2  11  -7    3.77    0.18
   2  11   7    3.85    0.15
  -2 -11   7    3.58    0.17
  -2 -11   7    3.63    0.15
  -3 -11  -7    4.19    0.20
  -3  11   7    4.03    0.14
  -3  11   7    4.11    0.17
   3 -11   7    4.22    0.20
   3  11   7    3.87    0.16
  -3  11  -7    3.75    0.18
   3  11   7    4.02    0.18
  -3 -11   7    4.14    0.16
  -3  11  -7    4.26    0.19
   0   0   8    6.08    0.33
   0   0   8    5.76    0.35
   0   0   8    5.85    0.33
  -1   0   8   44.45    2.08
  -1   0   8   38.51    2.08
  -1   0   8   45.26    2.05
  -1   0   8   45.92    2.11
   1   0   8   46.54    2.08
   1   0   8   44.42    2.11
  -1   0   8   39.92    2.05
   2   0   8  112.19    4.96
  -2   0   8   94.50    4.57
  -2   0   8  107.04    4.93
   2   0   8  109.47    4.87
   2   0   8   94.50    4.67
   3   0   8   24.92    1.25
  -3   0   8   25.57    1.26
   3   0   8   25.07    1.28
  -4   0   8   24.01    0.85
  -4   0   8   23.76    0.87
  -4   0   8   23.03    0.96
  -4   0   8   24.40    1.20
  -4   0   8   23.57    0.97
  -5   0  -8    0.68    0.07
  -5   0   8    0.78    0.13
  -5   0   8    0.68    0.08
  -5   0   8    0.80    0.09
  -5   0   8    0.81    0.09
  -5   0   8    0.90    0.08
  -5   0   8    0.93    0.08
  -5   0   8    0.68    0.07
  -5   0   8    0.69    0.08
  -5   0   8    0.75    0.08
  -6   0   8    5.80    0.27
  -6   0  -8    6.47    0.30
  -6   0   8    6.17    0.26
  -6   0  -8    6.13    0.25
  -6   0   8    5.84    0.26
  -6   0   8    6.13    0.24
  -6   0   8    6.24    0.25
  -6   0   8    6.31    0.28
  -6   0   8    5.51    0.27
  -7   0   8   69.76    2.99
  -7   0  -8   74.14    2.70
  -7   0   8   70.14    2.92
  -7   0   8   75.96    2.96
  -7   0  -8   72.77    2.64
  -7   0  -8   78.16    3.11
  -7   0   8   76.98    2.79
  -7   0   8   75.55    2.70
  -7   0   8   77.53    2.63
  -8   0   8    0.00    0.06
  -8   0  -8   -0.06    0.04
  -8   0   8    0.07    0.05
  -8   0  -8   -0.01    0.05
  -8   0   8    0.01    0.05
  -8   0   8    0.05    0.05
  -8   0  -8    0.00    0.06
  -9   0   8    2.47    0.15
  -9   0  -8    2.58    0.12
  -9   0  -8    2.42    0.11
  -9   0  -8    2.41    0.12
  -9   0   8    2.72    0.13
 -10   0   8    0.22    0.04
   0   1   8   53.58    2.87
   0   1   8   64.77    2.91
   0  -1   8   64.11    2.97
   0   1   8   62.94    2.96
   0  -1   8   60.90    2.91
   0  -1   8   64.96    2.96
   1  -1   8   84.06    3.73
  -1   1   8   83.09    3.79
  -1   1   8   71.61    3.76
  -1   1   8   72.56    3.70
   1  -1   8   82.36    3.80
  -1   1   8   73.15    3.68
  -1   1   8   80.23    3.83
  -1   1   8   83.65    3.81
   1  -1   8   82.56    3.78
   1   1   8   81.79    4.00
  -1  -1   8   84.42    3.96
  -1  -1   8   82.35    4.05
  -1  -1   8   85.70    3.99
   1   1   8   83.76    3.93
   2  -1   8   78.42    3.49
   2  -1   8   77.09    3.55
  -2   1   8   69.37    3.44
  -2   1   8   76.49    3.54
   2  -1   8   67.30    3.37
  -2  -1   8   71.31    3.57
  -2  -1   8   68.51    3.51
   2   1   8   80.67    3.56
  -2  -1   8   77.23    3.57
  -2  -1   8   74.81    3.63
   2   1   8   75.83    3.62
  -2  -1   8   78.90    3.61
   3  -1   8   87.94    4.24
  -3   1   8   89.65    4.28
   3  -1   8   91.40    4.32
  -3  -1   8   90.62    4.29
   3   1   8   87.88    4.23
   3   1   8   90.23    4.31
  -4   1   8   68.08    2.63
  -4   1   8   64.16    2.47
  -4   1   8   65.84    2.31
  -4   1   8   64.44    2.33
  -4   1   8   67.28    2.65
  -4   1   8   66.21    2.58
  -4   1   8   67.90    3.18
  -4   1   8   64.56    3.11
  -4  -1   8   66.42    2.68
  -4  -1   8   65.32    2.67
  -4  -1   8   63.22    2.14
  -4  -1   8   67.67    2.44
  -4  -1   8   69.22    2.71
  -4  -1   8   70.85    2.38
  -4  -1   8   69.48    3.26
  -5   1   8   44.64    1.62
  -5   1   8   44.83    1.57
  -5   1   8   45.61    1.75
  -5   1   8   45.33    1.77
  -5   1   8   44.14    1.78
  -5   1   8   45.39    1.67
  -5   1   8   44.48    1.56
  -5  -1  -8   41.26    1.86
  -5   1   8   45.66    1.79
  -5   1   8   42.69    2.13
  -5  -1   8   43.12    2.19
  -5  -1   8   43.17    1.79
  -5  -1   8   46.27    1.78
  -5  -1   8   46.57    1.58
  -5  -1   8   43.25    1.68
  -5  -1   8   46.44    1.63
  -5  -1   8   45.77    1.80
  -5   1  -8   42.65    1.87
  -6   1   8   17.46    0.63
  -6   1   8   17.11    0.63
  -6   1   8   17.54    0.65
  -6   1   8   16.31    0.71
  -6   1   8   16.79    0.72
  -6   1   8   17.88    0.67
  -6  -1  -8   17.92    0.75
  -6   1   8   18.08    0.72
  -6   1   8   17.63    0.70
  -6  -1   8   17.92    0.70
  -6  -1   8   18.78    0.68
  -6  -1   8   18.57    0.74
  -6   1  -8   18.24    0.78
  -6  -1   8   18.71    0.66
  -6  -1   8   16.33    0.74
  -6  -1   8   18.31    0.75
  -7   1   8   46.55    1.77
  -7   1   8   51.93    1.90
  -7   1   8   51.48    1.84
  -7  -1  -8   52.94    2.11
  -7   1   8   51.70    2.01
  -7   1   8   50.87    1.98
  -7  -1  -8   49.12    1.79
  -7   1   8   48.68    1.78
  -7  -1   8   52.35    2.05
  -7  -1   8   49.78    2.06
  -7   1  -8   51.14    1.87
  -7  -1   8   51.45    1.93
  -7   1  -8   52.24    2.14
  -7  -1   8   52.18    1.82
  -7   1  -8   49.49    1.82
  -7  -1   8   51.24    1.87
  -8   1   8    6.80    0.28
  -8   1   8    7.75    0.31
  -8   1   8    7.51    0.30
  -8  -1  -8    7.40    0.29
  -8  -1  -8    7.54    0.33
  -8   1   8    7.52    0.33
  -8   1  -8    7.48    0.30
  -8   1  -8    7.34    0.30
  -8  -1   8    7.65    0.30
  -8  -1   8    7.51    0.30
  -8   1  -8    7.50    0.33
  -8  -1   8    7.90    0.34
  -9  -1  -8   11.71    0.41
  -9  -1  -8   11.00    0.41
  -9  -1  -8   10.86    0.37
  -9   1   8   11.01    0.42
  -9   1   8   10.97    0.46
  -9   1  -8   11.07    0.40
  -9   1  -8   10.73    0.42
  -9  -1   8   11.39    0.46
  -9  -1   8   10.81    0.41
  -9   1  -8   10.87    0.37
  -9  -1   8   11.35    0.42
 -10   1   8    8.87    0.37
   0  -2   8  382.43   17.91
   0   2   8  348.84   17.44
   0   2   8  387.11   17.94
   0  -2   8  374.75   17.93
   0  -2   8  374.32   17.61
  -1   2   8   97.86    4.83
   1  -2   8  103.54    4.82
   1  -2   8  103.42    4.76
  -1   2   8   94.90    4.71
  -1   2   8  104.84    4.92
   1  -2   8  103.49    4.84
  -1  -2   8  109.05    5.11
  -1  -2   8  106.26    5.12
   1   2   8  103.55    5.01
   1   2   8  107.96    5.10
  -1  -2   8  107.91    5.09
  -2   2   8  130.09    6.27
  -2   2   8  130.44    6.24
  -2   2   8  130.64    6.37
  -2   2   8  128.42    6.27
   2  -2   8  140.86    6.30
  -2   2   8  135.43    6.38
   2  -2   8  144.15    6.41
   2   2   8  136.04    6.64
  -2  -2   8  139.42    6.58
  -2  -2   8  135.75    6.71
   2   2   8  143.02    6.53
  -2  -2   8  142.15    6.62
  -3   2   8    6.74    0.39
   3  -2   8    7.08    0.43
   3  -2   8    7.01    0.42
   3   2   8    7.10    0.44
   3   2   8    7.25    0.43
  -3  -2   8    7.33    0.44
  -4   2   8   53.67    2.53
  -4   2   8   55.78    2.12
  -4   2   8   55.96    1.86
  -4   2   8   51.95    2.13
  -4   2   8   49.88    2.11
  -4   2   8   52.47    1.99
  -4   2   8   49.43    1.87
  -4   2   8   55.64    2.08
  -4  -2   8   57.20    1.93
  -4  -2   8   56.04    2.66
  -4  -2   8   48.09    2.18
  -4  -2   8   54.46    2.17
  -4  -2   8   56.41    2.20
  -4  -2   8   52.96    1.74
  -4  -2   8   57.20    1.98
  -5  -2  -8   22.50    1.01
  -5   2   8   23.16    1.19
  -5   2   8   23.06    0.86
  -5   2   8   25.50    0.96
  -5   2   8   24.37    0.97
  -5   2   8   23.27    0.88
  -5   2   8   25.08    0.91
  -5   2   8   24.89    0.85
  -5   2   8   23.70    0.98
  -5   2   8   24.03    0.97
  -5  -2   8   23.09    0.98
  -5  -2   8   25.01    0.98
  -5  -2   8   24.96    0.87
  -5  -2   8   23.62    0.77
  -5  -2   8   24.84    0.99
  -5  -2   8   23.59    1.24
  -5  -2   8   24.83    0.89
  -5   2  -8   23.33    1.02
  -6   2   8    4.54    0.21
  -6  -2  -8    4.05    0.24
  -6   2   8    4.92    0.22
  -6   2   8    4.59    0.19
  -6   2   8    4.53    0.19
  -6   2   8    4.54    0.21
  -6   2   8    4.72    0.22
  -6   2   8    4.55    0.20
  -6   2  -8    4.41    0.24
  -6  -2   8    5.11    0.24
  -6  -2   8    5.06    0.21
  -6   2  -8    4.44    0.20
  -6  -2   8    5.56    0.24
  -6  -2   8    5.13    0.22
  -6  -2   8    4.19    0.33
  -7  -2  -8   10.48    0.45
  -7   2   8   10.27    0.43
  -7   2   8    9.82    0.39
  -7   2   8    9.69    0.38
  -7   2   8   10.20    0.43
  -7   2   8   10.09    0.41
  -7  -2  -8   10.21    0.39
  -7  -2   8   10.00    0.38
  -7  -2   8   10.09    0.43
  -7   2  -8    9.94    0.38
  -7  -2   8   10.20    0.40
  -7  -2   8   10.31    0.43
  -7   2  -8    9.62    0.45
  -7   2  -8   10.17    0.39
  -8   2   8    6.98    0.29
  -8  -2  -8    7.06    0.31
  -8  -2  -8    7.07    0.27
  -8   2   8    6.78    0.28
  -8   2   8    7.10    0.31
  -8  -2   8    6.83    0.31
  -8  -2   8    7.45    0.28
  -8   2  -8    7.26    0.28
  -8  -2   8    7.16    0.32
  -8   2  -8    7.22    0.29
  -8   2  -8    7.08    0.31
  -8  -2   8    7.26    0.29
  -9  -2  -8    5.28    0.22
  -9   2   8    5.40    0.24
  -9  -2  -8    5.61    0.21
  -9  -2  -8    5.21    0.19
  -9   2   8    5.12    0.22
  -9   2   8    5.45    0.23
  -9  -2   8    5.13    0.21
  -9   2  -8    5.22    0.22
  -9   2  -8    5.04    0.19
  -9   2  -8    5.39    0.20
  -9  -2   8    5.23    0.21
   0  -3   8    0.29    0.10
   0  -3   8    0.20    0.10
   0   3   8    0.25    0.08
   0   3   8    0.24    0.08
   0   3   8    0.21    0.09
   0  -3   8    0.21    0.10
   1  -3   8  135.87    6.19
  -1   3   8  125.16    6.27
  -1   3   8  121.45    6.03
   1  -3   8  132.61    6.15
  -1   3   8  129.33    6.16
   1  -3   8  133.25    6.08
  -1  -3   8  125.81    6.11
   1   3   8  130.60    6.08
  -1  -3   8  131.80    6.17
  -1  -3   8  133.27    6.28
   1   3   8  127.16    6.18
  -2   3   8   32.41    1.47
   2  -3   8   31.44    1.54
   2  -3   8   30.62    1.51
  -2   3   8   29.73    1.44
  -2   3   8   31.49    1.44
  -2   3   8   30.77    1.48
   2  -3   8   29.76    1.50
  -2   3   8   29.10    1.47
   2   3   8   33.03    1.61
  -2  -3   8   31.22    1.57
  -2  -3   8   32.51    1.61
  -2  -3   8   33.13    1.55
  -3   3   8   14.33    0.46
  -3   3   8   14.80    0.59
  -3   3   8   14.84    0.75
  -3   3   8   14.97    0.52
  -3   3   8   14.24    0.60
  -3   3   8   13.22    0.56
  -3   3   8   15.21    0.60
  -3  -3   8   14.94    0.56
  -3  -3   8   14.61    0.48
  -3  -3   8   14.92    0.73
  -3  -3   8   14.74    0.61
  -3  -3   8   15.70    0.80
  -3  -3   8   14.65    0.61
  -3  -3   8   14.96    0.54
  -3  -3   8   14.14    0.53
   3   3   8   14.47    0.80
  -3  -3   8   15.47    0.72
  -4   3   8    1.69    0.11
  -4   3   8    1.84    0.12
  -4   3   8    1.76    0.12
  -4   3   8    1.87    0.19
  -4   3   8    1.71    0.12
  -4   3   8    1.82    0.10
  -4   3   8    1.71    0.11
  -4  -3   8    1.82    0.12
  -4  -3   8    2.04    0.12
  -4  -3   8    1.81    0.08
  -4  -3   8    1.90    0.11
  -4  -3   8    1.96    0.13
  -4  -3   8    1.88    0.22
  -5   3   8    0.41    0.06
  -5   3   8    0.51    0.06
  -5  -3  -8    0.38    0.08
  -5   3   8    0.42    0.06
  -5   3   8    0.43    0.12
  -5   3   8    0.44    0.06
  -5   3   8    0.49    0.07
  -5   3   8    0.36    0.06
  -5  -3   8    0.52    0.07
  -5  -3   8    0.48    0.05
  -5   3  -8    0.37    0.06
  -5  -3   8    0.38    0.06
  -5  -3   8    0.58    0.14
  -5  -3   8    0.43    0.07
  -5  -3   8    0.60    0.05
  -6   3   8    1.81    0.13
  -6   3   8    1.98    0.13
  -6   3   8    1.71    0.12
  -6  -3  -8    1.89    0.14
  -6   3   8    1.70    0.10
  -6   3   8    1.59    0.20
  -6   3   8    1.91    0.12
  -6   3   8    1.92    0.11
  -6   3  -8    1.71    0.14
  -6  -3   8    1.81    0.22
  -6   3  -8    1.81    0.11
  -6  -3   8    2.07    0.11
  -6  -3   8    1.94    0.13
  -6  -3   8    1.84    0.07
  -6  -3   8    1.84    0.11
  -7  -3  -8   11.16    0.48
  -7   3   8   11.22    0.46
  -7   3   8   11.31    0.43
  -7   3   8   10.20    0.41
  -7   3   8   10.53    0.40
  -7  -3  -8   10.10    0.41
  -7   3   8   10.87    0.45
  -7   3  -8   11.57    0.44
  -7   3  -8   11.02    0.42
  -7  -3   8   11.16    0.42
  -7  -3   8   11.03    0.48
  -7  -3   8   11.30    0.44
  -8   3   8   18.89    0.73
  -8  -3  -8   19.68    0.79
  -8   3   8   19.17    0.77
  -8   3   8   18.67    0.76
  -8  -3  -8   18.88    0.68
  -8   3   8   16.84    0.69
  -8  -3  -8   19.48    0.68
  -8   3  -8   19.56    0.70
  -8  -3   8   19.24    0.72
  -8   3  -8   19.21    0.72
  -8  -3   8   19.48    0.70
  -8  -3   8   18.55    0.79
  -9   3   8    6.66    0.29
  -9   3   8    7.73    0.33
  -9   3   8    7.92    0.31
  -9  -3  -8    7.77    0.29
  -9  -3  -8    8.31    0.29
  -9   3  -8    7.57    0.30
  -9   3  -8    7.66    0.26
  -9  -3   8    7.89    0.30
  -9   3  -8    8.34    0.29
  -9  -3   8    7.57    0.30
   0  -4   8   95.49    4.78
   0   4   8  106.15    4.85
   0  -4   8  102.81    4.85
   0  -4   8  102.39    4.86
   0   4   8  104.04    4.77
   0   4   8   98.16    4.74
  -1   4   8   91.09    4.31
   1  -4   8   94.22    4.39
  -1   4   8   92.38    4.39
   1  -4   8   94.56    4.43
  -1   4   8   93.46    4.32
  -1   4   8   84.65    3.59
   1  -4   8   93.93    4.35
  -1  -4   8   82.89    3.80
  -1  -4   8   94.09    4.36
   1   4   8   91.41    4.29
  -1  -4   8   95.49    4.36
   1   4   8   91.32    4.36
  -1  -4   8   90.68    4.28
  -2   4   8   40.83    1.59
  -2   4   8   40.36    1.87
   2  -4   8   40.09    1.97
  -2   4   8   39.49    1.26
  -2   4   8   36.70    1.40
  -2   4   8   37.72    1.49
  -2   4   8   39.73    1.91
  -2   4   8   41.95    1.90
  -2   4   8   39.76    1.39
  -2   4   8   38.31    1.56
   2  -4   8   41.11    1.94
   2   4   8   39.70    1.96
  -2  -4   8   38.66    1.40
   2   4   8   36.46    1.65
  -2  -4   8   37.99    1.59
  -2  -4   8   41.37    1.92
  -2  -4   8   41.80    1.96
  -2  -4   8   36.73    1.64
  -2  -4   8   40.85    1.58
   2   4   8   43.23    1.93
  -2  -4   8   37.44    1.26
  -2  -4   8   41.30    1.90
  -3   4   8   13.33    0.43
  -3   4   8   13.97    0.56
  -3   4   8   13.58    0.55
  -3   4   8   13.33    0.49
  -3   4   8   13.68    0.71
  -3   4   8   13.12    0.52
  -3  -4   8   13.28    0.56
   3   4   8   13.27    0.75
  -3  -4   8   13.49    0.49
  -3  -4   8   13.85    0.69
  -3  -4   8   13.31    0.56
  -3  -4   8   14.34    0.68
  -3  -4   8   13.58    0.44
  -3  -4   8   13.04    0.50
  -3  -4   8   13.59    0.74
   3   4   8   12.85    0.58
  -3  -4   8   14.05    0.51
  -4   4   8   36.63    1.37
  -4   4   8   37.52    1.46
  -4   4   8   37.69    1.28
  -4   4   8   35.68    1.16
  -4   4   8   35.67    1.77
  -4   4   8   32.97    1.44
  -4   4   8   37.15    1.43
  -4  -4   8   36.50    1.72
  -4  -4   8   36.62    1.48
  -4  -4   8   36.47    1.29
  -4  -4   8   36.33    1.16
  -4  -4   8   36.29    1.74
  -4  -4   8   36.10    1.46
  -4  -4   8   37.87    1.33
  -4  -4   8   36.83    1.83
  -4   4  -8   34.99    1.53
   4   4   8   34.84    1.53
  -4  -4   8   37.81    1.30
  -5   4   8   80.12    3.99
  -5   4   8   89.84    3.30
  -5  -4  -8   80.01    3.50
  -5   4   8   86.14    3.17
  -5   4   8   85.43    2.98
  -5   4   8   82.20    3.33
  -5   4   8   85.41    3.37
  -5  -4   8   81.01    4.17
  -5  -4   8   90.41    3.48
  -5  -4   8   87.39    2.76
  -5  -4   8   83.86    3.43
  -5   4  -8   82.51    3.59
  -5  -4   8   88.47    3.04
  -5  -4   8   90.20    3.16
  -6   4   8    0.78    0.08
  -6   4   8    0.76    0.08
  -6   4   8    0.86    0.16
  -6   4   8    0.78    0.10
  -6   4   8    0.81    0.09
  -6  -4  -8    0.71    0.08
  -6  -4   8    0.89    0.09
  -6  -4   8    0.90    0.11
  -6   4  -8    0.59    0.06
  -6  -4   8    0.83    0.06
  -6   4  -8    0.64    0.08
  -6  -4   8    0.83    0.08
  -7   4   8   28.93    1.17
  -7   4   8   30.32    1.12
  -7   4   8   30.50    1.18
  -7  -4  -8   28.01    1.05
  -7  -4  -8   28.90    1.23
  -7  -4   8   29.99    1.08
  -7   4  -8   30.79    1.11
  -7  -4   8   30.65    1.23
  -7  -4   8   30.17    1.11
  -7   4  -8   28.84    1.08
  -8  -4  -8    7.88    0.34
  -8  -4  -8    7.95    0.30
  -8  -4  -8    7.44    0.30
  -8   4   8    7.98    0.32
  -8   4   8    7.84    0.34
  -8   4   8    7.79    0.33
  -8  -4   8    7.49    0.29
  -8  -4   8    7.33    0.29
  -8   4  -8    7.35    0.28
  -8   4  -8    7.50    0.29
  -8  -4   8    7.26    0.32
  -9  -4  -8    9.35    0.33
  -9   4   8    8.86    0.38
  -9   4   8    8.76    0.35
  -9  -4   8    8.65    0.34
  -9   4  -8    8.67    0.29
  -9   4  -8    9.41    0.32
  -9  -4   8    8.83    0.33
  -9   4  -8    8.77    0.34
   0   5   8  183.76    7.27
   0  -5   8  167.67    5.85
   0  -5   8  196.28    8.79
   0  -5   8  197.77    8.76
   0   5   8  180.81    5.89
   0  -5   8  166.93    6.54
   0  -5   8  182.15    7.71
   0   5   8  190.36    8.58
   0   5   8  193.42    8.82
   0  -5   8  186.41    8.64
   0   5   8  178.00    7.68
   0   5   8  179.54    6.55
   0   5   8  194.40    8.63
   1  -5   8    2.01    0.22
  -1   5   8    1.96    0.09
  -1   5   8    2.30    0.19
   1  -5   8    2.01    0.22
  -1   5   8    2.04    0.13
  -1   5   8    2.03    0.10
  -1   5   8    1.99    0.10
  -1   5   8    2.15    0.12
  -1   5   8    2.21    0.19
   1  -5   8    1.81    0.11
  -1   5   8    2.16    0.20
   1  -5   8    1.92    0.12
  -1   5   8    2.11    0.11
  -1  -5   8    1.76    0.19
   1   5   8    2.10    0.22
  -1  -5   8    1.79    0.10
   1   5   8    1.90    0.11
   1   5   8    1.82    0.11
   1   5   8    1.92    0.11
  -1  -5   8    1.94    0.09
  -1  -5   8    1.89    0.11
   1   5   8    1.80    0.09
  -1  -5   8    2.10    0.20
  -1  -5   8    2.16    0.22
   1   5   8    1.85    0.20
  -2   5   8    1.17    0.13
  -2   5   8    1.26    0.17
   2  -5   8    1.12    0.11
  -2   5   8    1.16    0.09
  -2   5   8    1.02    0.08
  -2   5   8    1.13    0.13
  -2   5   8    1.33    0.09
  -2   5   8    1.24    0.08
  -2   5   8    1.19    0.07
   2   5   8    1.22    0.17
  -2  -5   8    1.24    0.08
  -2  -5   8    1.08    0.15
  -2  -5   8    1.23    0.18
  -2  -5   8    1.24    0.10
  -2  -5   8    1.23    0.08
   2   5   8    1.15    0.10
  -2  -5   8    1.21    0.10
   2   5   8    1.12    0.17
   2   5   8    1.10    0.09
  -2  -5   8    1.02    0.08
  -2  -5   8    1.15    0.08
  -2  -5   8    1.06    0.15
  -3   5   8  117.14    4.59
  -3   5   8  109.18    5.32
  -3   5   8  114.11    4.25
  -3   5   8  116.71    4.01
  -3   5   8  111.67    3.63
  -3   5   8  111.53    4.48
  -3  -5   8  109.74    5.19
   3   5   8  107.43    4.61
  -3  -5   8  108.96    4.47
  -3  -5   8  115.59    5.28
  -3  -5   8  112.19    3.56
  -3  -5   8  109.25    3.88
  -3  -5   8  110.84    4.45
  -3  -5   8  110.90    3.95
  -3  -5   8  110.49    5.31
  -4   5   8    0.69    0.08
  -4   5   8    0.95    0.05
  -4   5   8    0.71    0.07
  -4   5   8    0.84    0.09
  -4   5   8    0.60    0.07
  -4   5   8    0.77    0.15
  -4  -5   8    0.69    0.08
  -4  -5   8    0.56    0.11
  -4   5  -8    0.65    0.07
  -4  -5   8    0.68    0.16
  -4  -5   8    0.94    0.08
  -4  -5   8    0.72    0.07
  -4  -5   8    0.82    0.08
  -4  -5   8    0.54    0.10
  -4  -5   8    0.69    0.07
   4   5   8    0.61    0.08
  -4  -5   8    0.55    0.06
  -5  -5  -8   63.65    2.81
  -5   5   8   72.47    2.38
  -5   5   8   60.75    3.22
  -5   5   8   67.67    2.14
  -5   5   8   71.56    2.65
  -5   5   8   69.80    2.53
  -5   5   8   65.37    2.67
  -5  -5   8   71.66    2.18
  -5  -5   8   62.34    3.32
  -5   5  -8   63.93    2.84
  -5  -5   8   67.44    2.72
  -5  -5   8   70.41    2.41
  -5  -5   8   69.74    2.74
  -5  -5   8   71.21    2.48
  -6   5   8   88.00    3.56
  -6   5   8   92.69    3.17
  -6  -5  -8   89.17    3.76
  -6   5   8   93.80    3.39
  -6   5   8   89.01    3.59
  -6   5  -8   86.90    3.16
  -6  -5   8   89.09    3.15
  -6  -5   8   87.37    2.87
  -6   5  -8   88.91    3.74
  -6  -5   8   92.38    3.61
  -6  -5   8   91.93    3.27
  -7  -5  -8   20.83    0.88
  -7   5   8   20.59    0.84
  -7  -5  -8   21.37    0.76
  -7  -5  -8   20.61    0.76
  -7   5   8   20.54    0.85
  -7   5   8   20.88    0.80
  -7  -5   8   21.18    0.86
  -7   5  -8   20.95    0.75
  -7   5  -8   21.44    0.78
  -7  -5   8   20.66    0.77
  -7  -5   8   19.95    0.75
  -8  -5  -8    2.99    0.14
  -8   5   8    3.04    0.15
  -8  -5  -8    2.95    0.14
  -8   5   8    2.75    0.15
  -8  -5  -8    3.04    0.14
  -8   5  -8    2.98    0.14
  -8  -5   8    3.02    0.15
  -8   5  -8    2.86    0.12
  -8   5  -8    3.14    0.14
  -8  -5   8    2.91    0.14
  -9  -5  -8   13.35    0.47
  -9   5   8   12.93    0.50
  -9   5   8   12.82    0.53
  -9  -5  -8   13.15    0.47
  -9   5  -8   13.35    0.48
  -9  -5   8   12.76    0.47
   0   6   8   16.21    0.85
   0   6   8   16.59    0.65
   0   6   8   16.09    0.59
   0  -6   8   16.16    0.86
   0  -6   8   15.87    0.87
   0   6   8   16.16    0.53
   0   6   8   16.29    0.85
   0   6   8   15.85    0.84
   0  -6   8   16.54    0.87
   0  -6   8   16.02    0.59
   0  -6   8   15.85    0.69
   0   6   8   16.10    0.68
  -1   6   8   51.15    1.87
  -1   6   8   50.11    2.38
   1  -6   8   50.11    2.47
  -1   6   8   49.25    1.96
  -1   6   8   49.62    1.59
  -1   6   8   48.10    1.75
  -1   6   8   50.53    1.77
  -1   6   8   51.58    2.42
   1  -6   8   46.27    2.08
  -1   6   8   51.70    2.40
   1   6   8   49.05    1.59
  -1  -6   8   48.74    1.59
   1   6   8   49.64    2.07
  -1  -6   8   51.26    2.45
  -1  -6   8   51.10    2.45
   1   6   8   50.03    2.41
   1   6   8   48.85    2.45
   1   6   8   49.23    1.96
  -1  -6   8   49.96    2.41
  -1  -6   8   50.00    1.77
   1   6   8   51.54    2.40
   1   6   8   50.16    1.77
  -1  -6   8   48.47    2.07
  -2   6   8    7.46    0.32
  -2   6   8    7.90    0.26
  -2   6   8    7.07    0.42
  -2   6   8    7.81    0.31
  -2   6   8    7.70    0.28
  -2   6   8    7.55    0.46
  -2   6   8    7.46    0.29
   2  -6   8    7.02    0.34
  -2  -6   8    7.06    0.32
  -2  -6   8    7.26    0.28
  -2  -6   8    7.49    0.25
   2   6   8    7.59    0.47
  -2  -6   8    7.50    0.45
  -2  -6   8    7.47    0.47
   2   6   8    7.08    0.31
  -2  -6   8    7.27    0.32
  -2  -6   8    7.46    0.45
   2   6   8    7.08    0.29
   2   6   8    6.74    0.46
   2   6   8    7.71    0.33
  -3   6   8    8.52    0.28
  -3   6   8    8.54    0.35
  -3   6   8    8.42    0.30
  -3   6   8    8.79    0.34
  -3   6   8    7.96    0.41
  -3   6   8    8.86    0.32
  -3   6   8    7.33    0.41
   3   6   8    8.72    0.39
  -3  -6   8    8.16    0.53
  -3  -6   8    8.54    0.29
  -3  -6   8    8.36    0.37
  -3  -6   8    8.82    0.32
  -3  -6   8    8.36    0.49
  -3  -6   8    8.28    0.49
  -3  -6   8    8.75    0.37
  -4   6   8    6.37    0.31
  -4   6   8    7.34    0.28
  -4   6   8    7.19    0.30
  -4   6   8    7.08    0.24
  -4   6   8    6.33    0.44
  -4   6   8    7.12    0.31
   4   6   8    7.21    0.34
  -4  -6   8    7.37    0.33
  -4  -6   8    7.33    0.27
  -4  -6   8    7.79    0.29
  -4  -6   8    7.32    0.26
  -4  -6   8    7.50    0.32
  -4  -6   8    6.54    0.47
  -4   6  -8    7.13    0.34
  -5   6   8   42.19    1.46
  -5   6   8   41.83    1.63
  -5   6   8   40.90    1.31
  -5  -6  -8   41.14    1.73
  -5   6   8   41.92    1.56
  -5   6   8   39.34    1.65
  -5  -6   8   41.42    1.61
   5   6   8   39.39    1.67
  -5  -6   8   39.21    1.26
  -5   6  -8   39.00    1.66
  -5  -6   8   38.67    1.41
  -5  -6   8   39.79    1.59
  -6   6   8   15.97    0.60
  -6   6   8   15.32    0.64
  -6  -6  -8   15.53    0.67
  -6   6   8   15.43    0.63
  -6  -6  -8   14.90    0.56
  -6  -6   8   15.65    0.65
  -6   6  -8   14.91    0.57
  -6  -6   8   14.71    0.56
  -6   6  -8   15.66    0.66
  -6  -6   8   15.98    0.50
  -7  -6  -8    1.06    0.10
  -7  -6  -8    1.21    0.08
  -7   6   8    1.06    0.10
  -7   6   8    1.07    0.09
  -7   6   8    1.03    0.09
  -7  -6  -8    1.19    0.10
  -7   6  -8    0.97    0.07
  -7   6  -8    1.05    0.09
  -7   6  -8    1.05    0.09
  -7  -6   8    1.00    0.05
  -7  -6   8    1.01    0.10
  -7  -6   8    0.99    0.08
  -8   6   8    8.18    0.32
  -8  -6  -8    7.66    0.30
  -8  -6  -8    8.09    0.30
  -8   6   8    7.99    0.33
  -8   6  -8    7.62    0.26
  -8   6  -8    7.82    0.29
  -8  -6   8    8.13    0.33
  -8  -6   8    7.13    0.29
  -8   6  -8    8.05    0.30
   0   7   8    4.70    0.18
   0   7   8    4.99    0.20
   0  -7   8    4.74    0.36
   0  -7   8    4.83    0.20
   0   7   8    4.91    0.22
   0   7   8    4.51    0.33
   0   7   8    4.70    0.34
   0  -7   8    4.73    0.24
   0  -7   8    4.17    0.35
   0   7   8    4.58    0.34
   0   7   8    4.91    0.22
   1  -7   8   38.41    1.66
  -1   7   8   40.76    1.56
  -1   7   8   40.16    1.40
  -1   7   8   39.93    1.26
  -1   7   8   36.85    1.91
  -1   7   8   42.28    1.49
  -1   7   8   37.70    1.94
  -1  -7   8   36.14    1.89
  -1  -7   8   39.69    1.23
  -1  -7   8   40.50    1.36
   1   7   8   35.29    1.88
   1   7   8   34.99    1.91
   1   7   8   38.56    1.36
   1   7   8   38.09    1.88
   1   7   8   38.98    1.51
  -1  -7   8   38.99    1.60
  -1  -7   8   37.25    1.91
  -1  -7   8   37.33    1.92
   1   7   8   39.64    1.23
   1   7   8   40.36    1.60
   2  -7   8   98.15    4.26
  -2   7   8  102.19    3.30
  -2   7   8  101.14    4.02
  -2   7   8  104.26    3.65
  -2   7   8  100.93    3.58
  -2   7   8  108.91    3.88
   2   7   8  103.24    4.16
  -2  -7   8   97.35    3.13
   2   7   8   94.40    4.66
   2   7   8  100.02    3.48
  -2  -7   8  103.02    3.54
  -2  -7   8   94.86    4.76
  -2  -7   8  100.20    4.13
  -2  -7   8   95.96    3.95
   3  -7   8    1.33    0.14
  -3   7   8    1.28    0.06
  -3   7   8    1.21    0.19
  -3   7   8    1.37    0.08
  -3   7   8    1.40    0.11
  -3   7   8    1.36    0.11
  -3   7   8    1.48    0.11
  -3  -7   8    1.26    0.11
  -3  -7   8    1.49    0.10
  -3  -7   8    1.42    0.12
   3   7   8    1.26    0.11
  -3  -7   8    1.29    0.09
  -3  -7   8    1.25    0.20
  -3   7  -8    1.23    0.13
  -4   7   8   23.44    0.95
  -4   7   8   24.29    0.85
  -4   7   8   24.11    0.91
  -4   7   8   22.98    0.76
  -4  -7   8   23.16    0.96
  -4  -7   8   22.50    0.83
  -4  -7   8   23.68    0.76
  -4   7  -8   23.38    0.99
  -4  -7   8   23.96    0.95
   4   7   8   23.28    0.99
  -5  -7  -8    3.46    0.20
  -5   7   8    3.38    0.17
  -5   7   8    3.54    0.12
  -5   7   8    3.39    0.18
  -5   7   8    3.26    0.18
   5   7   8    3.74    0.19
  -5  -7   8    3.65    0.14
  -5   7  -8    3.65    0.20
  -5  -7   8    3.48    0.18
  -5  -7   8    3.70    0.19
  -6  -7  -8    7.27    0.32
  -6   7   8    7.03    0.29
  -6   7   8    6.55    0.30
  -6   7   8    6.71    0.30
  -6   7  -8    6.77    0.27
   6   7   8    6.71    0.32
  -6  -7   8    7.03    0.23
  -6  -7   8    6.98    0.31
  -6   7  -8    6.80    0.31
  -7   7   8    2.50    0.12
  -7  -7  -8    2.37    0.12
  -7   7   8    2.31    0.12
  -7   7   8    2.34    0.13
  -7  -7   8    2.22    0.11
  -7  -7   8    2.58    0.14
  -7   7  -8    2.60    0.11
  -7   7  -8    2.55    0.12
  -7  -7   8    2.43    0.08
  -8   7   8    3.38    0.15
  -8   7  -8    3.36    0.15
  -8   7  -8    3.49    0.13
  -8  -7   8    3.68    0.16
   0  -8   8    0.32    0.06
   0   8   8    0.42    0.05
   0  -8   8    0.33    0.07
   0   8   8    0.21    0.05
   0   8   8    0.29    0.06
  -1   8   8    1.94    0.12
  -1   8   8    2.04    0.10
  -1   8   8    2.09    0.13
  -1   8   8    1.87    0.12
   1  -8   8    2.04    0.15
  -1  -8   8    1.84    0.14
  -1  -8   8    1.87    0.12
   1   8   8    1.74    0.13
   1   8   8    2.38    0.13
  -2   8   8   65.72    2.45
  -2   8   8   66.38    2.69
   2  -8   8   70.00    2.87
  -2   8   8   69.98    2.58
  -2   8   8   71.77    2.20
  -2  -8   8   64.66    2.17
  -2  -8   8   68.27    2.83
  -2  -8   8   66.48    2.41
  -2  -8   8   72.05    2.72
   2   8   8   68.25    2.41
   2   8   8   69.02    2.85
   3  -8   8    2.89    0.17
  -3   8   8    2.80    0.15
  -3   8   8    3.14    0.16
  -3   8   8    2.88    0.12
  -3  -8   8    2.92    0.14
  -3  -8   8    2.90    0.17
  -3   8  -8    2.87    0.18
   3   8   8    2.98    0.17
  -3  -8   8    3.10    0.17
  -3  -8   8    2.94    0.14
  -4   8   8    3.41    0.13
  -4   8   8    3.26    0.17
  -4   8   8    3.59    0.17
  -4   8  -8    3.46    0.20
   4   8   8    3.61    0.20
  -4  -8   8    3.68    0.15
  -4  -8   8    3.67    0.15
  -4  -8   8    3.61    0.18
  -4  -8   8    3.71    0.18
  -5   8   8    6.63    0.21
  -5  -8  -8    6.45    0.31
  -5   8   8    6.54    0.27
  -5   8   8    6.08    0.28
  -5  -8   8    6.11    0.27
  -5   8  -8    6.17    0.29
  -5  -8   8    6.56    0.28
  -5   8  -8    6.05    0.25
  -5  -8   8    6.47    0.22
   5   8   8    6.26    0.30
  -6   8   8    9.37    0.36
  -6  -8  -8    9.79    0.40
  -6   8   8    8.62    0.37
  -6   8   8    8.15    0.37
   6   8   8    9.48    0.41
  -6   8  -8    9.17    0.39
  -6  -8   8    9.20    0.39
  -6  -8   8    9.42    0.30
  -6   8  -8    8.60    0.35
  -6   8  -8    9.24    0.35
  -7  -8  -8    9.07    0.39
  -7   8   8    9.51    0.36
  -7  -8  -8    9.08    0.34
   7   8   8    9.16    0.42
  -7  -8   8    9.70    0.40
  -7   8  -8   10.02    0.35
   0   9   8   36.24    1.20
   0   9   8   37.19    1.33
   0   9   8   37.73    1.41
   0  -9   8   36.21    1.33
   0  -9   8   39.29    1.57
  -1   9   8   51.82    1.68
  -1   9   8   51.14    1.86
  -1   9   8   52.70    1.98
   1  -9   8   54.50    2.20
  -1  -9   8   51.52    2.14
  -1  -9   8   52.04    1.82
   1   9   8   50.98    2.13
   1   9   8   51.63    1.82
   1   9   8   50.52    1.93
  -2   9   8    9.96    0.34
  -2   9   8   10.32    0.37
   2  -9   8   10.11    0.45
  -2   9   8   10.10    0.41
  -2   9  -8    9.51    0.46
   2   9   8   10.24    0.45
  -2  -9   8   10.29    0.39
  -2  -9   8   10.21    0.35
  -2  -9   8   10.53    0.44
   2   9   8   10.33    0.39
  -2  -9   8   10.66    0.43
  -3   9   8    1.09    0.07
  -3   9   8    1.12    0.10
   3  -9   8    1.14    0.12
  -3  -9   8    1.15    0.10
  -3  -9   8    0.97    0.09
  -3  -9   8    0.95    0.09
  -3  -9   8    1.02    0.08
  -3   9  -8    1.10    0.10
   3   9   8    1.14    0.11
   3   9   8    0.99    0.10
   4  -9   8   12.69    0.58
  -4   9   8   14.09    0.52
  -4  -9  -8   12.99    0.59
  -4   9   8   13.77    0.43
  -4   9  -8   14.10    0.57
  -4  -9   8   13.71    0.44
  -4  -9   8   13.08    0.55
  -4  -9   8   13.06    0.55
  -4   9  -8   11.78    0.54
   4   9   8   13.87    0.57
  -5   9   8   27.29    1.03
  -5  -9  -8   27.19    1.15
  -5  -9   8   25.20    1.07
   5   9   8   26.57    1.10
  -5   9  -8   25.14    0.94
  -5   9  -8   26.24    1.10
  -5  -9   8   28.19    0.84
  -6  -9  -8    4.81    0.21
  -6   9   8    4.29    0.19
  -6  -9   8    4.17    0.20
  -6  -9   8    4.27    0.15
   6   9   8    4.67    0.21
  -6   9  -8    4.51    0.17
   0  10   8    6.95    0.27
   0  10   8    6.79    0.24
   0 -10   8    7.16    0.28
   0  10   8    7.19    0.29
   0 -10   8    7.17    0.32
  -1  10   8   13.09    0.45
  -1  10   8   11.92    0.41
   1 -10   8   12.15    0.54
  -1  10   8   12.41    0.49
   1  10   8   11.91    0.47
   1  10   8   11.84    0.44
  -1 -10   8   11.63    0.44
  -1 -10   8   12.26    0.51
  -1 -10   8   12.14    0.50
   2 -10   8    4.80    0.24
[truncated: 219,860 more chars]
