# Supplementary material for: 13-(N,N-Di­methyl­amino)­micheliolide 0.08-hydrate
Source: Acta Crystallogr Sect E Struct Rep Online. 2013 Nov 20;69(Pt 12):o1789–90. doi: 10.1107/S1600536813030304 (PMC3885054; doi:10.1107/S1600536813030304)
Supplement: Supplementary file 2 [file e-69-o1789-Isup2.hkl]

#
# h,k,l, Fc-squared, Fo-squared, sigma(Fo-squared), status flag
#
data_I
_shelx_title ' x13429 in P2(1)2(1)2(1)'
_shelx_refln_list_code          4
_shelx_F_calc_maximum       80.70
_exptl_crystal_F_000       643.59
_reflns_d_resolution_high  0.8296

loop_
 _space_group_symop_operation_xyz
 'x, y, z'
 '-x+1/2, -y, z+1/2'
 '-x, y+1/2, -z+1/2'
 'x+1/2, -y+1/2, -z'

_cell_length_a     9.1329
_cell_length_b    10.5227
_cell_length_c    16.7194
_cell_angle_alpha  90.000
_cell_angle_beta   90.000
_cell_angle_gamma  90.000

_shelx_F_squared_multiplier     1.000

loop_
 _refln_index_h
 _refln_index_k
 _refln_index_l
 _refln_F_squared_calc
 _refln_F_squared_meas
 _refln_F_squared_sigma
 _refln_observed_status
   4   0   0       4613.40       4692.58        82.29 o
   6   0   0       1522.84       1582.79        21.25 o
   8   0   0        232.89        209.93         3.77 o
  10   0   0         59.55         76.31         2.07 o
   1   1   0         68.04         74.34         0.94 o
   2   1   0       3539.07       3088.91        64.72 o
   3   1   0        729.01        748.54         8.36 o
   4   1   0          3.99          5.80         0.21 o
   5   1   0        344.77        338.65         6.59 o
   6   1   0        184.24        204.69         1.95 o
   7   1   0        116.38        109.85         1.10 o
   8   1   0        802.48        779.54         8.82 o
   9   1   0          9.88         10.43         0.25 o
  10   1   0         89.19         94.89         1.54 o
   0   2   0        355.60        372.25         6.77 o
   1   2   0       2283.43       2270.88        25.91 o
   2   2   0        719.93        659.51         8.53 o
   3   2   0          2.65          2.41         0.19 o
   4   2   0       1602.31       1771.57        34.50 o
   5   2   0        135.31        156.03         3.14 o
   6   2   0       1903.85       1908.71        19.51 o
   7   2   0          9.32         10.85         0.21 o
   8   2   0        128.03        122.21         1.49 o
   9   2   0         20.44         20.68         0.39 o
  10   2   0         42.85         51.54         1.09 o
   1   3   0         43.44         41.11         0.55 o
   2   3   0       1507.40       1439.31        17.03 o
   3   3   0        608.43        657.74         8.35 o
   4   3   0        546.94        588.46        12.43 o
   5   3   0        134.10        135.60         2.78 o
   6   3   0        279.89        257.76         2.50 o
   7   3   0        113.20        116.91         1.20 o
   8   3   0        521.44        536.31         6.69 o
   9   3   0          5.61          3.99         0.17 o
  10   3   0          2.84          1.37         0.19 o
   0   4   0        863.51        863.36        13.97 o
   1   4   0       1116.77       1117.58        12.44 o
   2   4   0        243.08        241.28         3.17 o
   3   4   0        135.15        143.46         2.90 o
   4   4   0          0.27          2.36         0.31 o
   5   4   0         17.93         18.37         0.25 o
   6   4   0          3.45          3.00         0.11 o
   7   4   0        599.80        587.24         6.76 o
   8   4   0        169.57        171.13         2.30 o
   9   4   0         87.75         93.85         1.50 o
  10   4   0         26.85         27.88         0.54 o
   1   5   0          1.52          2.08         0.19 o
   2   5   0       2626.87       2650.90        46.73 o
   3   5   0        513.59        495.13        10.55 o
   4   5   0        335.78        343.55         4.40 o
   5   5   0         18.53         29.13         0.36 o
   6   5   0        332.47        314.91         3.27 o
   7   5   0        191.40        187.81         2.25 o
   8   5   0        215.57        214.63         2.72 o
   9   5   0         30.82         34.20         0.59 o
  10   5   0         28.50         30.88         1.20 o
   0   6   0       5646.85       5655.12       153.61 o
   1   6   0       2232.38       2259.28        61.91 o
   2   6   0        159.45        160.02         3.60 o
   3   6   0        268.27        252.69         4.76 o
   4   6   0          0.11          1.33         0.19 o
   5   6   0         78.39         78.91         0.84 o
   6   6   0          8.62          9.69         0.22 o
   7   6   0        323.77        336.80         4.22 o
   8   6   0          7.34          7.76         0.22 o
   9   6   0         73.35         73.12         1.17 o
   1   7   0        348.63        320.34         9.06 o
   2   7   0          0.39          1.35         0.23 o
   3   7   0         55.05         48.33         0.72 o
   4   7   0        110.61        106.86         1.36 o
   5   7   0          1.74          0.75         0.15 o
   6   7   0         19.84         17.38         0.35 o
   7   7   0         70.07         71.76         1.10 o
   8   7   0          0.45          0.12         0.10 o
   9   7   0          0.85          0.50         0.18 o
   0   8   0          0.04          0.46         0.32 o
   1   8   0        147.90        129.70         2.69 o
   2   8   0        108.49         96.19         1.72 o
   3   8   0        289.26        273.31         4.04 o
   4   8   0         94.01        100.04         1.60 o
   5   8   0         40.73         39.18         0.73 o
   6   8   0        144.51        143.40         2.11 o
   7   8   0        258.38        263.78         4.19 o
   8   8   0          0.45          0.11         0.10 o
   1   9   0        299.73        279.42         5.73 o
   2   9   0        212.20        199.91         5.26 o
   3   9   0         28.82         28.12         0.65 o
   4   9   0         23.57         22.10         0.50 o
   5   9   0        112.84        117.83         1.83 o
   6   9   0        380.93        377.28         5.44 o
   7   9   0          5.15          5.11         0.19 o
   0  10   0        630.74        626.72        26.15 o
   1  10   0          0.00          0.81         0.23 o
   2  10   0          4.07          5.94         0.31 o
   3  10   0          0.03          0.27         0.18 o
   4  10   0          0.14          1.93         0.15 o
   5  10   0          0.21          0.03         0.11 o
   6  10   0        245.94        250.80         4.56 o
   1  11   0         25.37         29.63         0.72 o
   2  11   0        279.89        298.33         5.95 o
   3  11   0          1.63          5.49         0.26 o
   4  11   0          1.83          1.35         0.13 o
   5  11   0        332.02        341.11         6.16 o
   0  12   0         11.55         11.64         0.52 o
   1  12   0          5.70         10.39         0.29 o
   2  12   0        130.00        139.96         2.80 o
   3  12   0        259.52        248.14         4.86 o
   1   0   1       1549.74       1479.83        20.49 o
   2   0   1       1180.81       1107.53        11.69 o
   3   0   1        499.01        531.90         5.62 o
   4   0   1        554.00        566.08         6.56 o
   5   0   1        786.54        892.70        21.35 o
   6   0   1        453.14        472.83         4.37 o
   7   0   1         17.51         12.18         0.24 o
   8   0   1        558.61        546.07         6.45 o
   9   0   1        101.91         90.10         1.44 o
  10   0   1         10.48         16.59         0.32 o
 -10   1   1          4.68          5.17         0.22 o
  -9   1   1        119.91        124.93         2.10 o
  -8   1   1         80.80         79.82         0.95 o
  -7   1   1        375.72        362.93         3.62 o
  -6   1   1        735.88        727.73         6.80 o
  -5   1   1       1081.47       1160.86        22.50 o
  -4   1   1        209.82        225.41         3.23 o
  -3   1   1         30.72         24.66         0.39 o
  -2   1   1       1119.08       1031.12        11.20 o
   2   1   1       1118.81       1033.11        11.24 o
   3   1   1         29.72         23.62         0.50 o
   4   1   1        210.07        225.91         3.70 o
   5   1   1       1078.76       1178.48        25.12 o
   6   1   1        734.00        727.27         7.04 o
   7   1   1        373.92        363.94         3.55 o
   8   1   1         80.50         76.47         1.03 o
   9   1   1        117.49        124.06         1.60 o
  10   1   1          4.42          5.15         0.23 o
 -10   2   1         21.95         21.38         0.45 o
  -9   2   1         80.06         88.38         1.31 o
  -8   2   1        683.32        714.87         9.18 o
  -7   2   1        333.02        300.61         3.38 o
  -6   2   1        189.68        188.86         1.80 o
  -5   2   1         52.37         61.40         1.34 o
  -4   2   1        231.31        242.94         5.19 o
  -3   2   1        422.85        452.33         5.37 o
  -2   2   1        406.08        397.29         5.13 o
  -1   2   1       1197.58       1149.86        12.57 o
   0   2   1        412.93        445.55         5.80 o
   1   2   1       1182.62       1164.26        13.37 o
   2   2   1        409.60        401.03         4.35 o
   3   2   1        424.12        446.44         5.23 o
   4   2   1        233.67        260.73         5.12 o
   5   2   1         50.74         58.62         1.30 o
   6   2   1        191.84        190.61         1.87 o
   7   2   1        329.23        293.26         3.15 o
   8   2   1        684.74        709.90         8.49 o
   9   2   1         81.41         87.93         1.42 o
  10   2   1         23.21         22.79         0.74 o
 -10   3   1         13.45         12.35         0.33 o
  -9   3   1         22.01         23.40         0.39 o
  -8   3   1         85.42         76.43         1.01 o
  -7   3   1        464.01        455.93         6.43 o
  -6   3   1        183.37        183.25         1.72 o
  -5   3   1        135.29        138.37         2.55 o
  -4   3   1        267.05        299.72         6.43 o
  -3   3   1        410.70        427.42         5.47 o
  -2   3   1       1142.04       1138.75        16.09 o
  -1   3   1       1888.71       1850.61        20.64 o
   0   3   1        908.52        946.18        10.85 o
   1   3   1       1878.22       1841.39        20.50 o
   2   3   1       1138.51       1179.52        13.97 o
   3   3   1        412.08        429.28         5.75 o
   4   3   1        264.11        300.91         5.90 o
   5   3   1        134.83        141.29         2.89 o
   6   3   1        182.78        179.58         1.73 o
   7   3   1        465.72        464.61         4.78 o
   8   3   1         85.26         76.40         0.96 o
   9   3   1         22.23         23.03         0.42 o
  10   3   1         13.55         11.99         0.57 o
 -10   4   1         58.91         59.50         1.33 o
  -9   4   1         25.37         26.19         0.45 o
  -8   4   1        190.53        199.14         2.89 o
  -7   4   1        586.08        602.36         7.93 o
  -6   4   1         31.32         31.07         0.37 o
  -5   4   1        240.45        224.53         2.25 o
  -4   4   1        190.66        208.63         4.56 o
  -3   4   1        550.20        582.50        11.16 o
  -2   4   1        337.12        336.25         4.54 o
  -1   4   1        376.58        411.21         4.80 o
   0   4   1        129.30        128.20         1.59 o
   1   4   1        379.82        424.02         5.09 o
   2   4   1        333.51        331.53         4.16 o
   3   4   1        544.79        578.25        11.18 o
   4   4   1        192.36        211.86         4.24 o
   5   4   1        241.41        225.41         2.35 o
   6   4   1         31.08         30.84         0.37 o
   7   4   1        586.51        596.98         6.55 o
   8   4   1        190.35        190.90         2.29 o
   9   4   1         25.09         26.43         0.50 o
  10   4   1         58.46         61.15         1.62 o
 -10   5   1         23.19         23.46         0.78 o
  -9   5   1         27.69         28.31         0.57 o
  -8   5   1         23.96         22.21         0.37 o
  -7   5   1        264.99        275.65         3.49 o
  -6   5   1          3.39          2.56         0.11 o
  -5   5   1        249.31        232.14         2.33 o
  -4   5   1        257.15        249.27         3.45 o
  -3   5   1        184.95        186.40         4.11 o
  -2   5   1         88.11         99.66         2.11 o
  -1   5   1       1259.04       1295.71        18.05 o
   0   5   1       4864.38       5016.54        63.52 o
   1   5   1       1267.72       1320.06        17.60 o
   2   5   1         85.75         95.03         2.11 o
   3   5   1        186.05        192.76         3.89 o
   4   5   1        259.39        250.41         3.88 o
   5   5   1        253.22        239.39         2.59 o
   6   5   1          3.46          2.43         0.12 o
   7   5   1        264.75        275.41         3.47 o
   8   5   1         24.29         22.94         0.39 o
   9   5   1         27.80         27.51         0.57 o
  10   5   1         23.40         23.43         0.92 o
  -9   6   1         11.21         12.94         0.33 o
  -8   6   1        257.83        252.94         3.19 o
  -7   6   1        340.78        328.96         4.16 o
  -6   6   1        759.41        746.48         9.30 o
  -5   6   1          0.61          0.94         0.11 o
  -4   6   1         47.21         42.29         0.55 o
  -3   6   1        171.53        181.96         2.60 o
  -2   6   1        967.75       1034.34        21.81 o
  -1   6   1        486.05        469.83        11.20 o
   0   6   1        223.13        231.77         4.29 o
   1   6   1        486.33        448.16         7.59 o
   2   6   1        967.76       1057.79        20.40 o
   3   6   1        169.69        181.48         3.32 o
   4   6   1         46.78         41.27         0.57 o
   5   6   1          0.55          0.77         0.10 o
   6   6   1        758.00        745.23         9.04 o
   7   6   1        341.75        332.44         4.18 o
   8   6   1        260.73        256.96         3.72 o
   9   6   1         10.68         12.45         0.27 o
  -9   7   1         33.73         37.56         1.00 o
  -8   7   1         58.91         64.92         1.46 o
  -7   7   1          5.84          5.62         0.20 o
  -6   7   1        429.01        419.39         5.68 o
  -5   7   1        198.42        203.30         2.82 o
  -4   7   1        517.69        504.26         5.90 o
  -3   7   1        121.48        115.44         1.72 o
  -2   7   1        325.24        308.81         4.73 o
  -1   7   1         76.34         74.58         2.26 o
   0   7   1        228.36        256.95         5.13 o
   1   7   1         77.51         79.46         1.87 o
   2   7   1        328.08        306.74         5.61 o
   3   7   1        122.17        115.03         1.55 o
   4   7   1        523.87        503.41         6.32 o
   5   7   1        199.20        201.51         2.68 o
   6   7   1        431.86        425.37         5.71 o
   7   7   1          5.23          5.60         0.22 o
   8   7   1         58.82         64.24         1.21 o
   9   7   1         33.70         36.18         1.20 o
  -8   8   1         12.40         12.61         0.28 o
  -7   8   1        117.25        118.78         1.92 o
  -6   8   1        329.28        345.91         5.20 o
  -5   8   1         96.09         90.85         1.68 o
  -4   8   1         99.97         99.02         1.52 o
  -3   8   1        437.11        419.45         5.94 o
  -2   8   1        188.47        196.41         3.04 o
  -1   8   1         53.13         51.21         0.98 o
   0   8   1         63.36         62.75         1.45 o
   1   8   1         54.85         50.96         1.29 o
   2   8   1        189.02        188.06         3.38 o
   3   8   1        436.55        404.78         6.89 o
   4   8   1         99.60         98.54         1.93 o
   5   8   1         95.40         91.05         1.30 o
   6   8   1        329.48        344.41         4.98 o
   7   8   1        118.68        119.50         1.92 o
   8   8   1         12.26         12.95         0.32 o
  -7   9   1         37.19         37.04         0.81 o
  -6   9   1         77.33         80.07         1.51 o
  -5   9   1         29.98         29.74         0.58 o
  -4   9   1        310.45        309.65         5.08 o
  -3   9   1         95.53         84.76         1.58 o
  -2   9   1        399.40        386.54         7.25 o
  -1   9   1        192.86        174.25         3.31 o
   0   9   1        159.93        145.41         3.78 o
   1   9   1        192.19        173.26         3.83 o
   2   9   1        400.40        384.92         7.24 o
   3   9   1         94.78         84.83         1.71 o
   4   9   1        308.41        313.17         4.46 o
   5   9   1         29.95         30.13         0.55 o
   6   9   1         76.40         76.92         1.16 o
   7   9   1         37.17         37.11         0.64 o
  -6  10   1         29.52         27.34         0.79 o
  -5  10   1        108.67        106.57         1.64 o
  -4  10   1         22.50         24.00         0.53 o
  -3  10   1        223.35        231.28         4.29 o
  -2  10   1         87.24        100.43         2.38 o
  -1  10   1        123.51        129.70         2.58 o
   0  10   1         90.40         80.61         1.96 o
   1  10   1        124.50        136.01         3.36 o
   2  10   1         86.59         95.87         1.78 o
   3  10   1        221.96        232.38         5.27 o
   4  10   1         22.08         23.02         0.45 o
   5  10   1        109.10        108.45         2.12 o
   6  10   1         30.00         26.93         0.49 o
  -5  11   1        150.21        163.85         3.00 o
  -4  11   1         87.88         92.77         1.44 o
  -3  11   1         32.72         31.57         0.61 o
  -2  11   1         73.44         62.27         1.07 o
  -1  11   1         11.94         16.54         0.59 o
   0  11   1         34.47         29.61         0.74 o
   1  11   1         11.58         16.27         0.58 o
   2  11   1         72.31         62.34         1.16 o
   3  11   1         31.64         30.92         0.57 o
   4  11   1         87.65         92.14         1.44 o
   5  11   1        151.53        165.53         3.97 o
  -3  12   1         18.45         20.10         0.61 o
  -2  12   1         57.32         60.57         1.25 o
  -1  12   1        171.05        175.45         3.48 o
   0  12   1          0.27          0.16         0.14 o
   1  12   1        169.63        178.07         3.57 o
   2  12   1         58.28         62.13         1.27 o
   3  12   1         17.92         20.46         0.56 o
   0   0   2        545.33        505.38        12.39 o
   1   0   2        626.35        660.67         9.69 o
   2   0   2        232.63        188.52         2.07 o
   3   0   2        228.48        262.90         2.88 o
   4   0   2       1760.46       1855.78        27.00 o
   5   0   2         76.84         81.33         1.56 o
   6   0   2          0.02          1.06         0.11 o
   7   0   2          2.83          3.57         0.16 o
   8   0   2       1245.86       1280.48        15.15 o
   9   0   2         16.65         16.25         0.35 o
  10   0   2         46.76         51.25         0.98 o
 -10   1   2        108.29        105.09         1.71 o
  -9   1   2          7.48          4.83         0.22 o
  -8   1   2        112.38        121.72         1.47 o
  -7   1   2        994.00        980.09        10.87 o
  -6   1   2        180.98        171.60         1.88 o
  -5   1   2       1382.73       1407.39        25.17 o
  -4   1   2        327.43        331.43         4.93 o
  -3   1   2         93.91         89.15         1.05 o
  -2   1   2       1542.21       1509.29        19.99 o
   0   1   2        871.99        870.85        11.48 o
   2   1   2       1539.55       1497.72        17.84 o
   3   1   2         94.38         86.88         1.00 o
   4   1   2        327.43        329.30         5.28 o
   5   1   2       1380.71       1429.43        30.50 o
   6   1   2        182.13        169.78         1.64 o
   7   1   2        985.59        981.52        10.10 o
   8   1   2        112.31        120.79         1.47 o
   9   1   2          7.47          4.55         0.17 o
  10   1   2        105.90        100.70         2.10 o
 -10   2   2         23.38         26.13         0.77 o
  -9   2   2         47.24         42.41         0.64 o
  -8   2   2        343.61        356.89         4.47 o
  -7   2   2        431.95        439.20         4.98 o
  -6   2   2        144.66        153.65         1.74 o
  -5   2   2       1645.75       1663.15        29.71 o
  -4   2   2       1434.05       1524.31        23.73 o
  -3   2   2       1313.79       1307.76        15.46 o
  -2   2   2         24.83         25.51         0.37 o
  -1   2   2       2031.55       2023.89        21.89 o
   0   2   2       1213.80       1248.83        14.00 o
   1   2   2       2029.41       2070.17        24.54 o
   2   2   2         25.25         25.86         0.41 o
   3   2   2       1315.42       1296.82        14.05 o
   4   2   2       1431.76       1528.96        31.01 o
   5   2   2       1642.61       1762.28        34.20 o
   6   2   2        144.62        150.58         1.55 o
   7   2   2        434.70        438.86         4.44 o
   8   2   2        345.05        353.66         4.44 o
   9   2   2         48.52         43.29         0.64 o
  10   2   2         23.07         27.36         0.57 o
 -10   3   2          5.22          5.05         0.24 o
  -9   3   2         24.50         28.57         0.50 o
  -8   3   2        240.30        225.50         3.03 o
  -7   3   2         22.37         19.28         0.33 o
  -6   3   2        512.88        500.99         5.24 o
  -5   3   2        425.44        422.59         6.71 o
  -4   3   2       1001.16       1015.68        21.54 o
  -3   3   2        705.27        703.71        10.52 o
  -2   3   2       1421.12       1430.42        15.46 o
  -1   3   2        369.80        339.36         3.62 o
   0   3   2        438.92        484.42         5.77 o
   1   3   2        367.42        345.40         3.89 o
   2   3   2       1419.32       1480.97        17.61 o
   3   3   2        704.96        721.45         9.23 o
   4   3   2       1001.55       1042.40        20.23 o
   5   3   2        426.86        428.10         5.38 o
   6   3   2        512.68        491.46         4.63 o
   7   3   2         22.83         19.92         0.33 o
   8   3   2        238.46        220.43         2.64 o
   9   3   2         23.19         26.07         0.44 o
  10   3   2          5.40          5.19         0.20 o
 -10   4   2         38.42         42.60         1.21 o
  -9   4   2         58.93         61.47         0.95 o
  -8   4   2        669.93        671.52         8.91 o
  -7   4   2        108.29        102.17         1.24 o
  -6   4   2         66.42         69.69         0.73 o
  -5   4   2        137.53        134.69         1.57 o
  -4   4   2         95.99        100.32         2.30 o
  -3   4   2        151.87        174.33         3.50 o
  -2   4   2        452.35        461.71         6.45 o
  -1   4   2       1302.24       1340.66        14.52 o
   0   4   2        854.79        950.34        11.29 o
   1   4   2       1301.79       1371.31        15.77 o
   2   4   2        451.36        467.54         5.83 o
   3   4   2        154.80        181.59         3.38 o
   4   4   2         93.84         99.59         2.11 o
   5   4   2        138.49        135.48         1.49 o
   6   4   2         67.43         71.45         0.78 o
   7   4   2        107.61        101.38         1.25 o
   8   4   2        664.63        652.46         8.65 o
   9   4   2         57.61         59.22         0.90 o
  10   4   2         37.39         41.96         0.87 o
 -10   5   2        130.94        133.64         4.74 o
  -9   5   2         85.29         95.06         1.61 o
  -8   5   2        186.80        202.51         2.71 o
  -7   5   2        334.64        327.75         3.97 o
  -6   5   2        155.29        152.14         1.76 o
  -5   5   2         41.95         37.35         0.46 o
  -4   5   2         29.15         29.59         0.45 o
  -3   5   2        335.01        336.04         7.23 o
  -2   5   2        787.65        854.63        18.04 o
  -1   5   2         77.36         63.24         1.53 o
   0   5   2          0.09          0.57         0.22 o
   1   5   2         79.46         68.30         1.14 o
   2   5   2        782.62        858.47        16.38 o
   3   5   2        335.38        340.59         6.71 o
   4   5   2         30.00         29.44         0.47 o
   5   5   2         42.19         37.91         0.47 o
   6   5   2        156.03        151.86         1.64 o
   7   5   2        337.57        333.59         4.19 o
   8   5   2        186.32        199.56         2.69 o
   9   5   2         84.92         93.51         1.49 o
  10   5   2        131.01        131.43         3.35 o
  -9   6   2         17.44         18.14         0.55 o
  -8   6   2        169.27        167.40         2.56 o
  -7   6   2        292.28        298.58         4.04 o
  -6   6   2         18.97         21.49         0.34 o
  -5   6   2        199.00        201.74         2.21 o
  -4   6   2        816.66        778.61         9.61 o
  -3   6   2        154.23        147.50         2.07 o
  -2   6   2        194.94        192.35         5.41 o
  -1   6   2        313.33        351.27         8.44 o
   0   6   2          0.74          2.84         0.33 o
   1   6   2        312.16        339.58         5.81 o
   2   6   2        192.92        195.31         3.97 o
   3   6   2        153.33        145.66         2.55 o
   4   6   2        813.43        765.70         8.99 o
   5   6   2        198.33        205.38         2.16 o
   6   6   2         18.70         21.43         0.37 o
   7   6   2        290.49        295.20         3.71 o
   8   6   2        170.48        167.88         2.45 o
   9   6   2         17.38         18.75         0.35 o
  -9   7   2         22.18         23.01         0.66 o
  -8   7   2         25.84         26.68         0.72 o
  -7   7   2        278.82        275.09         3.72 o
  -6   7   2        414.12        419.68         6.25 o
  -5   7   2        211.25        215.78         2.82 o
  -4   7   2        235.09        226.59         3.23 o
  -3   7   2        205.32        212.71         3.06 o
  -2   7   2        230.81        218.40         3.36 o
  -1   7   2        232.08        235.98         5.20 o
   0   7   2       2846.16       2693.33        59.37 o
   1   7   2        231.30        222.31        10.11 o
   2   7   2        232.56        216.09         3.65 o
   3   7   2        207.41        206.66         2.92 o
   4   7   2        233.14        219.04         2.60 o
   5   7   2        210.38        212.99         2.70 o
   6   7   2        415.26        417.61         6.00 o
   7   7   2        278.21        273.94         3.68 o
   8   7   2         25.74         25.57         0.46 o
   9   7   2         22.25         22.87         0.55 o
  -8   8   2        126.76        123.17         2.64 o
  -7   8   2         38.71         41.03         0.87 o
  -6   8   2        168.36        163.02         2.72 o
  -5   8   2        846.13        854.59        12.80 o
  -4   8   2        249.74        236.84         3.73 o
  -3   8   2         64.46         61.69         1.00 o
  -2   8   2        503.11        477.74         7.21 o
  -1   8   2        117.10        113.10         2.07 o
   0   8   2        556.27        526.38        16.50 o
   1   8   2        115.98        111.37         2.33 o
   2   8   2        504.99        485.99        12.26 o
   3   8   2         64.98         57.68         1.42 o
   4   8   2        251.71        240.85         3.31 o
   5   8   2        849.03        850.72        11.02 o
   6   8   2        166.77        162.60         2.40 o
   7   8   2         38.44         40.65         0.64 o
   8   8   2        126.13        122.90         2.19 o
  -7   9   2         50.10         52.39         1.15 o
  -6   9   2        406.97        414.24         7.54 o
  -5   9   2         47.37         40.60         0.68 o
  -4   9   2         80.41         87.89         1.52 o
  -3   9   2        161.61        178.49         2.77 o
  -2   9   2         88.35         86.34         1.52 o
  -1   9   2        203.18        197.91         4.01 o
   0   9   2          0.53          0.55         0.30 o
   1   9   2        205.28        200.51         4.40 o
   2   9   2         89.88         85.92         2.48 o
   3   9   2        161.17        175.73         3.09 o
   4   9   2         79.72         86.72         1.44 o
   5   9   2         48.13         41.07         0.68 o
   6   9   2        405.26        418.46         6.02 o
   7   9   2         50.77         52.06         0.98 o
  -6  10   2         56.00         50.63         0.97 o
  -5  10   2         72.13         73.61         1.29 o
  -4  10   2        142.23        140.93         2.63 o
  -3  10   2         57.72         52.16         1.37 o
  -2  10   2         54.21         48.91         0.95 o
  -1  10   2        323.60        311.45         6.07 o
   0  10   2         76.16         84.36         1.56 o
   1  10   2        320.48        305.42         7.39 o
   2  10   2         55.13         51.67         1.02 o
   3  10   2         57.57         52.44         0.96 o
   4  10   2        140.12        143.43         2.49 o
   5  10   2         74.31         76.26         1.29 o
   6  10   2         55.14         48.66         0.92 o
  -5  11   2         32.47         35.93         0.82 o
  -4  11   2        114.75        115.67         1.95 o
  -3  11   2         86.73         89.53         1.64 o
  -2  11   2         71.19         74.32         1.75 o
  -1  11   2        293.15        289.49         7.82 o
   0  11   2         10.01          9.95         0.33 o
   1  11   2        294.45        306.68         6.24 o
   2  11   2         71.19         75.17         1.39 o
   3  11   2         86.17         87.18         1.41 o
   4  11   2        115.40        116.25         2.23 o
   5  11   2         32.40         35.76         0.72 o
  -3  12   2         46.13         50.04         2.19 o
  -2  12   2         47.79         46.13         1.47 o
  -1  12   2         31.78         32.64         0.65 o
   0  12   2         11.46         11.10         0.33 o
   1  12   2         31.87         33.87         0.65 o
   2  12   2         47.84         48.46         1.01 o
   3  12   2         46.49         48.33         1.13 o
   1   0   3          5.99          2.95         0.18 o
   2   0   3          0.64         -0.16         0.16 o
   3   0   3        184.14        163.54         2.49 o
   4   0   3          2.24          1.04         0.26 o
   5   0   3          0.02          0.42         0.37 o
   6   0   3         63.81         62.79         0.76 o
   7   0   3         23.49         27.32         0.37 o
   8   0   3         41.80         32.21         0.46 o
   9   0   3         17.85         20.04         0.36 o
  10   0   3         29.28         26.38         0.52 o
 -10   1   3         91.20         97.49         1.59 o
  -9   1   3        156.37        160.82         2.20 o
  -8   1   3        460.03        440.62         5.59 o
  -7   1   3        126.75        140.27         1.53 o
  -6   1   3        524.74        534.48         5.66 o
  -5   1   3        175.84        178.81         5.10 o
  -4   1   3       1247.64       1348.90        34.73 o
  -3   1   3       3180.00       3298.01        45.61 o
  -2   1   3       4878.85       4525.15        73.00 o
   2   1   3       4883.49       4561.24        78.51 o
   3   1   3       3170.60       3267.38        43.20 o
   4   1   3       1240.09       1353.14        19.01 o
   5   1   3        173.71        172.12         3.13 o
   6   1   3        523.13        535.88         5.77 o
   7   1   3        127.69        139.77         1.53 o
   8   1   3        460.21        443.49         5.50 o
   9   1   3        156.57        158.21         2.16 o
  10   1   3         90.66         96.72         1.58 o
 -10   2   3         35.34         37.52         0.73 o
  -9   2   3         11.46         13.08         0.29 o
  -8   2   3        222.38        230.51         2.90 o
  -7   2   3       1465.75       1445.31        15.17 o
  -6   2   3        454.84        466.11         5.17 o
  -5   2   3         59.29         59.17         1.94 o
  -4   2   3       1262.20       1284.97        25.05 o
  -3   2   3         39.75         44.01         0.61 o
  -2   2   3        170.66        181.13         2.29 o
  -1   2   3        315.58        316.89         3.46 o
   1   2   3        316.43        317.53         3.46 o
   2   2   3        168.54        181.42         2.02 o
   3   2   3         40.26         43.94         0.56 o
   4   2   3       1260.60       1281.21        27.02 o
   5   2   3         57.94         57.62         1.29 o
   6   2   3        461.45        469.50         4.81 o
   7   2   3       1464.44       1413.90        18.70 o
   8   2   3        221.32        229.00         3.05 o
   9   2   3         11.01         12.22         0.26 o
  10   2   3         35.26         37.33         0.72 o
 -10   3   3         13.75         14.64         0.35 o
  -9   3   3         88.81         92.08         1.40 o
  -8   3   3         10.46         10.78         0.25 o
  -7   3   3         51.28         51.47         0.66 o
  -6   3   3        167.87        158.36         1.89 o
  -5   3   3        264.42        277.33         3.71 o
  -4   3   3        145.30        161.07         2.96 o
  -3   3   3        563.39        560.70         7.88 o
  -2   3   3       2034.53       1921.00        20.75 o
  -1   3   3        116.18        126.82         1.38 o
   0   3   3       6511.92       6510.28        94.87 o
   1   3   3        115.59        131.10         1.65 o
   2   3   3       2032.56       1985.73        22.78 o
   3   3   3        555.27        560.32         8.72 o
   4   3   3        141.28        162.62         3.28 o
   5   3   3        262.44        273.53         2.98 o
   6   3   3        165.85        155.65         1.57 o
   7   3   3         51.57         52.38         0.81 o
   8   3   3         11.21         10.70         0.25 o
   9   3   3         85.66         88.38         1.39 o
  10   3   3         14.50         15.34         0.34 o
 -10   4   3          4.31          6.28         0.32 o
  -9   4   3         87.14         89.82         1.36 o
  -8   4   3         26.92         28.03         0.45 o
  -7   4   3        430.04        440.17         5.12 o
  -6   4   3        482.37        484.17         5.81 o
  -5   4   3        329.02        333.80         3.58 o
  -4   4   3         43.73         38.65         1.03 o
  -3   4   3        532.80        594.71        11.45 o
  -2   4   3        882.39        906.03        14.93 o
  -1   4   3       2449.31       2548.21        30.19 o
   0   4   3       1585.84       1788.07        20.52 o
   1   4   3       2447.83       2590.54        30.75 o
   2   4   3        882.65        918.86        11.83 o
   3   4   3        532.01        599.38        10.67 o
   4   4   3         42.31         37.53         0.96 o
   5   4   3        333.18        337.78         3.48 o
   6   4   3        481.82        480.09         5.02 o
   7   4   3        430.80        433.45         5.13 o
   8   4   3         26.27         26.55         0.41 o
   9   4   3         87.81         89.68         1.42 o
  10   4   3          4.38          6.96         0.34 o
  -9   5   3        104.71         97.00         1.72 o
  -8   5   3        208.26        201.68         2.70 o
  -7   5   3        157.93        166.19         2.04 o
  -6   5   3         66.29         60.08         1.00 o
  -5   5   3         24.43         26.04         0.36 o
  -4   5   3        315.87        303.24         3.54 o
  -3   5   3        103.13        104.13         2.41 o
  -2   5   3        202.20        208.68         5.85 o
  -1   5   3        836.90        869.41        14.38 o
   0   5   3        224.45        225.58         3.64 o
   1   5   3        833.15        882.10        13.05 o
   2   5   3        203.48        205.38         3.58 o
   3   5   3        100.94        103.91         2.22 o
   4   5   3        312.80        292.79         3.50 o
   5   5   3         24.03         25.47         0.34 o
   6   5   3         65.79         58.62         0.70 o
   7   5   3        155.86        165.98         2.00 o
   8   5   3        209.37        200.48         2.53 o
   9   5   3        106.23         99.57         1.71 o
  -9   6   3         44.07         43.06         0.82 o
  -8   6   3         25.68         28.35         0.55 o
  -7   6   3         20.17         21.25         0.38 o
  -6   6   3         51.76         45.85         0.69 o
  -5   6   3         69.61         68.53         1.14 o
  -4   6   3         34.70         34.30         0.54 o
  -3   6   3         85.58         81.37         1.21 o
  -2   6   3        272.36        274.71         6.31 o
  -1   6   3        198.52        216.80         6.13 o
   0   6   3         70.39         68.38         1.43 o
   1   6   3        199.22        217.88         4.39 o
   2   6   3        274.33        279.48         5.43 o
   3   6   3         86.13         79.64         1.19 o
   4   6   3         35.08         35.60         0.52 o
   5   6   3         69.93         67.69         0.78 o
   6   6   3         51.35         45.67         0.60 o
   7   6   3         20.21         22.19         0.36 o
   8   6   3         25.45         27.46         0.44 o
   9   6   3         44.64         43.44         0.77 o
  -9   7   3         66.55         65.51         2.69 o
  -8   7   3         57.51         54.22         1.11 o
  -7   7   3        163.73        167.93         2.28 o
  -6   7   3        388.18        404.92         6.13 o
  -5   7   3         44.18         48.45         0.77 o
  -4   7   3        148.31        150.97         2.05 o
  -3   7   3         96.54         85.05         1.21 o
  -2   7   3        705.12        663.38        10.06 o
  -1   7   3         80.52         79.79         1.69 o
   0   7   3          4.65          3.12         0.24 o
   1   7   3         81.74         77.72         2.91 o
   2   7   3        707.77        649.43        16.07 o
   3   7   3         94.05         80.01         1.15 o
   4   7   3        146.65        148.63         1.90 o
   5   7   3         43.43         46.77         0.66 o
   6   7   3        386.33        392.41         5.26 o
   7   7   3        162.78        166.00         2.25 o
   8   7   3         56.53         53.46         0.85 o
  -8   8   3         61.22         55.22         1.57 o
  -7   8   3         70.55         71.46         1.34 o
  -6   8   3         44.67         44.55         0.93 o
  -5   8   3        199.81        203.15         3.06 o
  -4   8   3        187.46        178.16         2.98 o
  -3   8   3         11.05         11.98         0.34 o
  -2   8   3        862.92        807.22        12.19 o
  -1   8   3         56.30         54.86         1.27 o
   0   8   3       1386.15       1356.60        25.96 o
   1   8   3         55.62         51.61         1.21 o
   2   8   3        862.20        793.53        14.20 o
   3   8   3         11.84         12.20         0.38 o
   4   8   3        189.25        176.26         2.72 o
   5   8   3        198.10        201.45         2.78 o
   6   8   3         44.39         44.48         0.72 o
   7   8   3         72.66         76.18         1.26 o
   8   8   3         60.89         55.14         1.61 o
  -7   9   3         74.56         75.45         2.37 o
  -6   9   3          9.96          9.05         0.24 o
  -5   9   3        141.49        145.36         2.60 o
  -4   9   3         14.95         16.58         0.41 o
  -3   9   3          0.05          0.37         0.16 o
  -2   9   3        196.64        200.40         3.67 o
  -1   9   3         47.11         48.65         1.10 o
   0   9   3          0.60         -0.19         0.24 o
   1   9   3         46.03         48.90         1.22 o
   2   9   3        196.98        197.82         4.14 o
   3   9   3          0.05          0.81         0.29 o
   4   9   3         15.20         16.29         0.43 o
   5   9   3        144.00        149.20         2.20 o
   6   9   3          9.67          8.86         0.24 o
   7   9   3         73.93         70.60         1.29 o
  -6  10   3        105.16        110.85         2.50 o
  -5  10   3          1.53          2.28         0.17 o
  -4  10   3          8.64          7.48         0.26 o
  -3  10   3        183.78        184.75         3.07 o
  -2  10   3        157.70        157.68         2.64 o
  -1  10   3        152.21        138.65         3.10 o
   0  10   3          0.71          1.32         0.19 o
   1  10   3        151.32        137.93         3.40 o
   2  10   3        158.70        166.05         4.08 o
   3  10   3        184.27        183.72         2.97 o
   4  10   3          8.93          7.89         0.24 o
   5  10   3          1.38          2.37         0.13 o
   6  10   3        105.31        108.27         1.59 o
  -5  11   3         11.24         10.49         0.35 o
  -4  11   3         95.59        104.76         2.02 o
  -3  11   3          6.80          7.89         0.44 o
  -2  11   3         23.17         27.71         0.54 o
  -1  11   3         46.89         48.29         0.85 o
   0  11   3         52.13         54.04         1.04 o
   1  11   3         47.08         49.81         0.97 o
   2  11   3         22.56         27.84         0.53 o
   3  11   3          6.93          8.19         0.23 o
   4  11   3         93.87        103.26         1.80 o
   5  11   3         11.21         10.08         0.31 o
  -3  12   3        100.24        113.71         4.81 o
  -2  12   3         20.49         19.79         0.48 o
  -1  12   3         10.56         10.32         0.35 o
   0  12   3         45.22         52.62         1.27 o
   1  12   3         10.63         10.61         0.32 o
   2  12   3         20.96         20.71         0.46 o
   3  12   3        100.18        108.68         2.45 o
   0   0   4       1807.97       1773.21        34.57 o
   1   0   4       2354.98       2364.15        34.39 o
   2   0   4        134.09        135.98         2.08 o
   3   0   4        630.28        598.30         8.75 o
   4   0   4        709.93        767.80        16.78 o
   5   0   4        323.37        366.41         8.77 o
   6   0   4        194.68        192.29         2.11 o
   7   0   4        232.11        212.28         2.42 o
   8   0   4         11.58          9.39         0.26 o
   9   0   4          3.87          4.98         0.20 o
  10   0   4         18.94         17.45         0.42 o
 -10   1   4          6.85          8.66         0.26 o
  -9   1   4         13.84         14.05         0.29 o
  -8   1   4        151.91        151.24         1.96 o
  -7   1   4        474.89        482.02         5.52 o
  -6   1   4        203.87        195.52         2.01 o
  -5   1   4       1045.43       1095.42        29.71 o
  -4   1   4        213.92        227.68         4.92 o
  -3   1   4        546.90        561.45         7.46 o
  -2   1   4        249.49        244.22         3.30 o
   0   1   4       6455.01       5593.97       187.55 o
   2   1   4        247.90        241.67         2.93 o
   3   1   4        553.45        563.74         6.74 o
   4   1   4        213.44        225.57         6.95 o
   5   1   4       1043.98       1039.17        28.38 o
   6   1   4        204.82        197.04         2.17 o
   7   1   4        474.08        485.79         6.40 o
   8   1   4        150.76        148.30         1.88 o
   9   1   4         14.81         15.45         0.30 o
  10   1   4          6.67          8.26         0.26 o
 -10   2   4         10.28         10.55         0.32 o
  -9   2   4         12.31         10.35         0.31 o
  -8   2   4        138.96        128.51         1.94 o
  -7   2   4         20.86         17.87         0.29 o
  -6   2   4        213.55        210.75         2.36 o
  -5   2   4        517.53        531.15         9.25 o
  -4   2   4        560.25        613.79        19.43 o
  -3   2   4        487.73        465.07         7.59 o
  -2   2   4         25.66         19.63         0.38 o
  -1   2   4       1926.95       2010.66        22.35 o
   0   2   4       1237.68       1309.10        17.10 o
   1   2   4       1942.70       2038.62        22.06 o
   2   2   4         25.31         19.15         0.34 o
   3   2   4        482.97        459.14         5.35 o
   4   2   4        562.53        611.89        10.24 o
   5   2   4        523.73        522.26         6.31 o
   6   2   4        216.19        215.47         2.48 o
   7   2   4         20.18         17.47         0.45 o
   8   2   4        138.42        126.77         1.73 o
   9   2   4         12.35         10.78         0.27 o
  10   2   4         10.03         10.38         0.30 o
 -10   3   4         10.66         12.41         0.32 o
  -9   3   4        137.84        141.29         2.31 o
  -8   3   4        196.02        196.23         3.27 o
  -7   3   4       1854.85       1812.64        22.56 o
  -6   3   4        123.61        132.53         1.50 o
  -5   3   4        147.16        132.43         1.70 o
  -4   3   4         26.26         26.01         1.09 o
  -3   3   4        706.71        736.15        10.86 o
  -2   3   4          9.02          9.87         0.22 o
  -1   3   4        550.58        557.85         6.06 o
   0   3   4        887.56        858.97         9.87 o
   1   3   4        547.02        569.47         6.56 o
   2   3   4          9.70         10.86         0.27 o
   3   3   4        697.00        727.83        10.26 o
   4   3   4         26.28         27.10         0.73 o
   5   3   4        150.05        136.52         1.52 o
   6   3   4        122.48        131.40         1.47 o
   7   3   4       1852.64       1829.77        21.98 o
   8   3   4        196.87        195.45         2.48 o
   9   3   4        135.97        139.48         2.21 o
  10   3   4         10.52         12.22         0.31 o
 -10   4   4          8.77          8.52         0.28 o
  -9   4   4         11.55          9.92         0.26 o
  -8   4   4        132.50        130.72         1.97 o
  -7   4   4        195.66        194.74         2.33 o
  -6   4   4        612.06        595.65         8.32 o
  -5   4   4        261.70        262.81         3.37 o
  -4   4   4        152.01        140.16         1.97 o
  -3   4   4          3.84          4.30         0.32 o
  -2   4   4        507.80        487.93         8.27 o
  -1   4   4        898.04        919.30        12.83 o
   0   4   4       4705.88       4841.07        61.30 o
   1   4   4        900.72        922.79        11.42 o
   2   4   4        507.66        494.16         6.94 o
   3   4   4          4.03          4.63         0.31 o
   4   4   4        152.05        136.42         2.01 o
   5   4   4        263.34        263.92         2.72 o
   6   4   4        612.00        582.41         5.93 o
   7   4   4        196.03        191.78         2.44 o
   8   4   4        133.03        128.96         1.75 o
   9   4   4         12.16         10.33         0.33 o
  10   4   4          8.15          7.66         0.29 o
  -9   5   4        165.87        186.04         2.98 o
  -8   5   4        146.90        153.62         2.29 o
  -7   5   4        185.10        186.92         2.28 o
  -6   5   4         42.75         43.39         0.87 o
  -5   5   4          5.32          4.80         0.29 o
  -4   5   4        186.55        175.89         2.22 o
  -3   5   4        154.00        169.51         4.06 o
  -2   5   4        429.16        431.02        11.82 o
  -1   5   4       1367.69       1482.79        28.70 o
   0   5   4         68.18         98.45         1.93 o
   1   5   4       1363.50       1463.43        28.35 o
   2   5   4        428.18        426.76         7.23 o
   3   5   4        155.20        178.62         2.99 o
   4   5   4        188.72        170.09         1.83 o
   5   5   4          5.75          4.48         0.15 o
   6   5   4         42.58         42.00         0.63 o
   7   5   4        183.44        183.48         2.34 o
   8   5   4        148.20        154.01         2.07 o
   9   5   4        166.30        181.20         3.63 o
  -9   6   4         17.90         24.08         0.51 o
  -8   6   4         42.07         41.54         0.75 o
  -7   6   4         46.81         50.84         0.77 o
  -6   6   4        425.08        421.22         5.90 o
  -5   6   4         39.45         33.93         0.73 o
  -4   6   4        785.63        760.78        10.09 o
  -3   6   4        692.16        670.55         8.74 o
  -2   6   4         25.90         26.46         0.45 o
  -1   6   4        115.54        120.24         4.64 o
   0   6   4        114.79        130.83         2.75 o
   1   6   4        116.95        124.49         2.89 o
   2   6   4         26.32         26.50         0.60 o
   3   6   4        687.66        653.15         8.67 o
   4   6   4        781.33        735.79         9.16 o
   5   6   4         40.51         34.86         0.53 o
   6   6   4        424.08        421.19         5.36 o
   7   6   4         47.24         51.10         0.75 o
   8   6   4         42.32         42.21         0.61 o
   9   6   4         17.82         23.09         0.54 o
  -8   7   4          6.47          8.33         0.28 o
  -7   7   4         84.66         82.85         1.20 o
  -6   7   4         24.02         27.92         0.53 o
  -5   7   4          1.51          1.21         0.14 o
  -4   7   4         41.94         47.68         0.74 o
  -3   7   4        249.01        235.21         3.32 o
  -2   7   4        116.57        113.36         1.80 o
  -1   7   4        734.83        704.45        11.65 o
   0   7   4       1266.46       1195.47        25.73 o
   1   7   4        735.69        704.40        12.22 o
   2   7   4        117.67        109.36         1.82 o
   3   7   4        249.03        228.31         3.35 o
   4   7   4         41.86         45.62         1.10 o
   5   7   4          1.59          1.13         0.18 o
   6   7   4         23.17         27.33         0.43 o
   7   7   4         85.06         83.82         1.25 o
   8   7   4          6.15          8.04         0.23 o
  -8   8   4         17.44         19.58         0.59 o
  -7   8   4         12.52         12.81         0.31 o
  -6   8   4        435.08        444.49         7.30 o
  -5   8   4        206.36        213.23         4.01 o
  -4   8   4         56.80         51.75         0.94 o
  -3   8   4        565.56        557.98         9.33 o
  -2   8   4         66.71         69.42         1.15 o
  -1   8   4        201.45        200.13         3.09 o
   0   8   4         31.46         27.60         0.65 o
   1   8   4        202.36        203.54         4.67 o
   2   8   4         66.41         67.44         1.38 o
   3   8   4        567.93        551.15         9.84 o
   4   8   4         57.96         50.99         0.80 o
   5   8   4        207.94        210.44         3.21 o
   6   8   4        433.43        431.27         6.22 o
   7   8   4         12.34         12.39         0.28 o
   8   8   4         18.23         19.55         0.45 o
  -7   9   4         39.54         39.12         0.93 o
  -6   9   4        110.94        113.75         2.12 o
  -5   9   4         16.45         15.73         0.43 o
  -4   9   4        431.74        451.91         7.40 o
  -3   9   4         84.63         91.07         1.57 o
  -2   9   4         62.84         62.73         1.11 o
  -1   9   4        191.40        174.40         3.22 o
   0   9   4        622.92        579.90        13.19 o
   1   9   4        192.05        176.28         4.33 o
   2   9   4         62.34         61.54         1.20 o
   3   9   4         82.54         84.57         1.42 o
   4   9   4        434.06        439.37         5.86 o
   5   9   4         16.05         15.84         0.35 o
   6   9   4        111.56        114.08         1.69 o
   7   9   4         40.77         38.37         0.83 o
  -6  10   4         93.27        103.36         2.14 o
  -5  10   4        346.67        362.31         9.63 o
  -4  10   4        142.95        144.58         2.40 o
  -3  10   4         36.48         41.53         0.77 o
  -2  10   4         89.91         87.73         1.65 o
  -1  10   4        220.42        205.12         3.61 o
   0  10   4         90.44         76.07         1.43 o
   1  10   4        217.45        207.50         4.21 o
   2  10   4         88.24         85.63         1.82 o
   3  10   4         36.19         40.73         0.81 o
   4  10   4        144.32        145.98         2.33 o
   5  10   4        347.02        359.67         5.41 o
   6  10   4         93.81        102.05         3.03 o
  -5  11   4         33.34         34.56         1.48 o
  -4  11   4         15.65         16.81         0.42 o
  -3  11   4         65.72         60.00         1.51 o
  -2  11   4         40.44         34.82         0.60 o
  -1  11   4         67.87         72.80         1.48 o
   0  11   4          0.15          0.69         0.17 o
   1  11   4         68.17         73.38         1.36 o
   2  11   4         39.90         36.45         0.72 o
   3  11   4         65.13         60.74         1.01 o
   4  11   4         16.41         17.20         0.53 o
  -2  12   4         58.35         62.12         2.12 o
  -1  12   4         87.76         86.85         2.02 o
   0  12   4         12.31         13.30         0.42 o
   1  12   4         86.81         81.57         2.15 o
   2  12   4         58.41         62.03         1.29 o
   1   0   5       1019.63       1061.05        11.22 o
   2   0   5        108.47         98.66         1.57 o
   3   0   5          3.03          2.15         0.23 o
   4   0   5       4212.53       4217.01        87.91 o
   5   0   5        724.36        733.17        13.04 o
   6   0   5         80.31         80.88         0.93 o
   7   0   5         40.94         42.28         0.93 o
   8   0   5          0.03          0.50         0.14 o
   9   0   5         27.65         31.63         0.51 o
  10   0   5          3.13          4.70         0.19 o
 -10   1   5        104.21        102.33         2.63 o
  -9   1   5        105.88         93.41         1.56 o
  -8   1   5         73.69         74.56         1.02 o
  -7   1   5        264.76        266.92         3.19 o
  -6   1   5         53.29         49.65         0.67 o
  -5   1   5        807.02        841.48        14.41 o
  -4   1   5       1003.87       1054.42        26.11 o
  -3   1   5        306.04        313.49         4.70 o
  -2   1   5       1278.61       1359.72        18.00 o
  -1   1   5        388.77        417.74         4.67 o
   0   1   5        480.82        479.15         7.08 o
   1   1   5        393.03        417.72         4.67 o
   2   1   5       1281.68       1351.51        16.65 o
   3   1   5        307.76        312.33         4.94 o
   4   1   5       1000.78       1058.54        30.91 o
   5   1   5        811.19        843.60        14.27 o
   6   1   5         53.18         51.83         0.80 o
   7   1   5        264.62        263.86         4.09 o
   8   1   5         72.00         74.72         1.07 o
   9   1   5        105.13         91.84         1.28 o
  10   1   5        106.29        101.68         1.81 o
 -10   2   5         15.17         16.96         0.39 o
  -9   2   5         50.47         50.50         1.05 o
  -8   2   5        653.46        623.02         9.15 o
  -7   2   5        470.36        449.10         6.02 o
  -6   2   5         39.84         39.69         0.59 o
  -5   2   5         56.98         55.67         1.02 o
  -4   2   5        268.56        263.09         7.38 o
  -3   2   5        185.24        176.77         2.88 o
  -2   2   5       2010.91       2055.33        24.27 o
  -1   2   5        198.98        236.29         2.61 o
   0   2   5         34.58         41.78         0.76 o
   1   2   5        200.04        235.91         2.68 o
   2   2   5       2017.65       2071.50        22.44 o
   3   2   5        184.30        177.08         2.22 o
   4   2   5        269.80        264.13         4.78 o
   5   2   5         56.68         56.02         0.86 o
   6   2   5         40.24         40.77         0.52 o
   7   2   5        472.05        445.55         5.35 o
   8   2   5        647.10        614.55         8.97 o
   9   2   5         48.84         48.43         0.78 o
  10   2   5         14.70         16.20         0.37 o
 -10   3   5        201.12        198.49         3.52 o
  -9   3   5        111.65        107.08         1.62 o
  -8   3   5        163.42        174.43         2.92 o
  -7   3   5        714.38        677.82        11.50 o
  -6   3   5        355.55        360.90         4.25 o
  -5   3   5        833.51        814.11         9.66 o
  -4   3   5        114.63        112.91         3.39 o
  -3   3   5        398.14        394.96         6.20 o
  -2   3   5         53.37         55.43         0.75 o
  -1   3   5       1720.89       1773.98        20.61 o
   0   3   5        125.05        151.42         2.12 o
   1   3   5       1730.52       1796.42        21.23 o
   2   3   5         53.84         57.04         0.84 o
   3   3   5        395.32        415.47         6.97 o
   4   3   5        112.82        108.65         2.26 o
   5   3   5        832.74        826.44         9.19 o
   6   3   5        356.94        358.70         4.54 o
   7   3   5        710.27        687.48         8.32 o
   8   3   5        163.24        171.17         2.30 o
   9   3   5        111.62        108.07         1.74 o
  10   3   5        200.95        201.11         4.21 o
 -10   4   5         10.53          9.04         0.30 o
  -9   4   5         34.07         39.74         0.68 o
  -8   4   5        129.13        131.04         1.97 o
  -7   4   5        132.59        143.91         2.11 o
  -6   4   5        196.38        192.86         2.94 o
  -5   4   5        413.51        430.35         5.70 o
  -4   4   5        370.37        365.09         5.24 o
  -3   4   5        132.81        136.60         3.85 o
  -2   4   5         90.04         89.24         1.90 o
  -1   4   5        711.08        693.97        12.35 o
   0   4   5        244.58        248.33         4.21 o
   1   4   5        713.17        695.86        12.30 o
   2   4   5         88.66         88.17         1.65 o
   3   4   5        133.47        140.29         3.17 o
   4   4   5        367.17        363.46         4.47 o
   5   4   5        410.44        421.70         4.87 o
   6   4   5        198.01        191.92         2.35 o
   7   4   5        130.30        141.09         1.82 o
   8   4   5        129.77        129.74         1.76 o
   9   4   5         34.01         39.65         0.68 o
  10   4   5         10.11          8.09         0.25 o
  -9   5   5        123.76        135.32         2.46 o
  -8   5   5         41.83         43.52         0.78 o
  -7   5   5        142.95        139.69         2.22 o
  -6   5   5         90.23         97.02         1.47 o
  -5   5   5         93.82        102.97         1.54 o
  -4   5   5        147.61        146.34         1.85 o
  -3   5   5        127.03        126.01         1.69 o
  -2   5   5          5.99          5.33         0.45 o
  -1   5   5        452.29        499.03         9.70 o
   0   5   5          4.32          2.85         0.30 o
   1   5   5        450.64        495.49        10.60 o
   2   5   5          6.03          5.83         0.42 o
   3   5   5        128.61        127.10         1.85 o
   4   5   5        146.23        141.53         1.71 o
   5   5   5         93.02         96.91         1.13 o
   6   5   5         89.60         96.29         1.17 o
   7   5   5        145.26        138.20         1.88 o
   8   5   5         42.57         44.14         0.64 o
   9   5   5        121.56        129.20         4.15 o
  -9   6   5         23.86         23.38         0.43 o
  -8   6   5         87.09         89.94         1.78 o
  -7   6   5         17.55         20.56         0.44 o
  -6   6   5         45.93         45.85         0.72 o
  -5   6   5        926.68        925.31        13.38 o
  -4   6   5        279.63        271.09         3.37 o
  -3   6   5        301.09        294.06         3.83 o
  -2   6   5         36.36         35.81         0.52 o
  -1   6   5        498.11        503.80        13.10 o
   0   6   5         11.96         12.05         0.51 o
   1   6   5        494.53        516.76        11.46 o
   2   6   5         35.61         34.96         0.94 o
   3   6   5        300.38        284.96         4.14 o
   4   6   5        282.01        264.03         3.26 o
   5   6   5        931.10        911.34        10.62 o
   6   6   5         46.49         45.30         0.61 o
   7   6   5         17.34         20.42         0.35 o
   8   6   5         85.99         88.83         1.31 o
   9   6   5         24.45         24.42         0.69 o
  -8   7   5        107.70        110.98         2.63 o
  -7   7   5        247.54        250.90         4.26 o
  -6   7   5        437.30        435.67         6.62 o
  -5   7   5        906.55        915.82        15.40 o
  -4   7   5        234.26        223.70         3.33 o
  -3   7   5        111.73        103.07         1.52 o
  -2   7   5        114.59        101.10         1.39 o
  -1   7   5        380.12        367.48         6.11 o
   0   7   5        574.59        531.26         7.80 o
   1   7   5        381.73        360.61         5.01 o
   2   7   5        115.67         99.99         1.50 o
   3   7   5        112.38        103.19         1.47 o
   4   7   5        235.74        221.52         3.27 o
   5   7   5        911.11        884.42        13.38 o
   6   7   5        436.09        417.64         5.63 o
   7   7   5        248.98        247.69         3.33 o
   8   7   5        106.10        102.21         1.81 o
  -8   8   5         54.20         57.35         1.59 o
  -7   8   5        164.12        160.23         3.11 o
  -6   8   5         12.35         13.49         0.32 o
  -5   8   5         48.86         49.94         0.92 o
  -4   8   5        113.19        124.68         2.10 o
  -3   8   5         38.97         38.79         0.76 o
  -2   8   5        314.41        309.65         5.16 o
  -1   8   5        261.60        257.87         4.46 o
   0   8   5         68.51         58.07         1.17 o
   1   8   5        259.59        249.14         4.21 o
   2   8   5        316.58        300.09         4.62 o
   3   8   5         39.44         37.74         0.66 o
   4   8   5        112.47        121.19         1.76 o
   5   8   5         49.07         49.68         0.83 o
   6   8   5         11.72         12.78         0.30 o
   7   8   5        164.94        157.70         3.41 o
   8   8   5         54.79         57.81         2.40 o
  -7   9   5        104.14         95.44         2.15 o
  -6   9   5          1.18          0.47         0.11 o
  -5   9   5        197.27        199.65         3.72 o
  -4   9   5        112.59        118.33         2.00 o
  -3   9   5         64.69         63.74         1.22 o
  -2   9   5        532.77        488.03         8.70 o
  -1   9   5        540.87        547.79         9.05 o
   0   9   5        708.38        712.20        13.80 o
   1   9   5        544.75        530.93        10.59 o
   2   9   5        531.45        485.34         9.65 o
   3   9   5         65.60         64.13         1.22 o
   4   9   5        111.66        114.32         1.57 o
   5   9   5        197.81        198.46         3.35 o
   6   9   5          1.27          0.59         0.16 o
   7   9   5        103.03         93.50         1.64 o
  -6  10   5         36.82         35.27         1.55 o
  -5  10   5         34.41         33.93         0.72 o
  -4  10   5         24.60         23.12         0.54 o
  -3  10   5         97.55        106.70         1.79 o
  -2  10   5         83.71         78.19         1.35 o
  -1  10   5         41.68         44.97         1.16 o
   0  10   5         30.76         32.20         0.73 o
   1  10   5         41.19         45.81         0.90 o
   2  10   5         83.54         78.95         1.66 o
   3  10   5         96.95        109.06         1.82 o
   4  10   5         24.63         22.79         0.41 o
   5  10   5         33.55         33.74         0.57 o
   6  10   5         36.16         34.43         0.93 o
  -4  11   5         38.44         38.81         2.40 o
  -3  11   5         48.65         44.81         1.02 o
  -2  11   5        127.34        133.37         2.44 o
  -1  11   5        356.58        367.09         6.69 o
   0  11   5         17.78         16.94         0.46 o
   1  11   5        355.59        369.43         5.83 o
   2  11   5        129.17        138.84         2.22 o
   3  11   5         48.56         45.66         0.81 o
   4  11   5         38.53         41.17         0.83 o
  -1  12   5         80.65         81.47         2.45 o
   0  12   5          0.36          0.25         0.13 o
   1  12   5         81.27         79.68         1.56 o
   2  12   5         53.32         55.62         2.33 o
   0   0   6        175.63        143.98         2.78 o
   1   0   6        484.11        444.05         4.83 o
   2   0   6        413.65        422.65         6.24 o
   3   0   6       1401.43       1429.71        20.85 o
   4   0   6       1013.16        991.90        23.36 o
   5   0   6        229.74        204.50         2.71 o
   6   0   6         10.11         15.17         0.30 o
   7   0   6       1387.34       1383.45        16.41 o
   8   0   6        293.85        280.66         3.42 o
   9   0   6          0.17          1.45         0.13 o
  10   0   6          1.89          1.95         0.16 o
 -10   1   6         95.26         94.87         1.72 o
  -9   1   6        174.20        187.13         3.00 o
  -8   1   6         89.17         86.55         1.10 o
  -7   1   6        139.72        125.51         1.94 o
  -6   1   6        248.58        235.14         2.69 o
  -5   1   6        593.08        572.70         7.24 o
  -4   1   6        548.99        558.66        13.27 o
  -3   1   6          4.88          4.28         0.27 o
  -2   1   6       1022.58       1017.21        13.48 o
  -1   1   6        292.18        303.21         3.42 o
   0   1   6       1432.95       1439.03        17.40 o
   1   1   6        294.71        302.61         3.64 o
   2   1   6       1015.67       1012.10        12.08 o
   3   1   6          5.00          4.70         0.29 o
   4   1   6        552.42        535.07        14.77 o
   5   1   6        590.73        582.71         7.32 o
   6   1   6        251.16        240.77         3.38 o
   7   1   6        138.72        125.51         1.59 o
   8   1   6         87.16         85.45         1.14 o
   9   1   6        172.96        182.39         2.48 o
  10   1   6         97.39         95.06         1.69 o
 -10   2   6          2.27          2.83         0.28 o
  -9   2   6         45.24         56.65         1.00 o
  -8   2   6         15.17         15.70         0.34 o
  -7   2   6        130.50        124.97         2.02 o
  -6   2   6        159.55        150.06         1.96 o
  -5   2   6         82.29         82.85         1.13 o
  -4   2   6        465.17        493.76        13.60 o
  -3   2   6         65.73         67.94         1.43 o
  -2   2   6       1318.03       1386.62        17.07 o
  -1   2   6        341.72        360.95         4.19 o
   0   2   6        160.58        185.65         2.66 o
   1   2   6        344.37        359.96         4.31 o
   2   2   6       1310.18       1386.58        15.48 o
   3   2   6         66.34         72.10         1.17 o
   4   2   6        460.56        506.96        14.03 o
   5   2   6         81.09         82.15         1.10 o
   6   2   6        159.82        150.11         1.81 o
   7   2   6        130.58        125.95         1.69 o
   8   2   6         14.52         15.07         0.39 o
   9   2   6         45.27         57.26         0.96 o
  10   2   6          2.32          3.03         0.17 o
 -10   3   6         23.01         24.24         0.58 o
  -9   3   6        143.85        140.19         2.10 o
  -8   3   6        156.01        157.29         2.45 o
  -7   3   6        464.27        470.89         6.95 o
  -6   3   6        289.97        285.80         4.53 o
  -5   3   6        515.45        496.56         6.08 o
  -4   3   6         14.01         18.45         0.50 o
  -3   3   6        435.77        440.22        20.78 o
  -2   3   6        243.87        236.82         3.40 o
  -1   3   6        936.59        998.38        14.62 o
   0   3   6       1629.75       1721.24        25.10 o
   1   3   6        936.68       1020.71        16.83 o
   2   3   6        242.50        241.26         4.78 o
   3   3   6        436.22        441.89         8.65 o
   4   3   6         14.08         17.88         0.33 o
   5   3   6        516.06        506.30         6.30 o
   6   3   6        292.45        293.00         4.23 o
   7   3   6        462.64        473.75         5.71 o
   8   3   6        155.65        156.11         2.32 o
   9   3   6        144.60        141.99         2.52 o
  10   3   6         23.20         24.00         0.48 o
  -9   4   6         24.81         29.30         0.57 o
  -8   4   6        153.83        145.63         2.05 o
  -7   4   6        538.98        544.81         9.28 o
  -6   4   6         60.50         61.21         1.11 o
  -5   4   6        147.82        147.36         2.04 o
  -4   4   6        458.60        428.42         6.14 o
  -3   4   6         50.03         43.63         1.02 o
  -2   4   6          4.70          3.91         0.37 o
  -1   4   6        543.12        596.76        10.62 o
   0   4   6       1241.57       1329.40        26.00 o
   1   4   6        544.27        624.59        13.27 o
   2   4   6          4.75          4.63         0.61 o
   3   4   6         49.90         44.41         1.32 o
   4   4   6        457.02        418.90         4.91 o
   5   4   6        145.24        142.18         1.68 o
   6   4   6         60.75         59.99         1.06 o
   7   4   6        537.63        548.83         7.28 o
   8   4   6        154.43        148.66         2.21 o
   9   4   6         25.14         30.69         0.54 o
  -9   5   6         10.70          9.64         0.26 o
  -8   5   6        183.27        190.65         3.56 o
  -7   5   6        182.92        173.56         2.73 o
  -6   5   6        130.20        130.74         2.04 o
  -5   5   6        151.13        147.56         2.18 o
  -4   5   6          4.72          4.45         0.21 o
  -3   5   6        375.76        360.11         4.70 o
  -2   5   6       1086.25       1042.20        17.71 o
  -1   5   6        330.89        308.29         6.08 o
   0   5   6        471.93        488.33         9.52 o
   1   5   6        332.67        320.60         6.95 o
   2   5   6       1084.09       1055.57        19.14 o
   3   5   6        373.15        356.01         4.51 o
   4   5   6          5.06          4.88         0.18 o
   5   5   6        150.61        143.96         1.70 o
   6   5   6        127.52        128.03         1.88 o
   7   5   6        183.81        174.03         2.34 o
   8   5   6        182.67        184.31         2.72 o
   9   5   6         11.18         10.23         0.33 o
  -9   6   6         11.96         11.53         0.32 o
  -8   6   6        116.87        119.00         2.25 o
  -7   6   6        336.50        338.38         5.26 o
  -6   6   6        153.23        154.86         2.39 o
  -5   6   6        932.03        938.29        13.49 o
  -4   6   6        128.66        139.76         2.21 o
  -3   6   6        129.01        129.55         1.72 o
  -2   6   6        442.22        444.02         6.11 o
  -1   6   6        347.37        336.53         6.88 o
   0   6   6          0.06          0.95         0.20 o
   1   6   6        343.92        333.84         5.57 o
   2   6   6        443.39        433.81         5.77 o
   3   6   6        128.63        121.99         1.73 o
   4   6   6        129.30        135.97         1.86 o
   5   6   6        936.12        903.01        11.29 o
   6   6   6        153.13        149.92         2.28 o
   7   6   6        339.26        334.02         4.78 o
   8   6   6        116.64        117.91         1.91 o
   9   6   6         12.49         11.35         0.31 o
  -8   7   6         29.19         29.37         0.73 o
  -7   7   6         93.42         91.85         1.81 o
  -6   7   6         35.70         39.31         0.75 o
  -5   7   6        220.90        223.98         3.79 o
  -4   7   6         59.92         61.06         1.33 o
  -3   7   6        296.78        306.68         4.14 o
  -2   7   6        281.10        262.62         3.45 o
  -1   7   6         82.75         82.08         1.17 o
   0   7   6         32.31         27.34         0.56 o
   1   7   6         81.52         79.07         1.21 o
   2   7   6        283.19        262.54         3.99 o
   3   7   6        297.78        300.97         4.11 o
   4   7   6         60.62         61.58         1.74 o
   5   7   6        223.35        217.63         3.30 o
   6   7   6         35.44         36.60         0.65 o
   7   7   6         92.58         89.82         1.63 o
   8   7   6         29.19         28.09         0.55 o
  -7   8   6          9.23         10.17         0.38 o
  -6   8   6          9.23         10.67         0.26 o
  -5   8   6        210.83        201.58         3.40 o
  -4   8   6        166.28        168.74         2.87 o
  -3   8   6          7.20          8.40         0.32 o
  -2   8   6        296.20        300.61         7.11 o
  -1   8   6        754.75        717.75        11.19 o
   0   8   6         96.75        106.29         1.82 o
   1   8   6        753.16        687.20        11.40 o
   2   8   6        295.50        285.90         4.82 o
   3   8   6          6.90          8.67         0.31 o
   4   8   6        165.69        166.07         2.44 o
   5   8   6        209.73        198.06         3.32 o
   6   8   6          9.23         10.51         0.46 o
   7   8   6          9.08          9.88         0.43 o
  -6   9   6         54.85         52.09         1.11 o
  -5   9   6         62.86         67.46         1.64 o
  -4   9   6        101.67        112.43         2.15 o
  -3   9   6         72.15         69.71         1.32 o
  -2   9   6        228.49        220.57         4.01 o
  -1   9   6         39.24         44.84         0.84 o
   0   9   6         30.36         27.51         0.67 o
   1   9   6         38.50         44.55         1.38 o
   2   9   6        230.81        225.57         3.95 o
   3   9   6         72.71         68.87         1.07 o
   4   9   6        101.38        110.71         1.53 o
   5   9   6         62.00         64.26         0.96 o
   6   9   6         54.93         51.72         0.97 o
   7   9   6         31.58         28.90         1.27 o
  -5  10   6         65.49         61.92         1.58 o
  -4  10   6         77.60         77.55         1.69 o
  -3  10   6          1.72          2.92         0.30 o
  -2  10   6        265.22        268.04         4.85 o
  -1  10   6          2.07          3.70         0.35 o
   0  10   6         30.22         31.61         0.73 o
   1  10   6          2.17          3.48         0.18 o
   2  10   6        267.41        273.92         5.29 o
   3  10   6          1.39          2.95         0.21 o
   4  10   6         76.95         75.18         1.05 o
   5  10   6         64.57         63.35         1.10 o
  -4  11   6         20.81         19.83         0.58 o
  -3  11   6         12.91         14.99         0.39 o
  -2  11   6         44.16         45.89         0.88 o
  -1  11   6          0.95          2.22         0.17 o
   0  11   6          6.34          8.22         0.33 o
   1  11   6          0.90          2.07         0.17 o
   2  11   6         43.10         46.15         0.78 o
   3  11   6         12.57         14.44         0.31 o
   4  11   6         21.22         21.57         0.56 o
  -1  12   6         55.88         56.83         2.65 o
   0  12   6         44.24         40.87         0.85 o
   1  12   6         56.59         55.82         1.30 o
   1   0   7       3118.17       3004.50        36.51 o
   2   0   7        114.75         96.64         2.20 o
   3   0   7         16.66         14.62         0.70 o
   4   0   7        311.82        349.71         8.43 o
   5   0   7       1336.39       1206.10        15.18 o
   6   0   7        433.57        411.67         4.86 o
   7   0   7       1330.66       1253.38        15.84 o
   8   0   7         43.94         56.48         0.80 o
   9   0   7         53.61         43.95         0.94 o
  10   0   7          4.36          4.66         0.49 o
 -10   1   7          6.67          6.59         0.24 o
  -9   1   7         81.95         87.41         1.45 o
  -8   1   7        266.21        267.47         3.72 o
  -7   1   7         13.65         10.23         0.48 o
  -6   1   7         10.46         10.30         0.24 o
  -5   1   7        288.53        273.11         3.37 o
  -4   1   7         16.86         16.46         0.95 o
  -3   1   7       1764.34       1772.76        42.87 o
  -2   1   7        550.17        563.68         9.98 o
  -1   1   7        206.61        205.22         2.44 o
   0   1   7       2109.27       2078.18        25.35 o
   1   1   7        207.53        207.01         3.14 o
   2   1   7        548.76        558.95         9.04 o
   3   1   7       1749.16       1850.88        50.77 o
   4   1   7         16.91         17.18         0.94 o
   5   1   7        285.96        275.68         3.58 o
   6   1   7         10.19         10.09         0.43 o
   7   1   7         13.61          9.86         0.34 o
   8   1   7        265.51        269.36         3.47 o
   9   1   7         83.82         89.60         1.36 o
  10   1   7          6.73          6.78         0.23 o
 -10   2   7         41.80         44.87         0.85 o
  -9   2   7         18.51         22.34         0.46 o
  -8   2   7         91.74         97.03         1.55 o
  -7   2   7       1018.91        996.05        14.25 o
  -6   2   7        146.64        149.27         2.12 o
  -5   2   7        492.13        466.88         6.21 o
  -4   2   7         73.48         76.10         1.40 o
  -3   2   7        313.71        345.85         9.60 o
  -2   2   7        494.85        488.74         7.25 o
  -1   2   7       2322.84       2337.35        49.68 o
   0   2   7        953.58        976.32        15.21 o
   1   2   7       2324.59       2435.15        42.95 o
   2   2   7        490.09        486.42         8.78 o
   3   2   7        314.50        352.80         6.36 o
   4   2   7         74.21         76.68         1.19 o
   5   2   7        494.14        482.60         5.77 o
   6   2   7        143.99        147.07         2.35 o
   7   2   7       1017.75       1014.01        14.53 o
   8   2   7         92.55         96.95         1.31 o
   9   2   7         18.36         21.85         0.44 o
  10   2   7         41.57         43.51         0.81 o
  -9   3   7         90.97        109.59         1.80 o
  -8   3   7         41.74         44.95         0.72 o
  -7   3   7         49.15         54.79         0.87 o
  -6   3   7        193.82        182.56         2.78 o
  -5   3   7        175.88        176.85         2.82 o
  -4   3   7        247.55        249.33         3.89 o
  -3   3   7         15.62         11.66         1.20 o
  -2   3   7        630.78        671.29        11.22 o
  -1   3   7       2821.34       3029.51        53.71 o
   0   3   7        123.35        140.98         2.85 o
   1   3   7       2817.38       3141.13        66.80 o
   2   3   7        630.73        690.68        16.53 o
   3   3   7         15.44         13.68         0.75 o
   4   3   7        246.15        249.69         3.18 o
   5   3   7        176.73        176.99         2.35 o
   6   3   7        194.29        185.08         2.56 o
   7   3   7         49.55         56.83         1.03 o
   8   3   7         41.86         45.26         0.74 o
   9   3   7         92.61        110.81         1.76 o
  -9   4   7         17.56         21.78         0.44 o
  -8   4   7        193.09        209.86         3.28 o
  -7   4   7        327.39        338.15         5.87 o
  -6   4   7        153.46        155.07         2.63 o
  -5   4   7         76.73         70.04         1.02 o
  -4   4   7        296.40        282.46         4.42 o
  -3   4   7        132.62        129.35         2.04 o
  -2   4   7        109.00        116.22         2.63 o
  -1   4   7        758.22        809.93        15.67 o
   0   4   7       2286.10       2447.75        47.63 o
   1   4   7        762.03        837.00        17.72 o
   2   4   7        108.09        119.00         2.72 o
   3   4   7        132.13        129.77         1.75 o
   4   4   7        298.03        284.21         3.54 o
   5   4   7         78.47         73.40         1.13 o
   6   4   7        150.84        153.64         2.55 o
   7   4   7        327.56        334.19         4.89 o
   8   4   7        192.73        207.18         3.06 o
   9   4   7         17.80         21.95         0.42 o
  -9   5   7         77.03         73.68         1.41 o
  -8   5   7         28.74         27.59         0.56 o
  -7   5   7        283.59        307.47         4.79 o
  -6   5   7        536.96        569.49         9.79 o
  -5   5   7         79.33         77.93         1.20 o
  -4   5   7          5.90          7.59         0.26 o
  -3   5   7        395.25        393.72         4.86 o
  -2   5   7        371.01        339.88         4.43 o
  -1   5   7        422.47        404.14         6.11 o
   0   5   7         44.41         39.11         0.90 o
   1   5   7        420.72        412.96         9.53 o
   2   5   7        374.69        336.60         4.48 o
   3   5   7        393.36        383.87         5.30 o
   4   5   7          5.33          7.21         0.23 o
   5   5   7         78.65         76.42         1.03 o
   6   5   7        535.52        553.18         8.22 o
   7   5   7        281.88        303.60         4.44 o
   8   5   7         28.90         27.57         0.50 o
   9   5   7         77.07         72.38         1.57 o
  -8   6   7         25.55         26.34         0.59 o
  -7   6   7         26.43         25.06         0.50 o
  -6   6   7        642.02        656.48        12.99 o
  -5   6   7         22.93         23.17         0.50 o
  -4   6   7        506.18        483.68         7.40 o
  -3   6   7        206.39        200.40         2.63 o
  -2   6   7        152.28        134.72         1.81 o
  -1   6   7        176.27        183.92         2.50 o
   0   6   7       1093.26        996.17        12.80 o
   1   6   7        175.56        181.91         2.25 o
   2   6   7        150.03        130.67         1.61 o
   3   6   7        207.99        202.02         2.64 o
   4   6   7        507.19        476.26         6.69 o
   5   6   7         23.42         23.47         0.47 o
   6   6   7        639.36        631.63        10.31 o
   7   6   7         26.66         25.01         0.66 o
   8   6   7         25.62         26.39         0.49 o
  -8   7   7          4.21          4.31         0.24 o
  -7   7   7         18.72         20.01         0.47 o
  -6   7   7         36.61         35.89         0.84 o
  -5   7   7        199.38        195.09         3.31 o
  -4   7   7        199.77        198.95         3.26 o
  -3   7   7        283.64        285.29         4.12 o
  -2   7   7        254.57        244.70         3.22 o
  -1   7   7        394.27        370.96         4.93 o
   0   7   7        661.39        624.89         8.10 o
   1   7   7        395.42        361.80         4.99 o
   2   7   7        249.77        238.33         3.22 o
   3   7   7        281.09        281.38         3.93 o
   4   7   7        198.24        193.57         2.83 o
   5   7   7        200.04        190.52         3.10 o
   6   7   7         36.41         34.45         0.66 o
   7   7   7         18.94         20.95         0.42 o
   8   7   7          4.01          4.13         0.20 o
  -7   8   7         44.74         43.59         0.80 o
  -6   8   7        169.90        179.45         3.58 o
  -5   8   7         65.69         69.27         1.22 o
  -4   8   7        372.73        351.75         5.90 o
  -3   8   7        431.31        448.23         8.14 o
  -2   8   7        345.62        358.53         7.08 o
  -1   8   7         98.75         81.01         1.36 o
   0   8   7        493.67        461.68         7.15 o
   1   8   7         98.59         81.81         1.66 o
   2   8   7        345.57        351.67         5.34 o
   3   8   7        433.23        445.71         6.45 o
   4   8   7        370.38        348.78         5.05 o
   5   8   7         66.14         69.00         1.03 o
   6   8   7        170.41        181.06         2.78 o
   7   8   7         44.66         45.23         0.85 o
  -6   9   7        127.33        123.74         4.92 o
  -5   9   7         41.05         42.00         0.97 o
  -4   9   7        118.01        123.77         2.67 o
  -3   9   7         12.32         12.09         0.35 o
  -2   9   7         42.38         43.28         0.89 o
  -1   9   7         76.39         81.72         1.56 o
   0   9   7        177.26        177.65         2.98 o
   1   9   7         76.65         80.33         1.62 o
   2   9   7         43.02         41.77         0.99 o
   3   9   7         12.17         11.81         0.32 o
   4   9   7        118.85        122.15         2.39 o
   5   9   7         41.03         40.96         0.77 o
   6   9   7        126.69        129.74         2.41 o
  -5  10   7         46.44         43.89         1.32 o
  -4  10   7         10.12         10.17         0.51 o
  -3  10   7         75.87         79.89         1.75 o
  -2  10   7        105.78        112.19         2.09 o
  -1  10   7         98.23        101.51         1.89 o
   0  10   7        220.42        224.24         4.11 o
   1  10   7         98.74        100.86         1.64 o
   2  10   7        104.90        108.24         1.91 o
   3  10   7         75.71         79.91         1.52 o
   4  10   7         10.40         10.06         0.23 o
   5  10   7         46.98         42.10         1.05 o
  -3  11   7         29.50         29.09         0.61 o
  -2  11   7         19.96         25.98         0.68 o
  -1  11   7          6.20          5.20         0.22 o
   0  11   7          4.85          4.83         0.22 o
   1  11   7          6.22          5.44         0.21 o
   2  11   7         20.27         26.17         0.51 o
   3  11   7         28.93         28.34         0.56 o
   0   0   8         46.65         41.73         1.37 o
   1   0   8        293.82        309.14         6.98 o
   2   0   8        761.13        732.42        25.49 o
   3   0   8        182.16        178.02         5.15 o
   4   0   8        171.22        167.71         3.00 o
   5   0   8          2.87          5.46         0.18 o
   6   0   8         46.02         42.92         0.62 o
   7   0   8        566.66        527.92         6.63 o
   8   0   8          0.12          0.05         0.13 o
   9   0   8         14.05         17.80         0.39 o
  10   0   8          2.12          1.55         0.28 o
 -10   1   8         56.65         62.69         2.61 o
  -9   1   8         84.66         78.54         1.30 o
  -8   1   8         55.04         52.35         0.88 o
  -7   1   8        385.34        355.44         4.72 o
  -6   1   8        126.99        123.15         1.61 o
  -5   1   8        319.96        314.82         3.87 o
  -4   1   8        498.44        466.26         6.52 o
  -3   1   8        585.14        633.67        17.46 o
  -2   1   8        511.77        521.98        15.17 o
  -1   1   8        562.61        561.73        11.15 o
   0   1   8        444.27        438.58         9.58 o
   1   1   8        563.21        591.10        12.60 o
   2   1   8        510.71        533.51         9.56 o
   3   1   8        583.17        633.05        17.45 o
   4   1   8        498.66        475.46         6.82 o
   5   1   8        319.42        317.21         4.42 o
   6   1   8        128.57        128.53         1.92 o
   7   1   8        382.73        362.01         4.84 o
   8   1   8         55.96         53.40         0.90 o
   9   1   8         85.29         77.91         1.19 o
  -9   2   8         35.99         37.77         0.62 o
  -8   2   8         58.42         49.43         0.92 o
  -7   2   8         74.00         71.31         1.09 o
  -6   2   8         37.58         32.32         0.52 o
  -5   2   8        189.40        169.87         2.11 o
  -4   2   8        400.63        375.80         5.78 o
  -3   2   8         50.73         49.00         1.68 o
  -2   2   8        948.64        950.25        16.88 o
  -1   2   8        750.34        716.68        13.88 o
   0   2   8       2510.88       2641.01        56.14 o
   1   2   8        756.30        755.88        16.07 o
   2   2   8        948.02        985.06        20.91 o
   3   2   8         50.56         51.08         1.78 o
   4   2   8        400.59        387.00         6.83 o
   5   2   8        186.63        171.14         2.36 o
   6   2   8         38.37         34.73         1.20 o
   7   2   8         72.80         71.07         1.08 o
   8   2   8         59.14         50.86         0.79 o
   9   2   8         35.52         36.76         0.65 o
  -9   3   8         52.51         54.49         1.37 o
  -8   3   8        135.08        132.90         1.94 o
  -7   3   8         76.83         75.95         1.23 o
  -6   3   8         15.67         12.93         0.31 o
  -5   3   8          2.22          3.09         0.17 o
  -4   3   8         15.78         12.47         0.32 o
  -3   3   8        115.15        102.52         1.51 o
  -2   3   8        204.50        216.93         3.70 o
  -1   3   8        842.43        917.17        17.73 o
   0   3   8          3.86          1.65         0.26 o
   1   3   8        839.01        917.01        19.48 o
   2   3   8        205.89        229.60         5.60 o
   3   3   8        115.50        104.58         1.36 o
   4   3   8         16.11         13.35         0.33 o
   5   3   8          2.24          3.47         0.22 o
   6   3   8         15.94         13.22         0.29 o
   7   3   8         77.53         79.30         1.39 o
   8   3   8        136.48        136.00         2.29 o
   9   3   8         52.26         55.23         0.91 o
  -9   4   8         61.18         63.74         1.43 o
  -8   4   8         46.15         55.20         0.92 o
  -7   4   8        203.84        207.24         3.62 o
  -6   4   8          7.16          5.46         0.26 o
  -5   4   8        604.90        597.91         8.93 o
  -4   4   8        258.88        256.47         3.70 o
  -3   4   8         99.76         95.15         1.52 o
  -2   4   8        286.36        278.72         3.42 o
  -1   4   8        579.08        648.05        11.28 o
   0   4   8        691.15        717.98        13.87 o
   1   4   8        577.06        641.56        12.19 o
   2   4   8        288.61        277.70         4.40 o
   3   4   8         99.94         95.43         1.21 o
   4   4   8        261.77        258.04         3.08 o
   5   4   8        608.22        614.07         9.15 o
   6   4   8          7.21          5.46         0.36 o
   7   4   8        205.77        212.49         3.53 o
   8   4   8         44.53         52.24         0.93 o
   9   4   8         60.61         62.71         1.02 o
  -9   5   8         90.85         92.47         1.73 o
  -8   5   8         20.42         20.93         0.45 o
  -7   5   8        147.22        147.15         2.34 o
  -6   5   8        629.34        641.67        10.99 o
  -5   5   8        510.49        481.22        10.09 o
  -4   5   8          5.65          5.74         0.34 o
  -3   5   8        811.42        802.94        12.38 o
  -2   5   8          7.91          8.36         0.22 o
  -1   5   8         10.65         14.32         0.25 o
   0   5   8       1402.60       1289.40        16.45 o
   1   5   8         10.39         13.33         0.25 o
   2   5   8          7.73          8.23         0.20 o
   3   5   8        811.46        781.57        10.36 o
   4   5   8          5.43          4.93         0.20 o
   5   5   8        511.89        487.40         8.39 o
   6   5   8        622.48        630.92         9.41 o
   7   5   8        146.77        147.16         2.46 o
   8   5   8         20.00         21.03         0.43 o
   9   5   8         91.95         92.27         2.37 o
  -8   6   8         60.07         56.38         1.10 o
  -7   6   8          8.02          7.87         0.27 o
  -6   6   8        119.42        108.98         1.95 o
  -5   6   8        269.48        291.65         4.43 o
  -4   6   8         59.72         49.50         1.06 o
  -3   6   8         64.66         59.72         1.05 o
  -2   6   8         63.18         53.49         0.80 o
  -1   6   8        354.54        351.63         4.47 o
   0   6   8        129.59        114.10         1.44 o
   1   6   8        355.18        351.25         3.97 o
   2   6   8         63.31         51.65         0.69 o
   3   6   8         65.26         60.51         0.96 o
   4   6   8         61.82         51.96         0.78 o
   5   6   8        268.22        279.38         4.35 o
   6   6   8        120.93        108.86         1.83 o
   7   6   8          7.74          7.11         0.21 o
   8   6   8         58.81         54.69         1.07 o
  -8   7   8         26.53         23.89         1.06 o
  -7   7   8         17.25         16.85         0.43 o
  -6   7   8         41.47         48.71         1.07 o
  -5   7   8         26.62         24.27         0.51 o
  -4   7   8        170.70        167.29         3.03 o
  -3   7   8          9.65          9.51         0.26 o
  -2   7   8        749.40        726.45        10.80 o
  -1   7   8        290.32        281.50         4.26 o
   0   7   8         28.22         33.77         0.52 o
   1   7   8        289.78        273.21         3.07 o
   2   7   8        742.51        699.84         9.66 o
   3   7   8          9.03          9.42         0.30 o
   4   7   8        170.41        164.87         2.60 o
   5   7   8         27.48         25.75         0.55 o
   6   7   8         42.10         48.63         0.89 o
   7   7   8         17.72         17.43         0.43 o
   8   7   8         28.24         24.78         0.59 o
  -7   8   8         66.09         65.20         1.48 o
  -6   8   8         69.14         63.62         2.44 o
  -5   8   8         41.30         45.70         0.92 o
  -4   8   8         26.09         24.19         0.62 o
  -3   8   8         23.15         20.65         0.52 o
  -2   8   8        509.16        487.63         7.99 o
  -1   8   8         15.74         14.11         0.38 o
   0   8   8          2.72          2.35         0.19 o
   1   8   8         15.83         14.06         0.93 o
   2   8   8        509.86        479.47         7.29 o
   3   8   8         23.04         20.86         0.46 o
   4   8   8         27.17         25.70         0.50 o
   5   8   8         41.38         44.42         0.76 o
   6   8   8         70.38         64.98         1.04 o
   7   8   8         65.98         68.48         1.58 o
  -6   9   8         31.57         32.08         1.84 o
  -5   9   8        188.40        192.55         5.42 o
  -4   9   8         93.22         95.45         2.22 o
  -3   9   8          9.68          7.83         0.37 o
  -2   9   8         74.31         71.51         1.36 o
  -1   9   8        369.61        370.13         6.72 o
   0   9   8        263.96        262.81         4.27 o
   1   9   8        370.83        363.08         6.17 o
   2   9   8         74.50         72.60         1.10 o
   3   9   8          9.74          7.36         0.25 o
   4   9   8         93.97         94.16         1.98 o
   5   9   8        190.06        187.08         3.29 o
   6   9   8         31.35         31.06         0.75 o
  -5  10   8         67.01         64.99         1.89 o
  -4  10   8         76.49         77.44         1.50 o
  -3  10   8         46.37         39.34         0.80 o
  -2  10   8         29.74         34.69         0.84 o
  -1  10   8         86.56         87.65         1.64 o
   0  10   8         43.54         49.67         0.87 o
   1  10   8         85.52         84.34         1.48 o
   2  10   8         29.63         34.26         0.62 o
   3  10   8         48.38         40.68         0.68 o
   4  10   8         76.73         76.06         2.59 o
   5  10   8         67.45         67.28         1.87 o
  -3  11   8          4.58          3.22         0.25 o
  -2  11   8        139.79        145.38         3.80 o
  -1  11   8        134.36        145.93         2.59 o
   0  11   8          3.07          1.84         0.13 o
   1  11   8        135.80        149.27         2.54 o
   2  11   8        141.74        152.62         2.59 o
   3  11   8          4.82          3.11         0.35 o
   1   0   9        106.48        112.89         2.54 o
   2   0   9          0.93          0.35         0.41 o
   3   0   9        540.07        533.21         9.24 o
   4   0   9         10.66          7.95         0.24 o
   5   0   9        692.47        652.60         7.97 o
   6   0   9          9.03          6.40         0.28 o
   7   0   9        268.50        261.83         3.32 o
   8   0   9         98.42         98.27         1.71 o
   9   0   9          0.07          0.66         0.13 o
  -9   1   9         50.00         58.68         1.23 o
  -8   1   9        116.47        115.23         1.88 o
  -7   1   9         87.58         78.20         1.10 o
  -6   1   9        389.44        344.55         4.39 o
  -5   1   9        764.67        735.41         9.35 o
  -4   1   9         87.73         80.48         1.09 o
  -3   1   9        381.66        372.27         5.83 o
  -2   1   9        548.51        599.61        16.52 o
  -1   1   9        335.15        374.69         8.01 o
   0   1   9          0.89          0.90         0.27 o
   1   1   9        336.56        381.06         8.15 o
   2   1   9        552.82        577.83        10.36 o
   3   1   9        384.96        374.09         5.29 o
   4   1   9         88.31         84.80         1.33 o
   5   1   9        768.35        764.64        11.45 o
   6   1   9        391.36        355.94         5.18 o
   7   1   9         86.83         81.53         1.23 o
   8   1   9        116.92        115.79         1.80 o
   9   1   9         50.06         58.53         1.50 o
  -9   2   9         51.32         56.34         1.44 o
  -8   2   9        217.41        198.36         3.41 o
  -7   2   9        227.85        222.59         3.21 o
  -6   2   9        102.58         95.10         1.26 o
  -5   2   9         94.03         92.19         1.28 o
  -4   2   9        110.18         96.19         1.62 o
  -3   2   9        101.84        110.82         1.63 o
  -2   2   9        115.76        106.73         3.18 o
  -1   2   9        379.16        407.84         8.72 o
   0   2   9        249.68        257.04         6.24 o
   1   2   9        381.29        410.09         8.77 o
   2   2   9        114.88        112.10         2.54 o
   3   2   9        101.23        113.17         1.57 o
   4   2   9        109.54         97.49         1.39 o
   5   2   9         93.86         96.55         1.51 o
   6   2   9        103.67        102.59         1.69 o
   7   2   9        225.01        225.53         3.24 o
   8   2   9        219.60        201.13         3.09 o
   9   2   9         51.50         56.74         1.30 o
  -9   3   9          9.71         12.25         0.33 o
  -8   3   9         25.76         23.43         0.46 o
  -7   3   9        109.12        105.33         1.70 o
  -6   3   9        136.09        130.57         2.12 o
  -5   3   9        553.70        541.91         8.48 o
  -4   3   9        424.70        412.24         6.61 o
  -3   3   9        114.13        114.63         1.64 o
  -2   3   9        188.19        176.29         2.03 o
  -1   3   9         41.31         35.28         0.61 o
   0   3   9        220.69        210.22         4.20 o
   1   3   9         41.13         38.95         1.08 o
   2   3   9        186.49        177.93         2.39 o
   3   3   9        114.10        118.92         1.47 o
   4   3   9        423.65        415.27         5.97 o
   5   3   9        555.81        550.95         8.21 o
   6   3   9        137.69        127.92         2.94 o
   7   3   9        109.12        107.33         1.83 o
   8   3   9         25.44         23.17         0.44 o
   9   3   9          9.51         11.77         0.27 o
  -9   4   9         66.29         68.51         1.30 o
  -8   4   9         36.38         34.86         0.61 o
  -7   4   9          1.69          1.56         0.22 o
  -6   4   9        480.53        481.08         8.26 o
  -5   4   9        193.25        188.49         5.04 o
  -4   4   9        153.65        152.90         2.39 o
  -3   4   9        214.12        201.38         2.93 o
  -2   4   9        405.88        427.67         5.00 o
  -1   4   9         82.15         82.86         1.05 o
   0   4   9         19.26         13.66         0.22 o
   1   4   9         83.34         84.55         0.96 o
   2   4   9        406.06        433.74         5.07 o
   3   4   9        214.45        201.92         2.51 o
   4   4   9        153.60        153.83         2.26 o
   5   4   9        193.25        196.87         2.89 o
   6   4   9        478.69        475.95         7.18 o
   7   4   9          1.98          1.49         0.21 o
   8   4   9         36.88         36.09         0.67 o
   9   4   9         66.63         69.60         1.80 o
  -8   5   9         18.10         15.38         0.36 o
  -7   5   9        479.20        490.29         8.44 o
  -6   5   9        200.90        200.15         3.50 o
  -5   5   9       1704.04       1683.70        28.95 o
  -4   5   9         49.18         47.30         0.88 o
  -3   5   9        216.78        236.76         3.43 o
  -2   5   9         79.97         80.00         1.05 o
  -1   5   9        626.26        650.66         7.21 o
   0   5   9        252.97        280.26         3.17 o
   1   5   9        624.54        652.30         7.06 o
   2   5   9         80.24         79.20         1.00 o
   3   5   9        217.05        227.22         3.04 o
   4   5   9         48.96         45.68         0.67 o
   5   5   9       1705.79       1687.36        26.05 o
   6   5   9        201.56        201.70         3.33 o
   7   5   9        477.77        488.03         8.96 o
   8   5   9         17.64         15.20         0.39 o
  -8   6   9         66.49         59.40         1.43 o
  -7   6   9        185.79        198.35         3.64 o
  -6   6   9        179.11        180.77         3.62 o
  -5   6   9        135.85        136.24         2.69 o
  -4   6   9         51.63         54.05         1.04 o
  -3   6   9        118.09        110.85         2.43 o
  -2   6   9         19.85         20.37         0.37 o
  -1   6   9        142.01        120.13         1.45 o
   0   6   9         85.65         81.70         0.99 o
   1   6   9        140.29        120.44         1.42 o
   2   6   9         19.79         19.81         0.32 o
   3   6   9        120.11        115.64         1.99 o
   4   6   9         51.61         51.61         0.80 o
   5   6   9        136.27        134.50         2.14 o
   6   6   9        179.04        174.87         2.69 o
   7   6   9        185.73        194.50         3.29 o
   8   6   9         66.09         59.58         1.51 o
  -7   7   9        111.19        111.02         2.56 o
  -6   7   9         21.98         24.02         0.70 o
  -5   7   9         73.47         70.14         1.72 o
  -4   7   9        101.82        103.03         1.75 o
  -3   7   9        135.27        130.42         2.31 o
  -2   7   9         39.40         37.80         0.63 o
  -1   7   9       1116.23       1129.14        16.86 o
   0   7   9        360.58        375.52         5.03 o
   1   7   9       1120.41       1098.36        13.88 o
   2   7   9         39.31         37.36         0.57 o
   3   7   9        135.03        127.23         1.84 o
   4   7   9        102.65        104.29         1.67 o
   5   7   9         73.64         70.31         1.28 o
   6   7   9         21.92         24.94         0.52 o
   7   7   9        112.18        109.75         2.13 o
  -6   8   9         52.27         57.95         2.37 o
  -5   8   9        249.72        254.93         5.82 o
  -4   8   9         86.64         95.26         1.83 o
  -3   8   9         50.36         49.19         1.00 o
  -2   8   9        125.39        135.08         2.26 o
  -1   8   9        215.63        213.32         3.21 o
   0   8   9         13.55         10.59         0.30 o
   1   8   9        215.06        211.48         3.12 o
   2   8   9        127.44        135.73         2.27 o
   3   8   9         50.62         48.29         0.77 o
   4   8   9         86.84         94.75         1.52 o
   5   8   9        250.08        248.40         4.28 o
   6   8   9         51.80         56.23         0.89 o
  -6   9   9        110.50        103.11         3.96 o
  -5   9   9         96.91        107.74         2.55 o
  -4   9   9        164.59        173.60         3.66 o
  -3   9   9         43.26         47.38         1.09 o
  -2   9   9         72.73         71.84         1.60 o
  -1   9   9         22.73         22.46         0.48 o
   0   9   9          4.73          4.04         0.19 o
   1   9   9         22.82         23.05         0.41 o
   2   9   9         73.07         72.95         1.49 o
   3   9   9         43.53         46.60         0.86 o
   4   9   9        166.79        170.18         2.94 o
   5   9   9         96.26        101.11         1.94 o
  -4  10   9         16.26         14.56         0.47 o
  -3  10   9         76.43         84.43         1.83 o
  -2  10   9        161.89        180.97         3.39 o
  -1  10   9        174.53        175.11         2.64 o
   0  10   9          7.59          7.02         0.23 o
   1  10   9        175.12        174.75         2.83 o
   2  10   9        160.45        173.36         2.62 o
   3  10   9         75.84         80.88         1.17 o
   4  10   9         15.71         13.37         0.43 o
  -2  11   9        113.41         99.24         2.11 o
  -1  11   9         50.75         53.70         1.03 o
   0  11   9         91.65         89.33         1.69 o
   1  11   9         50.62         55.18         0.97 o
   2  11   9        114.27        105.04         1.98 o
   0   0  10          9.93          9.67         0.67 o
   1   0  10       1727.31       1807.11        38.62 o
   2   0  10        512.75        452.58         5.99 o
   3   0  10         16.51         15.37         0.29 o
   4   0  10         57.97         55.45         1.10 o
   5   0  10        519.00        463.93         8.04 o
   6   0  10        158.61        182.94         2.50 o
   7   0  10        215.38        205.36         3.25 o
   8   0  10          7.76          8.59         0.28 o
   9   0  10         34.22         39.78         1.46 o
  -9   1  10        110.80        119.99         2.23 o
  -8   1  10        165.84        163.48         2.53 o
  -7   1  10        353.78        328.75         4.42 o
  -6   1  10         75.82         70.59         0.96 o
  -5   1  10         93.25         91.36         1.27 o
  -4   1  10        583.82        575.24         7.41 o
  -3   1  10         46.75         51.85         0.72 o
  -2   1  10        927.05        903.96        12.01 o
  -1   1  10        382.27        400.20        11.08 o
   0   1  10         11.44         11.80         0.55 o
   1   1  10        382.75        409.23         8.75 o
   2   1  10        933.24        890.26        10.51 o
   3   1  10         48.10         52.21         0.72 o
   4   1  10        578.06        584.49         8.15 o
   5   1  10         93.10         90.93         1.76 o
   6   1  10         75.58         73.99         1.35 o
   7   1  10        353.06        344.34         4.92 o
   8   1  10        166.70        161.74         2.49 o
   9   1  10        111.50        124.31         2.60 o
  -9   2  10          1.15          1.59         0.17 o
  -8   2  10        252.64        255.76         5.55 o
  -7   2  10        178.76        170.97         2.52 o
  -6   2  10        115.52        121.00         1.59 o
  -5   2  10        176.28        158.45         2.31 o
  -4   2  10         50.87         46.83         0.75 o
  -3   2  10        347.25        322.50         5.10 o
  -2   2  10        135.90        129.15         1.62 o
  -1   2  10         64.02         55.63         0.75 o
   0   2  10        897.09        868.50        11.93 o
   1   2  10         61.98         53.70         0.74 o
   2   2  10        134.46        130.88         1.49 o
   3   2  10        346.35        334.88         4.19 o
   4   2  10         50.25         46.67         0.80 o
   5   2  10        178.17        165.57         2.38 o
   6   2  10        116.63        126.31         2.24 o
   7   2  10        177.88        180.61         2.80 o
   8   2  10        253.50        254.82         3.89 o
   9   2  10          1.00          1.03         0.13 o
  -9   3  10         25.09         23.36         0.57 o
  -8   3  10         36.43         33.94         0.60 o
  -7   3  10         48.35         49.58         0.95 o
  -6   3  10        216.32        207.88         3.32 o
  -5   3  10        310.12        313.13         4.92 o
  -4   3  10         69.67         63.13         1.28 o
  -3   3  10        270.40        273.84         3.90 o
  -2   3  10        335.39        312.76         4.47 o
  -1   3  10         39.16         38.21         0.46 o
   0   3  10        118.36        125.53         1.57 o
   1   3  10         40.05         39.87         0.53 o
   2   3  10        335.67        317.56         3.42 o
   3   3  10        266.99        274.39         4.12 o
   4   3  10         67.31         60.50         1.03 o
   5   3  10        308.99        314.12         4.28 o
   6   3  10        217.69        215.75         3.75 o
   7   3  10         47.16         50.70         0.86 o
   8   3  10         35.77         33.33         0.58 o
   9   3  10         25.92         24.70         0.57 o
  -8   4  10        116.52        125.65         2.22 o
  -7   4  10         95.44         96.83         1.99 o
  -6   4  10        509.75        484.20         8.30 o
  -5   4  10        125.63        131.59         2.57 o
  -4   4  10        441.96        422.97         7.26 o
  -3   4  10          3.05          4.61         0.19 o
  -2   4  10        161.67        160.20         1.81 o
  -1   4  10        458.78        460.34         4.58 o
   0   4  10        794.86        733.40         7.10 o
   1   4  10        455.50        462.88         4.63 o
   2   4  10        160.32        160.79         1.73 o
   3   4  10          3.03          4.56         0.18 o
   4   4  10        443.62        420.34         6.62 o
   5   4  10        124.96        128.71         2.22 o
   6   4  10        503.57        489.87         8.17 o
   7   4  10         94.03        101.69         1.73 o
   8   4  10        115.09        124.44         2.32 o
  -8   5  10         49.62         48.22         1.05 o
  -7   5  10        175.08        181.16         3.68 o
  -6   5  10        208.10        232.00         4.48 o
  -5   5  10        269.41        270.70         5.84 o
  -4   5  10        138.76        140.88         2.17 o
  -3   5  10        622.43        619.47         8.94 o
  -2   5  10          3.42          7.03         0.20 o
  -1   5  10        226.08        241.04         2.59 o
   0   5  10         10.14         10.83         0.22 o
   1   5  10        227.19        241.84         2.63 o
   2   5  10          3.92          7.58         0.22 o
   3   5  10        623.60        617.75         7.91 o
   4   5  10        139.27        137.38         2.22 o
   5   5  10        273.21        273.51         4.26 o
   6   5  10        207.57        222.08         3.97 o
   7   5  10        175.94        181.43         3.09 o
   8   5  10         49.45         49.45         0.96 o
  -8   6  10          5.27          4.81         0.42 o
  -7   6  10         81.79         84.88         1.82 o
  -6   6  10          2.54          3.06         0.26 o
  -5   6  10         41.31         42.22         1.04 o
  -4   6  10         27.76         22.82         0.47 o
  -3   6  10        117.64        116.03         2.14 o
  -2   6  10        545.07        550.25         7.03 o
  -1   6  10        751.54        732.83        10.32 o
   0   6  10        100.68         79.50         1.15 o
   1   6  10        753.10        753.91        10.27 o
   2   6  10        541.63        549.47         9.58 o
   3   6  10        119.56        118.53         1.66 o
   4   6  10         28.72         23.00         0.47 o
   5   6  10         41.91         42.30         0.76 o
   6   6  10          2.48          3.05         0.18 o
   7   6  10         82.56         82.72         1.33 o
   8   6  10          5.37          4.79         0.23 o
  -7   7  10        128.19        118.45         4.74 o
  -6   7  10         36.40         44.78         1.12 o
  -5   7  10          4.45          4.37         0.25 o
  -4   7  10         86.53         83.32         1.43 o
  -3   7  10         26.40         31.47         0.61 o
  -2   7  10        271.93        263.79         3.69 o
  -1   7  10         31.48         25.37         0.46 o
   0   7  10        292.28        304.08         4.06 o
   1   7  10         31.65         25.35         0.42 o
   2   7  10        273.85        266.22         4.02 o
   3   7  10         26.31         29.47         0.50 o
   4   7  10         86.00         81.50         1.34 o
   5   7  10          4.44          4.21         0.22 o
   6   7  10         36.52         43.83         0.91 o
   7   7  10        128.30        120.68         2.33 o
  -6   8  10         36.87         33.90         0.90 o
  -5   8  10         50.38         55.02         1.21 o
  -4   8  10          0.73          0.58         0.24 o
  -3   8  10         31.66         25.62         0.71 o
  -2   8  10        104.01        115.86         2.00 o
  -1   8  10         83.43         91.39         1.33 o
   0   8  10          3.38          2.92         0.16 o
   1   8  10         83.78         90.83         1.15 o
   2   8  10        103.75        114.80         1.91 o
   3   8  10         31.23         24.92         0.48 o
   4   8  10          0.78          0.88         0.15 o
   5   8  10         50.01         52.62         0.96 o
   6   8  10         36.50         32.63         0.70 o
  -5   9  10         72.40         79.03         1.88 o
  -4   9  10         53.06         53.84         2.80 o
  -3   9  10          1.71          1.34         0.17 o
  -2   9  10        103.50        123.47         2.36 o
  -1   9  10        108.09        114.19         1.75 o
   0   9  10          8.11          6.43         0.25 o
   1   9  10        108.40        114.91         1.69 o
   2   9  10        101.02        117.22         1.93 o
   3   9  10          1.49          0.80         0.12 o
   4   9  10         52.22         52.11         1.20 o
   5   9  10         72.39         74.43         3.53 o
  -4  10  10         38.40         36.47         1.48 o
  -3  10  10         98.98        100.27         2.16 o
  -2  10  10         56.60         63.42         1.24 o
  -1  10  10         29.61         32.52         0.60 o
   0  10  10         20.21         22.14         0.48 o
   1  10  10         28.91         32.46         0.62 o
   2  10  10         58.13         63.46         1.00 o
   3  10  10        100.53         98.44         1.65 o
   4  10  10         37.48         36.54         1.20 o
   0  11  10         39.08         34.23         1.02 o
   1   0  11          5.41         10.38         0.28 o
   2   0  11        371.33        368.29         4.09 o
   3   0  11        146.91        148.49         1.71 o
   4   0  11        364.75        369.77         5.83 o
   5   0  11         94.03         79.07         1.16 o
   6   0  11        194.92        172.16         2.53 o
   7   0  11        172.89        149.35         2.22 o
   8   0  11          0.20          0.27         0.17 o
   9   0  11          0.32          0.57         0.15 o
  -9   1  11          7.26          8.06         0.35 o
  -8   1  11         87.00         79.44         1.80 o
  -7   1  11         38.15         34.98         0.52 o
  -6   1  11        125.64        107.38         1.42 o
  -5   1  11         11.77         11.84         0.28 o
  -4   1  11        328.39        296.83         4.28 o
  -3   1  11        521.67        492.26         6.37 o
  -2   1  11        432.60        402.91         4.60 o
  -1   1  11        370.49        347.76         3.77 o
   0   1  11        935.82        917.27         9.40 o
   1   1  11        371.69        356.69         3.60 o
   2   1  11        434.25        408.07         4.51 o
   3   1  11        519.15        495.03         5.50 o
   4   1  11        330.64        304.24         4.50 o
   5   1  11         12.23         12.94         0.31 o
   6   1  11        126.54        111.79         2.02 o
   7   1  11         38.17         37.53         0.84 o
   8   1  11         85.70         79.71         1.58 o
   9   1  11          7.65          9.40         0.57 o
  -9   2  11        172.61        177.14         4.45 o
  -8   2  11         59.92         54.71         1.13 o
  -7   2  11         63.07         57.62         1.18 o
  -6   2  11         37.02         39.59         0.61 o
  -5   2  11        279.74        268.87         3.91 o
  -4   2  11         89.48         83.03         1.27 o
  -3   2  11          7.33          5.82         0.19 o
  -2   2  11        272.87        261.07         3.42 o
  -1   2  11         60.23         60.63         0.66 o
   0   2  11        569.97        560.51         6.99 o
   1   2  11         60.19         61.82         0.67 o
   2   2  11        273.34        259.53         2.62 o
   3   2  11          7.78          6.46         0.21 o
   4   2  11         89.71         83.88         1.45 o
   5   2  11        279.52        274.17         5.12 o
   6   2  11         35.22         39.30         0.73 o
   7   2  11         63.67         61.63         1.12 o
   8   2  11         60.56         56.33         0.91 o
   9   2  11        171.38        168.06         4.20 o
  -8   3  11         70.78         72.04         1.75 o
  -7   3  11         73.09         73.49         1.67 o
  -6   3  11        581.20        582.27        10.03 o
  -5   3  11         80.11         72.00         1.22 o
  -4   3  11         65.29         61.82         1.14 o
  -3   3  11        814.43        800.99        15.27 o
  -2   3  11        242.80        242.09         3.18 o
  -1   3  11        108.58        112.06         1.23 o
   0   3  11       3595.42       3582.47        43.12 o
   1   3  11        109.90        114.12         1.19 o
   2   3  11        240.66        241.93         2.55 o
   3   3  11        811.23        789.14        10.00 o
   4   3  11         66.23         62.29         1.06 o
   5   3  11         80.82         75.25         1.28 o
   6   3  11        580.44        600.11         9.53 o
   7   3  11         72.53         76.25         1.36 o
   8   3  11         69.49         71.60         1.23 o
  -8   4  11         91.51         92.86         1.77 o
  -7   4  11         88.75         88.54         2.10 o
  -6   4  11         62.24         55.68         1.16 o
  -5   4  11        361.30        351.07         6.05 o
  -4   4  11        190.32        189.16         3.31 o
  -3   4  11         11.48         11.49         0.30 o
  -2   4  11        177.79        183.37         2.65 o
  -1   4  11        260.11        263.01         2.74 o
   0   4  11         11.91         13.22         0.25 o
   1   4  11        261.17        267.05         2.83 o
   2   4  11        179.63        188.10         1.99 o
   3   4  11         11.40         12.04         0.35 o
   4   4  11        190.98        195.56         3.12 o
   5   4  11        359.22        348.30         5.40 o
   6   4  11         62.59         56.30         1.17 o
   7   4  11         89.63         89.14         1.45 o
   8   4  11         92.82         94.13         1.61 o
  -8   5  11         35.38         31.36         0.90 o
  -7   5  11        293.52        302.58         5.81 o
  -6   5  11         13.04         15.68         0.46 o
  -5   5  11          2.84          0.65         0.21 o
  -4   5  11        134.57        132.76         2.62 o
  -3   5  11         66.30         69.70         1.12 o
  -2   5  11        599.70        607.46         8.31 o
  -1   5  11        282.88        281.24         3.13 o
   0   5  11        366.98        375.80         3.93 o
   1   5  11        282.47        283.51         3.09 o
   2   5  11        598.02        598.84         6.63 o
   3   5  11         65.53         68.97         0.98 o
   4   5  11        135.53        136.84         2.35 o
   5   5  11          2.72          0.74         0.15 o
   6   5  11         13.21         16.47         0.43 o
   7   5  11        294.79        301.20         4.70 o
   8   5  11         34.92         31.59         0.64 o
  -7   6  11         91.98         88.87         2.62 o
  -6   6  11         18.90         17.74         0.50 o
  -5   6  11         48.83         52.28         1.11 o
  -4   6  11         31.93         30.68         0.73 o
  -3   6  11         22.91         21.46         0.45 o
  -2   6  11       1291.57       1252.56        17.48 o
  -1   6  11        221.61        232.26         3.04 o
   0   6  11         61.62         51.60         0.73 o
   1   6  11        220.50        233.16         2.89 o
   2   6  11       1291.98       1253.97        17.60 o
   3   6  11         22.44         19.91         0.36 o
   4   6  11         31.83         30.35         0.49 o
   5   6  11         49.39         53.00         0.83 o
   6   6  11         19.42         17.35         0.48 o
   7   6  11         91.87         88.28         1.41 o
  -6   7  11         26.67         27.40         0.65 o
  -5   7  11         42.69         43.35         0.98 o
  -4   7  11         25.35         29.69         0.70 o
  -3   7  11         71.27         69.53         1.20 o
  -2   7  11        123.91        124.62         1.78 o
  -1   7  11        212.43        204.80         2.88 o
   0   7  11        292.62        299.16         3.84 o
   1   7  11        213.71        204.44         2.77 o
   2   7  11        123.77        123.14         1.72 o
   3   7  11         71.55         69.21         1.03 o
   4   7  11         25.20         29.09         0.51 o
   5   7  11         42.76         43.02         0.80 o
   6   7  11         25.54         26.39         0.73 o
  -6   8  11         23.73         28.66         0.90 o
  -5   8  11         21.29         20.18         0.51 o
  -4   8  11        127.87        128.75         4.16 o
  -3   8  11         78.36         73.55         1.43 o
  -2   8  11         76.72         70.57         1.13 o
  -1   8  11         41.71         36.91         0.59 o
   0   8  11         36.55         30.27         0.51 o
   1   8  11         42.06         37.29         0.58 o
   2   8  11         76.06         69.74         1.08 o
   3   8  11         79.27         73.58         1.24 o
   4   8  11        126.43        125.59         2.36 o
   5   8  11         20.85         19.03         0.54 o
   6   8  11         23.14         26.87         1.84 o
  -4   9  11         37.75         36.20         2.19 o
  -3   9  11          7.02          7.84         0.38 o
  -2   9  11         23.92         25.52         0.60 o
  -1   9  11        203.21        221.93         4.02 o
   0   9  11         10.36          8.20         0.27 o
   1   9  11        203.36        219.11         3.16 o
   2   9  11         23.90         26.05         0.50 o
   3   9  11          6.75          8.09         0.27 o
   4   9  11         37.16         36.21         0.66 o
  -3  10  11         26.86         26.71         0.82 o
  -2  10  11         47.60         55.18         1.59 o
  -1  10  11         16.86         17.05         0.38 o
   0  10  11          2.40          2.86         0.16 o
   1  10  11         16.39         15.83         0.33 o
   2  10  11         46.65         53.97         0.84 o
   3  10  11         27.16         26.22         0.69 o
   0   0  12        184.58        164.01         2.38 o
   1   0  12         24.86         29.49         0.36 o
   2   0  12        309.89        309.61         3.29 o
   3   0  12         13.42         12.72         0.30 o
   4   0  12         17.97         19.04         0.40 o
   5   0  12        212.08        219.47         3.43 o
   6   0  12        219.65        214.25         3.15 o
   7   0  12          5.31          5.30         0.22 o
   8   0  12          5.24          2.65         0.21 o
  -8   1  12          3.34          2.65         0.25 o
  -7   1  12         45.77         39.81         0.92 o
  -6   1  12        242.87        225.18         3.10 o
  -5   1  12        190.71        170.83         2.49 o
  -4   1  12        369.65        359.17         5.61 o
  -3   1  12        175.12        173.41         2.86 o
  -2   1  12        273.80        287.24         3.69 o
  -1   1  12        306.16        296.32         3.06 o
   0   1  12          2.44          2.57         0.12 o
   1   1  12        305.55        296.62         3.10 o
   2   1  12        272.65        286.49         3.15 o
   3   1  12        174.25        174.48         3.00 o
   4   1  12        367.29        357.39         5.25 o
   5   1  12        191.21        174.25         2.75 o
   6   1  12        241.26        232.13         3.74 o
   7   1  12         47.11         42.30         0.79 o
   8   1  12          3.30          2.54         0.16 o
  -8   2  12         36.88         41.78         1.55 o
  -7   2  12         38.77         39.48         0.90 o
  -6   2  12        196.34        191.45         2.65 o
  -5   2  12         61.19         55.30         1.32 o
  -4   2  12         27.23         27.41         0.54 o
  -3   2  12        280.95        272.70         3.86 o
  -2   2  12         10.95         13.25         0.53 o
  -1   2  12        149.99        149.37         1.59 o
   0   2  12        103.41         95.94         0.97 o
   1   2  12        149.15        150.48         1.73 o
   2   2  12         10.44         11.42         0.27 o
   3   2  12        278.40        269.19         4.33 o
   4   2  12         27.97         28.32         0.59 o
   5   2  12         61.17         58.11         1.11 o
   6   2  12        197.94        200.04         3.21 o
   7   2  12         38.09         42.02         0.82 o
   8   2  12         35.72         39.19         0.74 o
  -8   3  12         28.65         26.26         0.58 o
  -7   3  12         35.80         34.03         0.69 o
  -6   3  12        221.57        201.88         3.25 o
  -5   3  12        871.16        866.48        13.76 o
  -4   3  12         18.00         15.68         0.39 o
  -3   3  12        110.93        105.45         1.54 o
  -2   3  12        129.96        132.98         1.88 o
  -1   3  12          9.78         11.73         0.23 o
   0   3  12          5.24          5.32         0.15 o
   1   3  12         10.32         12.97         0.22 o
   2   3  12        131.45        134.10         1.60 o
   3   3  12        111.33        104.02         2.09 o
   4   3  12         17.86         15.47         0.33 o
   5   3  12        871.65        874.55        15.50 o
   6   3  12        224.96        216.18         3.86 o
   7   3  12         36.44         36.23         0.72 o
   8   3  12         29.06         28.37         0.60 o
  -8   4  12         21.74         21.27         0.92 o
  -7   4  12         26.85         28.66         0.68 o
  -6   4  12        188.54        176.53         3.11 o
  -5   4  12        290.09        292.12         5.07 o
  -4   4  12        341.44        325.34         5.62 o
  -3   4  12        253.53        269.99         3.79 o
  -2   4  12          5.05          4.74         0.21 o
  -1   4  12        268.94        255.43         2.76 o
   0   4  12        203.94        192.50         2.04 o
   1   4  12        270.05        262.42         2.76 o
   2   4  12          5.44          5.45         0.17 o
   3   4  12        256.19        281.83         4.05 o
   4   4  12        344.85        335.92         5.09 o
   5   4  12        290.63        295.66         5.24 o
   6   4  12        189.51        179.54         3.23 o
   7   4  12         27.10         29.50         0.60 o
   8   4  12         21.97         21.21         0.54 o
  -7   5  12         77.28         74.82         1.35 o
  -6   5  12         70.62         75.19         1.37 o
  -5   5  12         39.37         38.83         0.86 o
  -4   5  12         70.19         70.96         1.46 o
  -3   5  12         50.92         50.03         0.83 o
  -2   5  12        269.69        285.58         4.24 o
  -1   5  12        130.16        131.75         1.55 o
   0   5  12         88.31         84.18         1.06 o
   1   5  12        132.77        132.92         1.92 o
   2   5  12        270.05        282.22         3.70 o
   3   5  12         50.79         49.17         0.77 o
   4   5  12         70.01         71.28         1.13 o
   5   5  12         41.00         41.95         0.85 o
   6   5  12         70.05         73.11         1.36 o
   7   5  12         75.73         74.37         1.21 o
  -7   6  12          6.99          7.06         0.29 o
  -6   6  12        304.45        301.74         5.46 o
  -5   6  12         30.53         32.09         0.72 o
  -4   6  12         32.45         34.72         0.78 o
  -3   6  12        171.73        161.70         2.68 o
  -2   6  12         75.54         80.35         1.17 o
  -1   6  12         28.64         27.33         0.42 o
   0   6  12         44.51         50.87         0.67 o
   1   6  12         27.69         25.96         0.44 o
   2   6  12         75.40         81.34         1.31 o
   3   6  12        171.15        163.42         2.55 o
   4   6  12         33.25         35.44         0.60 o
   5   6  12         31.41         32.49         0.53 o
   6   6  12        301.73        291.12         7.00 o
   7   6  12          7.18          7.23         0.31 o
  -6   7  12        137.57        133.68         2.70 o
  -5   7  12         67.98         69.27         1.45 o
  -4   7  12         20.73         20.23         0.51 o
  -3   7  12         57.37         59.48         1.03 o
  -2   7  12         91.32         95.82         1.38 o
  -1   7  12         70.75         81.45         1.19 o
   0   7  12          6.41          7.54         0.21 o
   1   7  12         70.24         80.37         1.13 o
   2   7  12         90.61         93.84         1.31 o
   3   7  12         55.48         55.30         0.91 o
   4   7  12         20.98         20.60         0.38 o
   5   7  12         67.81         67.10         1.15 o
   6   7  12        135.62        133.06         3.20 o
  -5   8  12         14.07         15.59         0.74 o
  -4   8  12         77.82         76.60         1.80 o
  -3   8  12         46.55         50.56         1.03 o
  -2   8  12         39.13         40.13         0.67 o
  -1   8  12         19.51         21.60         0.42 o
   0   8  12         30.50         33.61         0.52 o
   1   8  12         19.96         22.03         0.38 o
   2   8  12         40.01         40.18         0.59 o
   3   8  12         48.01         51.61         1.31 o
   4   8  12         77.07         72.04         1.82 o
   5   8  12         14.55         15.92         0.70 o
  -4   9  12         33.21         38.23         1.15 o
  -3   9  12        118.03        115.98         4.30 o
  -2   9  12         44.81         45.14         0.85 o
  -1   9  12        206.96        192.27         3.46 o
   0   9  12         55.83         61.66         1.16 o
   1   9  12        206.48        194.91         2.81 o
   2   9  12         45.28         44.60         0.83 o
   3   9  12        117.78        119.84         1.99 o
   4   9  12         33.16         38.41         0.85 o
  -1  10  12         84.71         82.13         1.66 o
   0  10  12         63.30         63.28         1.51 o
   1   0  13         99.45         98.21         1.01 o
   2   0  13        469.14        455.40         5.15 o
   3   0  13          1.14          1.34         0.10 o
   4   0  13         73.21         71.56         1.09 o
   5   0  13          3.37          3.06         0.20 o
   6   0  13         21.64         25.85         0.62 o
   7   0  13         11.25         11.87         0.51 o
   8   0  13         29.96         25.04         0.94 o
  -8   1  13          0.45          0.83         0.22 o
  -7   1  13        169.37        162.56         5.32 o
  -6   1  13         95.59         88.18         1.46 o
  -5   1  13        433.00        444.22         6.95 o
  -4   1  13        225.71        229.90         3.64 o
  -3   1  13         14.45         14.80         0.36 o
  -2   1  13        442.68        431.81         4.91 o
  -1   1  13          9.57          6.57         0.20 o
   0   1  13        128.90        123.07         1.38 o
   1   1  13         10.07          7.38         0.17 o
   2   1  13        439.90        433.52         5.00 o
   3   1  13         14.79         14.97         0.33 o
   4   1  13        226.80        232.70         3.43 o
   5   1  13        435.09        456.05         7.78 o
   6   1  13         95.36         91.30         1.70 o
   7   1  13        168.26        166.18         3.45 o
   8   1  13          0.48          0.73         0.12 o
  -8   2  13         18.18         18.77         0.64 o
  -7   2  13         41.28         39.20         1.19 o
  -6   2  13         75.14         67.49         1.17 o
  -5   2  13         74.91         72.40         1.35 o
  -4   2  13        414.80        422.31         7.36 o
  -3   2  13         39.93         40.69         0.73 o
  -2   2  13        260.85        259.36         3.60 o
  -1   2  13        756.07        756.11         7.97 o
   0   2  13         44.12         41.36         0.48 o
   1   2  13        758.76        770.96         8.13 o
   2   2  13        259.06        257.90         3.40 o
   3   2  13         40.48         42.13         0.69 o
   4   2  13        417.18        434.54         7.42 o
   5   2  13         77.13         75.91         1.58 o
   6   2  13         75.26         71.70         1.49 o
   7   2  13         41.83         42.33         0.94 o
   8   2  13         17.83         17.94         0.49 o
  -8   3  13        105.26         96.75         3.46 o
  -7   3  13         93.12         82.69         2.81 o
  -6   3  13        100.57        108.31         1.96 o
  -5   3  13         35.25         35.09         0.82 o
  -4   3  13        265.13        261.84         5.11 o
  -3   3  13        199.77        181.09         3.12 o
  -2   3  13         33.32         37.84         0.59 o
  -1   3  13        323.81        308.99         3.49 o
   0   3  13         26.63         24.88         0.35 o
   1   3  13        323.34        313.11         3.42 o
   2   3  13         32.01         36.95         0.60 o
   3   3  13        202.24        185.53         2.63 o
   4   3  13        265.12        261.02         3.96 o
   5   3  13         35.84         36.36         0.84 o
   6   3  13        100.44        110.88         2.02 o
   7   3  13         92.41         82.94         1.49 o
   8   3  13        106.17         96.75         3.46 o
  -7   4  13         52.31         51.94         1.13 o
  -6   4  13        199.85        215.89         3.77 o
  -5   4  13          6.80          8.21         0.35 o
  -4   4  13        196.58        193.52         3.38 o
  -3   4  13         11.17         11.33         0.59 o
  -2   4  13         13.93         16.69         0.37 o
  -1   4  13         32.94         32.96         0.50 o
   0   4  13        177.68        193.14         2.24 o
   1   4  13         33.22         33.71         0.48 o
   2   4  13         14.05         16.85         0.31 o
   3   4  13         11.69         12.11         0.33 o
   4   4  13        194.06        192.06         2.94 o
   5   4  13          7.04          9.02         0.34 o
   6   4  13        201.79        226.11         4.03 o
   7   4  13         51.93         53.53         0.99 o
  -7   5  13          1.41          0.91         0.17 o
  -6   5  13          1.91          2.34         0.18 o
  -5   5  13         64.53         64.80         1.32 o
  -4   5  13        134.38        124.08         2.85 o
  -3   5  13         35.04         33.19         0.73 o
  -2   5  13        515.57        509.73         7.59 o
  -1   5  13         81.94         76.39         1.10 o
   0   5  13        322.10        328.32         4.09 o
   1   5  13         82.14         77.22         1.09 o
   2   5  13        515.60        509.87         6.56 o
   3   5  13         34.91         33.10         0.60 o
   4   5  13        132.73        124.33         1.79 o
   5   5  13         64.92         65.40         1.04 o
   6   5  13          1.77          1.93         0.16 o
   7   5  13          1.46          0.80         0.11 o
  -6   6  13        234.85        236.35         5.60 o
  -5   6  13         36.27         34.33         0.75 o
  -4   6  13         49.78         50.41         1.15 o
  -3   6  13        171.02        172.93         2.61 o
  -2   6  13        300.79        318.10         4.74 o
  -1   6  13         22.60         17.34         0.32 o
   0   6  13        503.05        500.21         6.26 o
   1   6  13         23.16         18.67         0.37 o
   2   6  13        302.33        322.12         4.65 o
   3   6  13        171.11        173.22         2.67 o
   4   6  13         50.16         51.13         0.85 o
   5   6  13         35.90         34.85         0.64 o
   6   6  13        232.20        233.33         5.91 o
  -5   7  13        122.23        133.29         3.08 o
  -4   7  13        299.28        311.44         5.96 o
  -3   7  13         59.15         66.43         1.18 o
  -2   7  13         85.97         82.81         1.27 o
  -1   7  13        175.64        183.26         2.57 o
   0   7  13        221.25        206.77         2.79 o
   1   7  13        176.72        188.19         2.54 o
   2   7  13         88.80         85.09         1.18 o
   3   7  13         59.41         67.30         1.29 o
   4   7  13        298.03        300.77         4.30 o
   5   7  13        123.28        127.35         2.65 o
  -4   8  13          3.66          3.12         0.22 o
  -3   8  13         52.01         57.10         1.49 o
  -2   8  13         36.16         37.91         0.60 o
  -1   8  13        206.87        218.50         3.58 o
   0   8  13         12.23         10.40         0.26 o
   1   8  13        208.91        220.24         2.96 o
   2   8  13         36.14         37.37         0.60 o
   3   8  13         51.51         58.53         1.32 o
   4   8  13          3.83          3.30         0.19 o
  -2   9  13          0.56          0.33         0.17 o
  -1   9  13         48.23         47.25         1.07 o
   0   9  13          8.69         10.59         0.24 o
   1   9  13         48.51         47.39         0.89 o
   2   9  13          0.65          0.37         0.13 o
   3   9  13         79.64         76.84         1.84 o
   0   0  14       1240.32       1237.16        17.96 o
   1   0  14         82.49         84.75         1.10 o
   2   0  14         62.65         65.00         0.88 o
   3   0  14         48.45         57.77         0.97 o
   4   0  14        352.69        334.55         5.17 o
   5   0  14         27.29         32.78         0.67 o
   6   0  14        514.64        531.64         8.39 o
   7   0  14          4.40          4.70         0.31 o
  -7   1  14        185.66        185.11         8.62 o
  -6   1  14         83.74         88.15         1.62 o
  -5   1  14         17.68         18.39         0.46 o
  -4   1  14         41.13         42.51         0.69 o
  -3   1  14        256.04        253.34         3.65 o
  -2   1  14        318.24        322.88         3.91 o
  -1   1  14         87.34         89.85         1.18 o
   0   1  14         41.89         35.48         0.45 o
   1   1  14         87.57         90.84         1.28 o
   2   1  14        319.91        328.31         4.19 o
   3   1  14        257.17        260.91         3.63 o
   4   1  14         41.04         43.24         0.76 o
   5   1  14         17.68         18.16         0.44 o
   6   1  14         84.25         90.96         1.68 o
   7   1  14        186.58        195.15         4.90 o
  -7   2  14        138.08        128.37         6.81 o
  -6   2  14        106.94         96.18         1.56 o
  -5   2  14         91.40         92.22         1.65 o
  -4   2  14        228.48        212.76         3.38 o
  -3   2  14         89.27         95.59         1.43 o
  -2   2  14        792.13        806.81         9.82 o
  -1   2  14         56.38         58.17         0.79 o
   0   2  14       1391.60       1412.68        16.78 o
   1   2  14         55.81         56.72         0.72 o
   2   2  14        795.73        801.09         9.40 o
   3   2  14         88.23         96.21         1.36 o
   4   2  14        228.32        212.27         3.31 o
   5   2  14         89.78         89.95         1.61 o
   6   2  14        106.38         98.25         1.80 o
   7   2  14        137.91        132.27         2.65 o
  -7   3  14         58.63         57.17         1.77 o
  -6   3  14         18.75         17.61         0.38 o
  -5   3  14         23.38         21.45         0.56 o
  -4   3  14          0.50          1.60         0.19 o
  -3   3  14         77.92         81.52         1.46 o
  -2   3  14        379.95        386.22         4.91 o
  -1   3  14          1.39          1.79         0.12 o
   0   3  14          3.24          3.06         0.16 o
   1   3  14          1.34          1.68         0.12 o
   2   3  14        380.66        388.12         5.00 o
   3   3  14         76.89         78.53         1.29 o
   4   3  14          0.47          2.36         0.21 o
   5   3  14         23.14         21.44         0.50 o
   6   3  14         18.95         18.06         0.48 o
   7   3  14         58.86         54.34         1.14 o
  -7   4  14         18.74         20.23         0.72 o
  -6   4  14         93.13         92.52         2.14 o
  -5   4  14        213.97        239.99         5.37 o
  -4   4  14         28.32         31.23         0.64 o
  -3   4  14         41.98         50.10         0.95 o
  -2   4  14        612.81        604.98         8.26 o
  -1   4  14         45.60         49.78         0.65 o
   0   4  14         11.82         11.08         0.32 o
   1   4  14         45.57         50.04         0.69 o
   2   4  14        611.58        614.14         8.86 o
   3   4  14         41.32         48.24         0.73 o
   4   4  14         27.55         30.61         0.58 o
   5   4  14        214.80        233.65         3.72 o
   6   4  14         91.09         90.94         1.84 o
   7   4  14         18.73         19.71         0.48 o
  -6   5  14        133.62        138.53         2.75 o
  -5   5  14         10.75          9.84         0.39 o
  -4   5  14         48.98         44.92         0.94 o
  -3   5  14         36.61         41.78         0.89 o
  -2   5  14        167.71        178.61         2.91 o
  -1   5  14        129.08        126.05         1.72 o
   0   5  14        600.96        631.50         7.88 o
   1   5  14        130.02        130.77         1.92 o
   2   5  14        169.37        182.89         2.92 o
   3   5  14         35.12         39.61         0.61 o
   4   5  14         49.00         45.82         0.76 o
   5   5  14         10.78          9.92         0.29 o
   6   5  14        134.02        135.72         2.95 o
  -5   6  14         19.15         20.66         0.77 o
  -4   6  14         80.15         86.64         1.50 o
  -3   6  14         36.40         38.85         0.79 o
  -2   6  14         70.76         68.98         0.99 o
  -1   6  14         69.18         67.66         1.06 o
   0   6  14          4.16          3.57         0.14 o
   1   6  14         69.34         68.17         1.04 o
   2   6  14         70.38         71.36         1.18 o
   3   6  14         35.99         38.88         0.81 o
   4   6  14         79.19         87.47         1.47 o
   5   6  14         19.14         20.47         0.45 o
  -5   7  14         12.17         12.74         0.42 o
  -4   7  14         96.86         85.36         1.95 o
  -3   7  14         24.04         25.23         0.46 o
  -2   7  14         27.71         22.94         0.43 o
  -1   7  14        247.64        250.91         4.52 o
   0   7  14        220.90        207.83         3.29 o
   1   7  14        249.43        263.95         3.81 o
   2   7  14         27.87         23.18         0.44 o
   3   7  14         23.71         25.21         0.50 o
   4   7  14         96.90         83.62         2.50 o
  -3   8  14         12.12         11.54         0.35 o
  -2   8  14         43.91         40.42         0.79 o
  -1   8  14        256.14        250.37         6.54 o
   0   8  14         55.38         51.78         0.95 o
   1   8  14        254.34        251.25         4.40 o
   2   8  14         43.44         42.99         0.92 o
   3   8  14         11.95         12.16         0.57 o
  -1   9  14         18.07         20.64         0.85 o
   1   0  15        256.60        252.47         3.19 o
   2   0  15        104.40        106.04         1.38 o
   3   0  15         28.39         23.59         0.43 o
   4   0  15        104.76        110.57         1.75 o
   5   0  15        198.20        212.47         4.20 o
   6   0  15         99.19        108.48         2.27 o
   7   0  15         50.50         52.10         1.60 o
  -7   1  15         96.75        102.43         3.07 o
  -6   1  15        191.08        182.82         3.77 o
  -5   1  15         83.69         81.42         1.31 o
  -4   1  15         29.32         33.63         0.61 o
  -3   1  15        247.10        251.14         3.61 o
  -2   1  15        101.17        111.27         1.38 o
  -1   1  15        159.66        168.62         2.26 o
   0   1  15         72.57         72.28         0.90 o
   1   1  15        160.30        168.27         2.16 o
   2   1  15        102.15        113.39         1.58 o
   3   1  15        246.71        250.32         3.80 o
   4   1  15         29.26         34.66         0.79 o
   5   1  15         82.93         79.73         1.58 o
   6   1  15        193.29        187.88         3.87 o
   7   1  15         96.91         96.50         3.06 o
  -7   2  15        148.86        156.45         4.65 o
  -6   2  15          9.03          8.87         0.32 o
  -5   2  15         18.94         21.70         0.42 o
  -4   2  15         84.61         86.21         1.38 o
  -3   2  15         98.93        111.97         1.77 o
  -2   2  15         61.56         59.92         0.81 o
  -1   2  15        162.23        165.33         2.23 o
   0   2  15          0.61          1.24         0.12 o
   1   2  15        164.21        166.60         2.13 o
   2   2  15         62.65         61.16         0.83 o
   3   2  15         99.47        111.84         1.48 o
   4   2  15         86.03         87.36         1.72 o
   5   2  15         19.51         23.13         0.77 o
   6   2  15          9.19          9.35         0.60 o
   7   2  15        147.42        142.46         6.29 o
  -6   3  15        159.54        155.84         2.69 o
  -5   3  15         61.00         65.49         1.05 o
  -4   3  15        294.11        289.69         4.44 o
  -3   3  15        243.42        239.59         3.69 o
  -2   3  15         76.98         78.08         1.04 o
  -1   3  15         87.63         92.08         1.27 o
   0   3  15         45.15         43.65         0.58 o
   1   3  15         88.47         90.80         1.19 o
   2   3  15         77.67         80.69         1.15 o
   3   3  15        243.65        232.08         3.00 o
   4   3  15        292.53        291.70         5.12 o
   5   3  15         61.76         68.16         1.42 o
   6   3  15        158.21        158.29         2.83 o
  -6   4  15         31.37         30.67         0.59 o
  -5   4  15         20.61         25.95         0.51 o
  -4   4  15         39.02         41.55         0.71 o
  -3   4  15        192.38        203.45         3.14 o
  -2   4  15         36.53         41.97         0.59 o
  -1   4  15        193.65        201.04         2.70 o
   0   4  15         54.32         55.31         0.80 o
   1   4  15        192.17        200.34         2.68 o
   2   4  15         36.50         42.03         0.68 o
   3   4  15        188.33        197.52         2.92 o
   4   4  15         38.86         40.69         0.79 o
   5   4  15         20.92         26.48         0.55 o
   6   4  15         31.47         29.95         0.53 o
  -5   5  15         45.16         43.91         0.78 o
  -4   5  15          6.92          6.58         0.25 o
  -3   5  15        233.41        237.37         3.94 o
  -2   5  15        100.49         97.03         1.41 o
  -1   5  15         27.20         31.65         0.49 o
   0   5  15          0.17          0.61         0.14 o
   1   5  15         28.30         33.04         0.50 o
   2   5  15        101.04         97.86         1.60 o
   3   5  15        231.31        231.51         3.64 o
   4   5  15          6.96          7.09         0.31 o
   5   5  15         46.32         45.35         0.86 o
  -5   6  15         26.55         27.92         1.06 o
  -4   6  15         35.25         34.19         0.62 o
  -3   6  15         28.76         29.20         0.62 o
  -2   6  15         61.45         62.25         1.19 o
  -1   6  15        150.69        152.95         3.03 o
   0   6  15        202.17        210.54         3.33 o
   1   6  15        149.81        149.60         2.38 o
   2   6  15         62.08         64.05         1.05 o
   3   6  15         30.79         32.06         0.56 o
   4   6  15         35.50         33.79         0.83 o
   5   6  15         25.95         26.10         1.17 o
  -4   7  15         38.52         39.66         1.12 o
  -3   7  15         68.44         68.17         1.84 o
  -2   7  15         29.70         31.19         0.76 o
  -1   7  15          3.00          2.34         0.13 o
   0   7  15        179.37        182.98         2.89 o
   1   7  15          3.26          2.52         0.17 o
   2   7  15         29.29         30.71         0.53 o
   3   7  15         67.92         66.68         1.15 o
   4   7  15         38.68         40.12         1.12 o
  -2   8  15         54.38         58.77         1.59 o
  -1   8  15         73.96         62.98         1.69 o
   0   8  15          9.15          8.50         0.34 o
   1   8  15         75.44         65.68         1.31 o
   2   8  15         54.32         57.78         1.49 o
   0   0  16         12.85         11.38         0.52 o
   1   0  16        283.84        304.63         4.04 o
   2   0  16          2.46          2.95         0.17 o
   3   0  16        387.52        408.51         6.07 o
   4   0  16          6.58          8.33         0.39 o
   5   0  16         47.99         45.17         0.84 o
   6   0  16        196.11        181.24         3.23 o
  -6   1  16         94.66         93.59         1.64 o
  -5   1  16        125.95        134.90         2.59 o
  -4   1  16        142.91        135.91         2.13 o
  -3   1  16         33.70         34.67         0.64 o
  -2   1  16         26.76         28.62         0.53 o
  -1   1  16        126.73        132.22         1.87 o
   0   1  16          9.20          8.10         0.20 o
   1   1  16        125.97        132.71         1.70 o
   2   1  16         26.13         28.21         0.43 o
   3   1  16         34.03         34.39         0.55 o
   4   1  16        143.74        136.59         2.18 o
   5   1  16        124.34        132.66         2.31 o
   6   1  16         95.12         94.46         1.56 o
  -6   2  16         74.70         75.64         1.75 o
  -5   2  16          1.11          2.16         0.15 o
  -4   2  16          5.12          4.30         0.20 o
  -3   2  16        206.18        201.93         3.74 o
  -2   2  16        146.90        160.15         2.16 o
  -1   2  16        167.73        169.13         2.28 o
   0   2  16          5.63          7.82         0.25 o
   1   2  16        169.24        171.25         2.18 o
   2   2  16        147.04        159.79         2.05 o
   3   2  16        206.98        203.35         3.08 o
   4   2  16          4.86          4.20         0.22 o
   5   2  16          1.07          2.20         0.16 o
   6   2  16         75.28         75.61         1.37 o
  -6   3  16         51.56         49.54         1.84 o
  -5   3  16        252.60        264.83         4.04 o
  -4   3  16         52.78         49.82         0.82 o
  -3   3  16         27.16         28.72         0.56 o
  -2   3  16        486.46        511.90         7.46 o
  -1   3  16        151.51        152.74         2.06 o
   0   3  16         44.33         41.63         0.62 o
   1   3  16        152.66        153.99         2.07 o
   2   3  16        485.62        507.27         6.85 o
   3   3  16         26.74         26.93         0.50 o
   4   3  16         53.09         51.20         1.09 o
   5   3  16        254.96        268.90         5.20 o
   6   3  16         51.47         52.43         1.55 o
  -5   4  16        105.21         99.63         1.67 o
  -4   4  16          0.47          0.99         0.13 o
  -3   4  16        219.13        219.44         4.00 o
  -2   4  16        112.75        119.61         1.80 o
  -1   4  16        102.97        105.95         1.52 o
   0   4  16          5.52          5.60         0.20 o
   1   4  16        104.42        106.00         1.56 o
   2   4  16        113.88        121.69         1.67 o
   3   4  16        220.38        216.43         4.42 o
   4   4  16          0.45          1.42         0.21 o
   5   4  16        106.22        105.43         2.08 o
  -5   5  16          4.91          5.69         0.24 o
  -4   5  16        195.41        202.41         3.67 o
  -3   5  16         19.73         19.49         0.44 o
  -2   5  16          4.94          5.90         0.22 o
  -1   5  16        414.19        425.79         7.48 o
   0   5  16        278.83        290.56         4.17 o
   1   5  16        415.11        417.32         6.55 o
   2   5  16          4.97          6.12         0.23 o
   3   5  16         20.72         19.71         0.45 o
   4   5  16        195.57        198.49         4.76 o
   5   5  16          4.94          5.51         0.49 o
  -4   6  16         73.33         72.09         1.56 o
  -3   6  16         10.01         10.39         0.28 o
  -2   6  16        104.19        102.04         2.38 o
  -1   6  16         20.65         26.28         0.47 o
   0   6  16        160.29        159.74         4.75 o
   1   6  16         20.66         26.64         0.67 o
   2   6  16        103.81        103.92         1.66 o
   3   6  16          9.76         10.79         0.29 o
   4   6  16         73.15         74.87         1.68 o
  -2   7  16         12.01         11.93         0.35 o
  -1   7  16         42.09         39.00         1.03 o
   0   7  16         43.45         42.87         1.18 o
   1   7  16         42.87         40.21         0.74 o
   2   7  16         11.71         11.89         0.31 o
   1   0  17          1.99          2.33         0.18 o
   2   0  17        308.24        311.50         5.47 o
   3   0  17         45.26         35.33         0.59 o
   4   0  17         31.96         31.98         0.91 o
   5   0  17          0.01          0.16         0.12 o
  -5   1  17         60.91         61.51         1.35 o
  -4   1  17        151.47        147.64         3.15 o
  -3   1  17        100.96        101.26         1.87 o
  -2   1  17        144.29        143.26         2.57 o
  -1   1  17         33.64         35.11         0.73 o
   0   1  17         16.64         13.44         0.30 o
   1   1  17         32.98         34.23         0.52 o
   2   1  17        143.38        142.74         1.82 o
   3   1  17        100.34        101.70         1.44 o
   4   1  17        149.41        146.80         2.78 o
   5   1  17         60.04         61.38         2.42 o
  -5   2  17        240.89        255.46         6.75 o
  -4   2  17         20.15         21.66         0.47 o
  -3   2  17         62.38         72.95         1.12 o
  -2   2  17        122.30        125.59         1.88 o
  -1   2  17        132.79        132.02         1.93 o
   0   2  17        124.96        129.12         1.89 o
   1   2  17        134.41        136.04         2.05 o
   2   2  17        122.97        125.15         1.60 o
   3   2  17         62.59         72.09         1.13 o
   4   2  17         20.63         20.87         0.44 o
   5   2  17        242.75        264.59         5.09 o
  -5   3  17         75.79         74.42         1.90 o
  -4   3  17         13.65         13.04         0.30 o
  -3   3  17        152.20        154.13         2.47 o
  -2   3  17         87.16         86.28         1.31 o
  -1   3  17         55.79         57.15         0.80 o
   0   3  17        256.11        253.58         3.89 o
   1   3  17         56.77         57.64         0.88 o
   2   3  17         90.48         89.91         1.25 o
   3   3  17        151.64        148.95         2.33 o
   4   3  17         12.78         12.22         0.43 o
   5   3  17         74.55         73.56         1.46 o
  -4   4  17        119.36        116.24         2.47 o
  -3   4  17         54.07         58.61         1.12 o
  -2   4  17        194.45        196.36         3.10 o
  -1   4  17         12.94         14.75         0.28 o
   0   4  17        583.15        615.67        10.10 o
   1   4  17         13.57         16.18         0.34 o
   2   4  17        195.49        192.52         2.77 o
   3   4  17         53.58         55.15         1.39 o
   4   4  17        120.35        118.46         2.81 o
  -4   5  17          3.10          2.61         0.28 o
  -3   5  17         14.86         14.54         0.34 o
  -2   5  17         64.25         73.69         1.71 o
  -1   5  17        103.99        102.25         1.95 o
   0   5  17          0.84          1.27         0.23 o
   1   5  17        104.81        104.87         2.77 o
   2   5  17         63.67         73.24         1.32 o
   3   5  17         14.63         13.71         0.49 o
   4   5  17          3.28          3.39         0.35 o
  -2   6  17          6.34          4.43         0.20 o
  -1   6  17         90.84         90.90         2.31 o
   0   6  17         11.09          9.91         0.33 o
   1   6  17         89.89         91.17         3.67 o
   2   6  17          6.20          4.23         0.23 o
   0   0  18         53.55         54.76         1.37 o
   1   0  18        223.80        217.62         3.86 o
   2   0  18          5.46          4.29         0.21 o
   3   0  18          9.18          7.57         0.27 o
   4   0  18          4.14          2.90         0.32 o
  -4   1  18         14.83         13.15         0.33 o
  -3   1  18        111.82        106.78         1.91 o
  -2   1  18         35.16         33.91         0.59 o
  -1   1  18        256.67        261.91         4.37 o
   0   1  18          0.09          0.19         0.13 o
   1   1  18        257.61        262.36         4.80 o
   2   1  18         35.80         34.23         0.55 o
   3   1  18        112.42        106.46         2.05 o
   4   1  18         14.66         12.60         0.54 o
  -4   2  18         23.29         19.74         0.43 o
  -3   2  18         68.39         75.41         1.23 o
  -2   2  18        197.71        191.43         3.33 o
  -1   2  18         14.94         13.65         0.42 o
   0   2  18          1.70          1.79         0.13 o
   1   2  18         15.45         14.14         0.33 o
   2   2  18        199.42        192.67         3.85 o
   3   2  18         66.76         71.70         1.19 o
   4   2  18         22.60         19.31         0.95 o
  -4   3  18         52.98         53.32         1.40 o
  -3   3  18        215.72        220.62         4.17 o
  -2   3  18         26.05         24.95         0.52 o
  -1   3  18         27.75         31.99         0.64 o
   0   3  18        206.57        213.43         3.28 o
   1   3  18         26.98         30.91         0.52 o
   2   3  18         26.74         25.32         0.54 o
   3   3  18        213.79        208.56         3.78 o
   4   3  18         53.02         54.22         1.47 o
  -3   4  18         66.34         64.63         3.25 o
  -2   4  18         53.99         55.52         1.02 o
  -1   4  18         45.23         45.20         0.98 o
   0   4  18         10.78         11.12         0.29 o
   1   4  18         44.96         44.13         0.85 o
   2   4  18         53.64         52.82         1.42 o
   3   4  18         67.79         65.18         1.66 o
  -2   5  18        124.22        117.59         3.11 o
  -1   5  18         17.54         16.35         0.41 o
   0   5  18         50.20         54.26         1.64 o
   1   5  18         17.26         16.15         0.32 o
   2   5  18        123.99        117.18         4.05 o
   1   0  19         60.19         63.56         1.30 o
   2   0  19         16.72         14.61         0.34 o
   3   0  19          3.37          3.84         0.22 o
  -3   1  19        122.01        109.21         2.17 o
  -2   1  19         34.55         37.73         0.99 o
  -1   1  19         20.34         21.00         0.50 o
   0   1  19         28.82         28.07         0.51 o
   1   1  19         20.39         20.56         0.49 o
   2   1  19         34.99         36.46         0.71 o
   3   1  19        121.32        107.96         2.25 o
  -3   2  19        260.88        252.61         6.25 o
  -2   2  19         50.31         50.93         1.12 o
  -1   2  19          6.14          6.79         0.25 o
   0   2  19         17.56         14.58         0.37 o
   1   2  19          6.28          6.94         0.19 o
   2   2  19         50.25         49.02         0.92 o
   3   2  19        261.00        240.85         9.61 o
  -2   3  19         17.13         17.80         0.43 o
  -1   3  19        120.91        120.66         3.28 o
   0   3  19         70.12         69.15         2.66 o
   1   3  19        120.06        117.50         2.39 o
   2   3  19         17.26         17.57         0.51 o
  -1   4  19         30.20         30.39         1.06 o
   0   4  19          2.63          2.69         0.15 o
   0   0  20         30.78         33.43         1.27 o
   1   0  20          8.18          6.40         0.24 o
  -1   1  20         13.98         12.09         0.40 o
   0   1  20          8.40          6.89         0.30 o
   1   1  20         14.52         11.73         0.57 o
                                                
